# Supplementary material for: Nanopore sequencing provides snapshots of the genetic variation within salmonid alphavirus-3 (SAV3) during an ongoing infection in Atlantic salmon (Salmo salar) and brown trout (Salmo trutta)
Source: Vet Res. 2024 Sep 3;55:106. doi: 10.1186/s13567-024-01349-z (PMC11373506; doi:10.1186/s13567-024-01349-z)
Supplement: Supplementary file 5 — Additional file 5. All the raw de novo clusters identified in this study. [file 13567_2024_1349_MOESM5_ESM.xlsx]

## Sheet: Sheet1
	cluster_raw_label	Length	Aligned reads	Consensus_sequence
	a3d1fc5bfcbf83a6bcf585a7f45163bf590e7d4f	2004	1	TCCAAAAGCATACATATATCAATGATGCAAAATCTCACAGCTAACCCCTCCGCCGGCACTACAGTCACTGTAGATTTGCCCGCGGACCACCCGGCCCTGAACCAGTTCCAGACTGCGTTTCCAGGGTTCGAAGTGGTGGCCAGCAACAGGTCGTCCAACGACCATGCCGCCGCCAGAGCTTTCTCCCACTTGGCTACCAAGTGGATTGAGCGCGACATCGATGGCCGTCAGGTCATCGTTGCCGATATAGGGAGCGCACCAGCGAGAAGAGTCGGGGCACCCGACAATATCACATACCACAGTGTGTGTCCTCGCAAATGCGCTGAAGACCCTGAGAGGCTGGCTTCTTATGCCAGGAAACTCGTCAGGGCTGTGGAGAGAGGAGATGGGCACCTCGTC…
	32995e0118be92cdfde56793a79ad1966438647b	1882	2	GCGTGGATTGGCGATCTCATCGCAGACGTGCTAGATCAGGATGACGTAGAGGAGGTCGACGACATACCCTCTGTTGGAGTTACTCCAATGGCTGTTCTCCAGGCGCATGAAACTACCCTTTCCACTCAGGATGCCCGAGGACGTATCCAAGCCCACACGAGAGTAGCGACAGCATCCAAGGCTGCCAAGGCCGAGTGCGGCTTGTCCTCTCGGAATGCCGGAAAGATGCGGTTGTAATCCTCCGGTGTTATCAGGACGCCTGCCTCATGCAACACCCGGCTGCTTGGACCGCTCGCAGACGAAGTGATGCAGTGTCCACAAGGGCCGGACCGGACGTTATGCCATCGAGAAGAACAACTTGAAGGTACTCATTCCTACGGGAGTGTCCCTCAAGACGGC…
	157bdd3845794a1784229a6c7da56f426e77ae3c	1977	1	CCTGTTGGGCAGTTACAAGCAGCCGGGTGTTGCATGAGGCAGGCGTCCTGATAACACCGGAGGATTACAACCGCATCTTTCCGGCATTCCGAGAGGACAAGCCGCACTCGGCCTTGGCAGCCTTGGATGCTGTCGCTACTCTCGTGTGGGGCTTGGATACGTCCTCGGGCATCCTGAGTGGAAAGGGTAGTTTCATGCGCCTGGAGAACAGCCATTGGAGTAACTCCAACAGAGGGTATGAGTACGGCCTCAACCTGGAAGCACTGGAAGGCTATGAGATCGCCAATCCACGCATGATCAAAGCGCTTAAACAACGGCGCGGGCGCGAATGTTACGACACTGAAACGGGGAAGGCCAGGATAGTGCCTCTTACGGCGACCGCAGATCCCTTTTTGTCGG…
	c8f23aab0de98723483ad1455ffdf7708c0bd2fd	1897	1	GTCACCATCTATTGCTTGGCCAACAACATGGCCGTAAGGATTCAGCAACTGATCGACGATCACGCCCGCGAAGAGTTCGACGAGGAGGTGGTTGTAGAAGAGGAAGAGGAACATGAAGCTGATGCGATGAGTGATACGGAGACGCTGTCCAGTTTCGGTGACGAAACGGTGTGGGTGCCCAAACATAGCACTCTAGCTGGAAGGCCAGGATATAGTGCCTCTTACGGCGACCGCAGATCCCTTTTTGTCGGCACGAAGTTCCACCGCGCCGCAGTTGCTATGTCGTCAATTGAAGCGGCTTGGCCTAAGACCAAAAAAGCCAACGCCAAACTCATCGAGTACATACGAGGGCAACACCTCGTCGACGTCCTAAAGAGCTGTTCGATATGAGTTCTGAGG…
	04fe827c9384d702a7ed8905c1b0d6eacc6a4484	1960	4	TAAGGTTAAACGTAACTTGGTTTGTTCCCTGAACAGCACCTTTTCCTAAGCCCAGGTACTCCGACGCTTGTGTGGTGAAGTTCGAGAGCGTCAACACAGCGATTGTTGCAGCCAACATGTTCATAGGGTGTAACTACCCCACCTTAAGCTCGTTCGGAGTCACGGACAAGTACGACGCTTACCTGGACATGGTTGACGGACTCAACTGCAACCTCGACACCGTGACGTTCGACCCTGCTAAGGTGCGTTCTCTGCCGAAGAAATCAAGTATAACCAGCCGCGACAATGGCATATTACTCTGCAAAGCATTCTTATGGCCGCCACCAAGCGCAACTGCAATGTCACGCAGATGAGAGAGCTTCCGACCCTGGACTCAGCGGCAATGAACGTGGAGGCTTT…
	fbe51011e4eb7f889eff829e0c7520907760e4eb	1984	1	CTCGAGGACAAGTACAGCCGTACCGGCCGCGCACTAAGCGTCGCCAAGAGCCGCAAGTCGGCAACGCTGCTATTGCTGCCCTCGCGAACCAGATGAGCGCGCTCCAGCTACAGGTGGCTGGACTTGCCGGCCAGGCAAGGGTGGATCGTCGTGGACCAAGACGTGTTCAGAAAAGCAAGCAGAAGAAGAAGAATCCCTCCAACGGAGAAAAACCCAAGGAGAAGAAGAAGAAGCAAAAACAACAGGAGAAGAAAGGGAGCGGTGGCGTAATCAAAAAACCACGGAACCGGCCCGGAAAGGAGGTAAGGATCTCCGTAAAGCGTGCCCGACAGAGCACCTTCCCCGTGTACCATGACGGTGCTATATCCGGCTACGCTGTGCTGATTGGTTCTCGCGTGT…
	9d6801f7136b087b1d6dc94f6a1013867b0f0429	2490	1	TTTTACGTGTGAGCTGGTTTTGACGGCCGCCAGTATCACCCAGGGCAAGCCGCACCTTGGTGGCTCTGCCCAGCGGAGGCAAGGAAGTGAAGGCGAGGATCCCATTCCCGTTCCCGCCAGAGACCGCGACCTGCAGAGTAAGTGTCGCCCCGCTGCCGTCGATCACCTATGAGGAAAGCGACGTTCTGCTGGCCGGTACCGCGAAGTACCCCGTGCTGCTGACTACACGGAACCTTGGTTTCCACAGCAATGCCACATCCGAATGGATCCAGGGTAAGTACTTGCGCCGTATCCCGGTCACGCCCCAAGGGATCGAACTAACGTGGGGAAATAACGCACCGTTGCACTTCTGGTCATCTGTTAGGTACGCATCTGGGGACGCCGACGCGTACCCTTGGG…
	ddab0a0ef6e83037b1570b0c0eee72167f458cbe	1814	8801	CCTGTTGGGCAGTTACAAGCAGCCGGGTGTTGCATGAGGCAGGCGTCCTGATAACACCGGAGGATTACAACCGCATCTTTCCGGCATTCCGAGAGGACAAGCCGCACTCGGCCTTGGCAGCCTTGGATGCTGTCGCTACTCTCGTGTGGGGCTTGGATACGTCCTCGGGCATCCTGAGTGGAAAGGGTAGTTTCATGCGCCTGGAGAACAGCCATTGGAGTAACTCCAACAGAGGGTATGAGTACGGCCTCAACCTGGAAGCACTGGAAGGCTATGAGATCGCCAATCCACGCATGATCAAAGCGCTTAAACAACGGCGCGGGCGCGAATGTTACGACACTGAAACGGGGAAGCTGGTGCCTATGGATCCTGCTAGGGTCCAAGTGCCGATTAACCGGG…
	a15638558a75a125925fd547b45650e7541637af	1879	4256	TCCAAAAGCATACATATATCAATGATGCAAAATCTCACAGCTAACCCCTCCGCCGGCACTACAGTCACTGTAGATTTGCCCGCGGACCACCCGGCCCTGAACCAGTTCCAGACTGCGTTTCCAGGGTTCGAAGTGGTGGCCAGCAACAGGTCGTCCAACGACCATGCCGCCGCCAGAGCTTTCTCCCACTTGGCTACCAAGTGGATTGAGCGCGACATCGATGGCCGTCAGGTCATCGTTGCCGATATAGGGAGCGCACCAGCGAGAAGAGTCGGGGCACCCGACAATGTCACATACCACAGTGTGTGTCCTCGCAAATGCGCTGAAGACCCTGAGAGGCTGGCTTCTTATGCCAGGAAACTCGTCAGGGCTGTGGAGAGAGGAGATGGGCACCTCGTC…
	7eb68d113929ef83894e6be9ddd38c7d7b7f36ac	1806	2790	TTGTTAGGTACGCATCTGGGGACGCCGACGCGTACCCTTGGGAACTTCTGGTGCACCACACCAAGCACCATCCGGAGTACGCGTGGGCGTTTGTAGGAGTTGCATGTGGTCTGCTGGTTATTGTAGTATGCATGTTCGCGTGCGCATGCAACAGAGTGCGGTACTCTTTGGTCGCCAACACGTTCAACCCGAACCCACCACCACTGACCGCACTGACTGCAGCATTGTGCTGCATACCTGGGGCTCGTGCGGACCAACCCTACCTGGACATCATTGCCTACCTGTGGACCAACAGCAAAGTGGCCTTCGGGCTGCAATGCGCGGCGCCCGTGGCTTGCGTGCTCATCGTCACATACGCCCTTAGACACTGCAGACTGTGCTGCAAGTCTTTTTTAGGGG…
	ba04099151db87e2fda4ccfb98e9707c9be3ce5e	1834	1990	GCCAACCCTAGTTACATCGCAGACGTGCTAGATCAGGATGACGTAGAGGAGGTCGACGACGTAATGTCTGATGTGGACCTTGGCGAAGAAGACGGGGTGGGTGCCACCATCATCGACTGCCACAGAGGTACCGTGAAAGTGATCACGGCGTTCAGTGACAATACTATGGGAGAATACTTAGTACTATCCCCGGTAACTGTGTTGCGCACCAGGAAACTGGCCGTATTGCTTGGACCGCTCGCAGACGAAGTGATGCAGTATGTCCACAAGGGCCGGACCGGACGTTATGCCATCGAGAAGAACAACTTGAAGGTACTCATTCCTACGGGAGTGTCCCTCAAGACGGCTCACTTCCAGGCCCTTGCTGAAAGTGCCACCTTGACCTACAACGACTACCTG…
	653c4556e5ee83eaad2f3f223e2ea4129e22f8c6	1818	1877	TGTCACCATCTATTGCTTGGCCAACAACATGGCCGTAAGGATTCAGCAACTGATCGACGATCACGCCCGCGAAGAGTTCGACGAGGAGGTGGTTGTAGAAGAGGAAGAGGAACATGAAGCTGATGCGATGAGTGATACGGAGACGCTGTCCAGTTTCGGTGACGAAACGGTGTGGGTGCCCAAACATAGCACTCTAGCTGGAAGGCCAGGATATAGTGCCTCTTACGGCGACCGCAGATCCCTTTTTGTCGGCACGAAGTTCCACCGCGCCGCAGTTGCTATGTCGTCAATTGAAGCGGCTTGGCCTAAGACCAAAGAAGCCAACGCCAAACTCATCGAGTACATACGAGGGCAACACCTCGTCGACGTCCTAAAGAGCTGTCCGGTCAACGACATACC…
	d5f743111540ef7c276999cdbe53222e125e11e9	1949	1172	CTCGAGGACAAGTACAGCCGTACCGGCCGCGCACTAAGCGTCGCCAAGAGCCGCAAGTCGGCAACGCTGCTATTGCTGCCCTCGCGAACCAGATGAGCGCGCTCCAGCTACAGGTGGCTGGACTTGCCGGCCAGGCAAGGGTGGATCGTCGTGGACCAAGACGTGTTCAGAAAAGCAAGCAGAAGAAGAAGAATCCCTCCAACGGAGAAAAACCCAAGGAGAAGAAGAAGAAGCAAAAACAACAGGAGAAGAAAGGGAGCGGTGGCGTAATCAAAAAACCACGGAACCGGCCCGGAAAGGAGGTAAGGATCTCCGTAAAGCGTGCCCGACAGAGCACCTTCCCCGTGTACCATGACGGTGCTATATCCGGCTACGCTGTGCTGATTGGTTCTCGCGTGT…
	1cd950996c494314e84456290960b79df2c3d253	896	1095	TCCAAAAGCATACATATATCAATGATGCAAAATCTCACAGCTAACCCCTCCGCCGGCACTACAGTCACTGTAGATTTGCCCGCGGACCACCCGGCCCTGAACCAGTTCCAGACTGCGTTTCCAGGGTTCGAAGTGGTGGCCAGCAACAGGTCGTCCAACGACCATGCCGCCGCCAGAGCTTTCTCCCACTTGGCTACCAAGTGGATTGAGCGCGACATCGATGGCCGTCAGGTCATCGTTGCCGATATAGGGAGCGCACCAGCGAGAAGAGTCGGGGCACCCGACAATGTCACATACCACAGTGTGTGTCCTCGCAAATGCGCTGAAGACCCTGAGAGGCTGGCTTCTTATGCCAGGAAACTCGTCAGGGCTGTGGAGAGAGGAGATGGGCACCTCGTC…
	5d85c5fc343c76c1fd627ce90212973dba7fea8d	1942	887	TTTTCCTAAGCCCAGGTACTCCGACGCTTGTGTGGTGAAGTTCGAGAGCGTCAACACAGCGATTGTTGCAGCCAACATGTTCATAGGGTGTAACTACCCCACCTTAAGCTCGTTCGGAGTCACGGACAAGTACGACGCTTACCTGGACATGGTTGACGGACTCAACTGCAACCTCGACACCGTGACGTTCGACCCTGCTAAGGTGCGTTCTCTGCCGAAGAAATCAGAGTATAACCAGCCGCTTATACAGTCCCAAGTGCCCGGGCCTATGGCATCTACTCTGCAAAGCATTCTTATGGCCGCCACCAAGCGCAACTGCAATGTCACGCAGATGAGAGAGCTTCCGACCCTGGACTCAGCGGCAATGAACGTGGAGGCTTTTAAAAAATTTGCCTGCAA…
	f35186b8fe6950177fbfe9a6c3c35b9823bbf6c6	388	398	GCCAACCCTAGTTACATCGCAGACGTGCTAGATCAGGATGACGTAGAGGAGGTCGACGACGTAATGTCTGATGTGGACCTTGGCGAAGAAGACGGGGTGGGTGCCACCATCATCGACTGCCACAGAGGTACCGTGAAAGTGATCACGGCGTTCAGTGACAATACTATGGGAGAATACTTAGTACTATCCCCGGTAACTGTGTTGCGCACCAGGAAACTGGCCGTATTGCTTGGACCGCTCGCAGACGAAGTGATGCAGTATGTCCACAAGGGCCGGACCGGACGTTATGCCATCGAGAAGAACAGCCATTGGAGTAACTCCAACAGAGGGTATGAGTACGGCCTCAACCTGGAAGCACTGGAAGGCTATGAGATCGCCAATCCACGCA
	df6364e9303008a33ff0ca4923bb4e4866bb35e1	933	377	TCCAAAAGCATACATATATCAATGATGCAAAATCTCACAGCTAACCCCTCCGCCGGCACTACAGTCACTGTAGATTTGCCCGCGGACCACCCGGCCCTGAACCAGTTCCAGACTGCGTTTCCAGGGTTCGAAGTGGTGGCCAGCAACAGGTCGTCCAACGACCATGCCGCCGCCAGAGCTTTCTCCCACTTGGCTACCAAGTGGATTGAGCGCGACATCGATGGCCGTCAGGTCATCGTTGCCGATATAGGGAGCGCACCAGCGAGAAGAGTCGGGGCACCCGACAATGTCACATACCACAGTGTGTGTCCTCGCAAATGCGCTGAAGACCCTGAGAGGCTGGCTTCTTATGCCAGGAAACTCGTCAGGGCTGTGGAGAGAGGAGATGGGCACCTCGTC…
	7d8dfcac5603bf79bc8a24441ea1d79c911c5b64	319	319	TCCAAAAGCATACATATATCAATGATGCAAAATCTCACAGCTAACCCCTCCGCCGGCACTACAGTCACTGTAGATTTGCCCGCGGACCACCCGGCCCTGAACCAGTTCCAGACTGCGTTTCCAGGGTTCGAAGTGGTGGCCAGCAACAGGTCGTCCAACGACCATGCCGCCGCCAGAGCTTTCTCCCACTTGGCTACCAAGTGGATTGAGCGCGACATCGATGGCCGTCAGGTCATCGTTGCCGATATAGGGAGCGCACCAGCGAGAAGAGTCGGGGCACCCGACAATGTCACACTCGAGGTAGAGATCTGTTCGGCAA
	32c237cbc5da60661847fe84695c1516262ac41e	829	250	TCCAAAAGCATACATATATCAATGATGCAAAATCTCACAGCTAACCCCTCCGCCGGCACTACAGTCACTGTAGATTTGCCCGCGGACCACCCGGCCCTGAACCAGTTCCAGACTGCGTTTCCAGGGTTCGAAGTGGTGGCCAGCAACAGGTCGTCCAACGACCATGCCGCCGCCAGAGCTTTCTCCCACTTGGCTACCAAGTGGATTGAGCGCGACATCGATGGCCGTCAGGTCATCGTTGCCGATATAGGGAGCGCACCAGCGAGAAGAGTCGGGGCACCCGACAATGTCACATACCACAGTGTGTGTCCTCGCAAATGCGCTGAAGACCCTGAGAGGCTGGCTTCTTATGCCAGGAAACTCGTCAGGGCTGTGGAGAGAGGAGATGGGCACCTCGTC…
	2deccaea4d2ebafa4b238062dd049ea6af392bea	1790	239	TCCTGTTGGGCAGTTACAAGCAGCCGGGTGTTGCATGAGGCAGGCGTCCTGATAACACCGGAGGATTACAACCGCATCTTTCCGGCATTCCGAGAGGACAAGCCGCACTCGGCCACTCTCGTGTGGGGCTTGGATACGTCCTCGGGCATCCTGAGTGGAAAGGGTAGTTTCATGCGCCTGGAGAACAGCCATTGGAGTAACTCCAACAGAGGGTATGAGTACGGCCTCAACCTGGAAGCACTGGAAGGCTATGAGATCGCCAATCCACGCATGATCAAAGCGCTTAAACAACGGCGCGGGCGCGAATGTTACGACACTGAAACGGGGAAGCTGGTGCCTATGGATCCTGCTAGGGTCCAAGTGCCGATTAACCGGGTCGTGCCCCATGTGTTGGTGGAT…
	71b146a47b949480c3afa76e5a0ffdff3ec656ca	287	230	CCTGTTGGGCAGTTACAAGCAGCCGGGTGTTGCATGAGGCAGGCGTCCTGATAACACCGGAGGATTACAACCGCATCTTTCCGGCATTCCGAGAGGACAAGCCGCACTCGGCCTTGGCAGCCTTGGATGCTGTCGCTACTCTCGTGTGGGGCTTGGATACGTCCTCGGGCATCCTGAGTGGAAAGGGTAGTTTCATGCGCCTGGAGAACAGCCATTGGAGTAACTCCAACAGAGGGTATTGCTTGGACCGCTCGCAGACGAAGTGATGCAGTATGTCCACAAGGGCA
	71b146a47b949480c3afa76e5a0ffdff3ec656ca	287	230	CCTGTTGGGCAGTTACAAGCAGCCGGGTGTTGCATGAGGCAGGCGTCCTGATAACACCGGAGGATTACAACCGCATCTTTCCGGCATTCCGAGAGGACAAGCCGCACTCGGCCTTGGCAGCCTTGGATGCTGTCGCTACTCTCGTGTGGGGCTTGGATACGTCCTCGGGCATCCTGAGTGGAAAGGGTAGTTTCATGCGCCTGGAGAACAGCCATTGGAGTAACTCCAACAGAGGGTATTGCTTGGACCGCTCGCAGACGAAGTGATGCAGTATGTCCACAAGGGCA
	13b2ce918dff3c904cd3f210414833031220854b	416	183	CCTGTTGGGCAGTTACAAGCAGCCGGGTGTTGCATGAGGCAGGCGTCCTGATAACACCGGAGGATTACAACCACATCTTCTCCAACGGTCGAAACAGACTGGAACAGTCCTTCGGCGCATTGGTGGAGGCGTTCGACACGACAGAATGCGACGTCACCATCTATTGCTTGGCCAACAACATGGCCGTAAGGATTCAGCAACTGATCGACGATCACGCCCGCGAAGAGTTCGACGAGGAGGTGGTTGTAGAAGAGGAAGAGGAACATGAAGCTGATGCGATGAGTGATACGGAGACGCTGTCCAGTTTCGGTGACGAAACGGTGTGGGTGCCCAAACATAGCACTCTAGCTGGAAGGCCAGGATATAGTGCCTCTTACGGCGACCGCAGATCCCTTTTTG…
	81107c373494bc0490c3e2243a7efb5ffe5ae305	1978	120	TCGTGTGAGGAGCCGGTTCTGACGGCCGCCAGTATCACCCAGGGCAAGCCGCACCTTAGATCATCTATGTTGCCCAGCGGAGGCAAGGAAGTGAAGGCGAGGATCCCATTCCCGTTCCCGCCAGAGACCGCGACCTGCAGAGTAAGTGTCGCCCCGCTGCCGTCGATCACCTATGAGGAAAGCGACGTTCTGCTGGCCGGTACCGCGAAGTACCCCGTGCTGCTGACTACACGGAACCTTGGTTTCCACAGCAATGCCACATCCGAATGGATCCAGGGTAAGTACTTGCGCCGTATCCCGGTCACGCCCCAAGGGATCGAACTAACGTGGGGAAATAACGCACCGTTGCACTTCTGGTCATCTGTTAGGTACGCATCTGGGGACGCCGACGCGTACCCT…
	277e22bcf7e7c9746af32130e29204d40cf6ca12	1859	118	TCCAAAAGCATACATATATCAATGATGCAAAATCTCACAGCTAACCCCTCCGCCGGCACTACAGTCACTGTAGATTTGCCCGCGGACCACCCGGCCCTGAACCAGTTCCAGACTGCGTTTCCAGGGTTCGAAGTGGTGGCCAGCAACAGGTCGTCCAACGACCATGCCGCCGCCAGAGCTTTCTCCCACTTGGCTACCAAGTGGATTGAGCGCGACATCGATGGCCGTCAGGTCATCGTTGCCGATATAGGGAGCGCACCAGCGAGAAGAGTCGGGGCACCCGACAATATCACATACCACAGTGTGTGTCCTCGCAAATGCGCTGAAGACCCTGAGAGGCTGGCTTCTTATGCCAGGAAACTCGTCAGGGCTGTGGAGAGAGGAGATGGGCACCTCGTC…
	b890631fff3e35f7855203d4d70c5313ebe093ff	704	112	GCCAACCCTAGTTACATCGCAGACGTGCTAGATCAGGATGACGTAGAGGAGGTCGACGACGTAATGTCTGATGTGGACCTTGGCGAAGAAGACGGGGTGGGTGCCACCATCATCGACTGCCACAGAGGTACCGTGAAAGTGATCACGGCGTTCAGTGACAATACTATGGGAGAATACTTAGTACTATCCCCGGTAACTGTGTTGCGCACCAGGAAACTGGCCGTATTGCTTGGACCGCTCGCAGACGAAGTGATGCAGTATGTCCACAAGGGCCGGACCGGACGTTATGCCATCGAGAAGAACAACTTGAAGGTACTCATTCCTACGGGAGTGTCCCTCAAGACGGCTCACTTCCAGGCCCTTGCTGAAAGTGCCACCTTGACCTACAACGACTACCTG…
	5c65559f6e2f0a5240cd724e4d82e66e52ac2ee9	153	111	CCTGTTGGGCAGTTACAAGCAGAAGAAGAAGAATCCCTCCAACGGAGAAAAACCCAAGGAGAAGAAGAAGAAGCAAAAACAACAGGAGAAGAAAGGGAGCGGTGGCGTAATCAAAAAACCACGGAACCGGCCCGGAAAGGAGGTAAGGATCTA
	5c65559f6e2f0a5240cd724e4d82e66e52ac2ee9	153	111	CCTGTTGGGCAGTTACAAGCAGAAGAAGAAGAATCCCTCCAACGGAGAAAAACCCAAGGAGAAGAAGAAGAAGCAAAAACAACAGGAGAAGAAAGGGAGCGGTGGCGTAATCAAAAAACCACGGAACCGGCCCGGAAAGGAGGTAAGGATCTA
	f4ae263bdbcf06e864c4b1bd9d0370266d9c48ef	1846	110	TCCAAAAGCATACATATATCAATGATGCAAAATCTCACAGCTAACCCCTCCGCCGGCACTACAGTCACTGTAGATTTGCCCGCGGACCACCCGGCCCTGAACCAGTTCCAGACTGCGTTTCCAGGGTTCGAAGTGGTGGCCAGCAACAGGTCGTCCAACGACCATGCCGCCGCCAGAGCTTTCTCCCACTTGGCTACCAAGTGGATTGAGCGCGACATCGATGGCCGTCAGGTCATCGTTGCCGATATAGGGAGCGCACCAGCGAGAAGAGTCGGGGCACCCGACAATGTCACATACCACAGTGTGTGTCCTCGCAAATGCGCTGAAGACCCTGAGAGGCTGGCTTCTTATGCCAGGAAACTCGTCAGGGCTGTGGAGAGAGGAGATGGGCACCTCGTC…
	e525b6df08d528ec72b84a32d705e7ef51b7e586	1031	104	TTCCAAAAGCATACATATATCAATGATGCAAAATCTCACAGCTAACCCCTCCGCCGGCACTACAGTCACTGTAGATTTGCCCGCGGACCACCCGGCCCTGAACCAGTTCCAGACTGCGTTTCCAGGGTTCGAAGTGGTGGCCAGCAACAGGTCGTCCAACGACCATGCCGCCGCCAGAGCTTTCTCCCACTTGGCTACCAAGTGGATTGAGCGCGACATCGATGGCCGTCAGGTCATCGTTGCCGATATAGGGAGCGCACCAGCGAGAAGAGTCGGGGCACCCGACAATGTCACATACCACAGTGTGTGTCCTCGCAAATGCGCTGAAGACCCTGAGAGGCTGGCTTCTTATGCCAGGAAACTCGTCAGGGCTGTGGAGAGAGGAGATGGGCACCTCGT…
	b4b9bcb7187405ceb706f4cbee6830ce91aae2c5	260	104	GCCAACCCTAGTTACATCGCAGACGTGCTAGATCAGGATGACGTAGAGGAGGTCGACGACGTAATGTCTGATGTGGACCTTGGCGAAGAAGACGGGGTGGGTGCCACCATCATCGACTGCCACAGAGGTACCGTGAAAGTGATCACGGCGTTCAGTGACAATACTATGGGAGAATACTTAGTACTATCCCCGGTAACTGTGTTGCGCACCAGGAAACAACCTGGAAGCACTGGAAGGCTATGAGATCGCCAATCCACGCA
	d2c3a8f075fdccaa58976628450609ffabc70fd2	495	103	CCTGTTGGGCAGTTACAAGCAGCCGGAGCTGACTTCAGAGAAGTCGACGAAGAAACCGGCGCGCGACAGCTAAGAGCAGCATACCGTGCGGCGGCTAACCTAGTCACTGCCAACGGTATCACCAGTGCTGCCATCCCCTTGCTGAGTACACACATCTTCTCCAACGGTCGAAACAGACTGGAACAGTCCTTCGGCGCATTGGTGGAGGCGTTCGACACGACAGAATGCGACGTCACCATCTATTGCTTGGCCAACAACATGGCCGTAAGGATTCAGCAACTGATCGACGATCACGCCCGCGAAGAGTTCGACGAGGAGGTGGTTGTAGAAGAGGAAGAGGAACATGAAGCTGATGCGATGAGTGATACGGAGACGCTGTCCAGTTTCGGTGACGAAACG…
	aeccf70c725ca92095bbfbf198b0b208959e9e74	360	102	TCCTGTTGGGCAGTTACAAGCAGCCGGGTGTTGCATGAGGCAGGCGTCCTGATAACACCGGAGGATTACAACCGCATCTTTCCGGCATTCCGAGAGGACAAGCCGCACTCGGCCTTGGCAGCCTTGGATGCTGTCGCTACTCTCGTGTGGGGCTTGGATACGTCCTCGGGCATCCTGAGTGGAAAGGGTAGTTTCATGCGCCTGGAGAACAGCCATTGGAGTAACTCCAACAGAGGGTATGAGTACGGCCTCAACCTGGAAGCACTGGAAGGCTATGAGATCGCCAATCCACGCATGATCAAAACGACCTTCTCCTCACCCACGCCCGAGGTCACACTCGAGGTAGAGATCTGTTCGGCA
	b4b9bcb7187405ceb706f4cbee6830ce91aae2c5	260	101	GCCAACCCTAGTTACATCGCAGACGTGCTAGATCAGGATGACGTAGAGGAGGTCGACGACGTAATGTCTGATGTGGACCTTGGCGAAGAAGACGGGGTGGGTGCCACCATCATCGACTGCCACAGAGGTACCGTGAAAGTGATCACGGCGTTCAGTGACAATACTATGGGAGAATACTTAGTACTATCCCCGGTAACTGTGTTGCGCACCAGGAAACAACCTGGAAGCACTGGAAGGCTATGAGATCGCCAATCCACGCA
	fc168ecff3efb1a10a14f16f3715c9fd44bc840b	305	98	TCTCGAGGACAAGTACAGCCGTACCGGCCGCGCACTAAGCGTCGCCAAGAGCCGCAAGTCGGCAACGCTGCTATTGCTGCCCTCGCGAACCAGATGAGCGCGCTCCAGCTACAGGTGGCTGGACTTGCCGGCCAGGCAAGGGTGGATCGTCGTGGACCAAGACGTGTTCAGAAAAGCAAGCAGAAGAAGAAGAATCCCTCCAACGGAGAAAAACCCAAGGAGAAGAAGAAGAAGCAAAAACAACAGGAGAAGAAAGGGAGCGGTGGCGTAATCAAAAAACCACGGAACCTTGGTTTCCACAGCAA
	458c5374e6084baebc57fa6dd131977a0ff7cc77	490	97	TCCTGTTGGGCAGTTACAAGCAGCCGGGTGTTGCATGAGGCAGGCGTCCTGATAACACCGGAGGATTACAACCGCATCTTTCCGGCATTCCGAGAGGACAAGCCGCACTCGGCCTTGGCAGCCTTGGATGCTGTCGCTACTCTCGTGTGGGGCTTGGATACGTCCTCGGGCATCCTGAGTGGAAAGGGTAGTTTCATGCGCCTGGAGAACAGCCATTGGAGTAACTCCAACAGAGGGTATGAGTACGGCCTCAACCTGGAAGCACTGGAAGGCTATGAGATCGCCAATCCACGCATGATCAAAGCGCTTAAACAACGGCGCGGGCGCGAATGTTACGACACTGAAACGGGGAAGCTGGTGCCTATGGATCCTGCTAGGGTCCAAGTGCCGATTAACCGG…
	2a959bdaefdcab6c0656168ca24646a86b878bc8	308	96	CCTGTTGGGCAGTTACAAGCAGCCGGGTGTTGCATGAGGCAGGCGTCCTGATAACACCGGAGGATTACAACCGCATCTTTCCGGCATTCCGAGAGGACAAGCCGCACTCGGCCTTGGCAGCCTTGGATGCTGTCGCTACTCTCGTGTGGGGCTTGGATACGTCCTCGGGCATCCTGAGTGGAAAGGGTAGTTTCATGCGCCTGGAGAACAGCCATTGGAGTAACTCCAACAGAGGGTATGAGTACGGCCTCTGGCCGTATTGCTTGGACCGCTCGCAGACGAAGTGATGCAGTATGTCCACAAGGGCA
	2a959bdaefdcab6c0656168ca24646a86b878bc8	308	94	CCTGTTGGGCAGTTACAAGCAGCCGGGTGTTGCATGAGGCAGGCGTCCTGATAACACCGGAGGATTACAACCGCATCTTTCCGGCATTCCGAGAGGACAAGCCGCACTCGGCCTTGGCAGCCTTGGATGCTGTCGCTACTCTCGTGTGGGGCTTGGATACGTCCTCGGGCATCCTGAGTGGAAAGGGTAGTTTCATGCGCCTGGAGAACAGCCATTGGAGTAACTCCAACAGAGGGTATGAGTACGGCCTCTGGCCGTATTGCTTGGACCGCTCGCAGACGAAGTGATGCAGTATGTCCACAAGGGCA
	fc168ecff3efb1a10a14f16f3715c9fd44bc840b	305	87	TCTCGAGGACAAGTACAGCCGTACCGGCCGCGCACTAAGCGTCGCCAAGAGCCGCAAGTCGGCAACGCTGCTATTGCTGCCCTCGCGAACCAGATGAGCGCGCTCCAGCTACAGGTGGCTGGACTTGCCGGCCAGGCAAGGGTGGATCGTCGTGGACCAAGACGTGTTCAGAAAAGCAAGCAGAAGAAGAAGAATCCCTCCAACGGAGAAAAACCCAAGGAGAAGAAGAAGAAGCAAAAACAACAGGAGAAGAAAGGGAGCGGTGGCGTAATCAAAAAACCACGGAACCTTGGTTTCCACAGCAA
	1deacd91238a2911c742719c63e8a527adb704db	221	84	CCTGTTGGGCAGTTACAAGCAGCCGGGTGTTGCATGAGGCAAGTCTGGTGCCACCATCATCGACTGCCACAGAGGTACCGTGAAAGTGATCACGGCGTTCAGTGACAATACTATGGGAGAATACTTAGTACTATCCCCGGTAACTGTGTTGCGCACCAGGAAACTGGCCGTATTGCTTGGACCGCTCGCAGACGAAGTGATGCAGTATGTCCACAAGGGCA
	d15b0273b23e64fbdc52e20645cdc6d2168e7958	1733	82	TTGTTAGGTACGCATCTGGGGACGCCGACGCGTACCCTTGGGAACTTCTGGTGCACCACACCAAGCACCATCCGGAGTACGCGTGGGCGTTTGTAGGAGTTGCATGTGGTCTGCTGGTTATTGTAGTATGCATGTTCGCGTGCGCATGCAACAGAGTGCGGTACTCTTTGGTCGCCAACACGTTCAACCCGAACCCACCACCACTGACCGCACTGACTGCAGCATTGTGCTGCATACCTGGGGCTCGTGCGGACCAACCCTACCTGGACATCATTGCCTACCTGTGGACCAACAGCAAAGTGGCCTTCGGGCTGCAATGCGCGGCGCCCGTGGCTTGCGTGCTCATCGTCACATACGCCCTTAGACACTGCAGACTGTGCTGCAAGTCTTTTTTAGGGG…
	c2b43a0aaeacc4bfdcb75b43db4ad07423e6645a	398	78	TTTCCTAAGCCCAGGTACTCCGAAGCCACTTAGTGTCACAGCACCGCACGGTTGTAAGATCAGTGCCAACCCGCTCCTGGCCCTCGATTGTGGGGTTGGCGCCGTCCCCATGTCCATCAACATTCCGGACGCGAAGTTCACCCGCAAATTGAAGGATCCGAAACCATCGGCCCTGAAATGCGTGGTGGACAGTTGCGAGTACGGGGTGGACTACGGGGGCGCCGCCACGATCACCTATGAGGGCCACGAGGCTGGGAAGTGCGGGATCCATTCCCTGACACCAGGAGTCCCTCTGAGAACATCAGTGGTCGAAGTGGTTGCCGGCGCTAACACCGTCAAAACGACCTTCTCCTCACCCACGCCCGAGGTCACACTCGAGGTAGAGATCTGTTCGGCAA
	b03525449b8227902629bab252d90a8238e619d4	1064	77	TTTCCTAAGCCCAGGTACTCCGACGCTTGTGTGGTGAAGTTCGAGAGCGTCAACACAGCGATTGTTGCAGCCAACATGTTCATAGGGTGTAACTACCCCACCTTAAGCTCGTTCGGAGTCACGGACAAGTACGACGCTTACCTGGACATGGTTGACGGACTCAACTGCAACCTCGACACCGTGACGTTCGACCCTGCTAAGGTGCGCCGCGTTTATTGGCGACGACAACGTCATAACCGGAGTGGTGTCCGATGATATGATGGTGGCCAGGTGCGCGTCCTGGCTGAACATGGAAGTGAAGATCATGGACATGGAAATCGGCAATAGGAGTCCTTATTTTTGTGGCGGCTTCCTGTTACTCGACACGGTAACAGGCACTGTAAGCCGAGTGTCGGACCC…
	050dfbd647f0d107fff1e323299df07d7c62015e	210	75	CCTGTTGGGCAGTTACAAGCAGCCGGGTGTTGCATGAGGCAGGCGTCCTGATAACACCGGAGGATTACAACCGCATCTTTCCGGCATTCCGAGAGGACAAGCCGCACTCGGCCTTGGCAGCCTTGGATGCTGTCGCTACTCTCGTGTGGGGCTTGGATACGTCCTCACCCACGCCCGAGGTCACACTCGAGGTAGAGATCTGTTCGGCAA
	7ce266213326db361fa126949ed25dccdad42850	771	75	TCCTGTTGGGCAGTTACAAGCAGCCGGGTGTTGCATGAGGCAGGCGTCCTGATAACACCGGAGGATTACAACCGCATCTTTCCGGCATTCCGAGAGGACAAGCCGCACTCGGCCTTGGCAGCCTTGGATGCTGTCGCTACTCTCGTGTGGGGCTTGGATACGTCCTCGGGCATCCTGAGTGGAAAGGGTAGTTTCATGCGCCTGGAGAACAGCCATTGGAGTAACTCCAACAGAGGGTATGAGTACGGCCTCAACCTGGAAGCACTGGAAGGCTATGAGATCGCCAATCCACGCATGATCAAAGCGCTTAAACAACGGCGCGGGCGCGAATGTTACGACACTGAAACGGGGAAGCTGGTGCCTATGGATCCTGCTAGGGTCCAAGTGCCGATTAACCGG…
	8da8d50948ed5277daedbb17334aa1397f390210	425	72	TCCTGTTGGGCAGTTACAAGCAACTGCTGCTTAACACGCTCAAACGCGCGATCAAACCTATGGATCAGGCCATCGCAGATGAGACAGAAGCACGCGCACACGACGCGGCTGAAGTGCATGAGTTGACAGAGGAAGAGGGTAGACAACAGGCCGCCAACCCTAGTTACATCGCAGACGTGCTAGATCAGGATGACGTAGAGGAGGTCGACGACGTAATGTCTGATGTGGACCTTGGCGAAGAAGACGGGGTGGGTGCCACCATCATCGACTGCCACAGAGGTACCGTGAAAGTGATCACGGCGTTCAGTGACAATACTATGGGAGAATACTTAGTACTATCCCCGGTAACTGTGTTGCGCACCAGGAAACTGGCCGTATTGCTTGGACCGCTCGCAGACG…
	8da0f7ca6b68acaae7525c7f64d5e18452f18d43	326	71	TGTTAGGTACGCATCTGGGGACGCCGACGCGTACCCTTGGGAACTTCAGTGGTCGAAGTGGTTGCCGGCGCTAACACCGTCAAAACGACCTTCTCCTCACCCACGCCCGAGGTCACACTCGAGGTAGAGATCTGTTCGGCAATGGTGACGTGCGCCAGTGAGTGCACTCCACCGAAGGAACATGTAGTCGCAACCAGGCCTCGCCATGGCAGCGACACTGGAGGCTACATCTCCGGGCCCGCAATGCGCTGGGCCGGTGGGATTGTAGGGACCTTAGCGGTCCTGTTCCTCATCCTTGCCGTTACCTACTGCGTGGTGAAGAAGTA
	1ef36683fd0dff6b3d02550868698cf3b2e1b2e8	274	69	TGCCAACCCTAGTTACATCGCAGGCGTCCTGATAACACCGGAGGATTACAACCGCATCTTTCCGGCATTCCGAGAGGACAAGCCGCACTCGGCCTTGGCAGCCTTGGATGCTGTCGCTACTCTCGTGTGGGGCTTGGATACGTCCTCGGGCATCCTGAGTGGAAAGGGTAGTTTCATGCGCCTGGAGAACAGCCATTGGAGTAACTCCAACAGAGGGTATGAGTACGGCCTCAACCTGGAAGCACTGGAAGGCTATGAGATCGCCAATCCACGC
	1ef36683fd0dff6b3d02550868698cf3b2e1b2e8	274	67	TGCCAACCCTAGTTACATCGCAGGCGTCCTGATAACACCGGAGGATTACAACCGCATCTTTCCGGCATTCCGAGAGGACAAGCCGCACTCGGCCTTGGCAGCCTTGGATGCTGTCGCTACTCTCGTGTGGGGCTTGGATACGTCCTCGGGCATCCTGAGTGGAAAGGGTAGTTTCATGCGCCTGGAGAACAGCCATTGGAGTAACTCCAACAGAGGGTATGAGTACGGCCTCAACCTGGAAGCACTGGAAGGCTATGAGATCGCCAATCCACGC
	39966911c769ee7f72fea8b67ae47e53731ccfb7	330	66	CTCGAGGACAAGTACAGCCGTACCGGCCGCGCACTAAGCGTCGCCAAGAGCCGCAAGTCGGCAACGCTGCTATTGCTGCCCTCGCGAACCAGATGAGCGCGCTCCAGCTACAGGTGGCTGGACTTGCCGGCCAGGCAAGGGTGGATCGTCGTGGACCAAGACGTGTTCAGAAAAGCAAGCAGAAGAAGAAGAATCCCTCCAACGGAGAAAAACCCAAGGAGAAGAAGAAGAAGCAAAAACAACAGGAGAAGAAAGGGAGCGGTTCTGCTGGCCGGTACCGCGAAGTACCCCGTGCTGCTGACTACACGGAACCTTGGTTTCCACAGCAAA
	91def28854cbcae3d5e877bfa937a29b5c03a779	396	65	CCTGTTGGGCAGTTACAAGCAGCCGGGTGTTGCATGAGGCAGGCGTCCTGATAACACCGGAGGATTACAACCGCAAGACTGGAACAGTCCTTCGGCGCATTGGTGGAGGCGTTCGACACGACAGAATGCGACGTCACCATCTATTGCTTGGCCAACAACATGGCCGTAAGGATTCAGCAACTGATCGACGATCACGCCCGCGAAGAGTTCGACGAGGAGGTGGTTGTAGAAGAGGAAGAGGAACATGAAGCTGATGCGATGAGTGATACGGAGACGCTGTTCAGTTTCGGTGACGAAACGGTGTGGGTGCCCAAACATAGCACTCTAGCTGGAAGGCCAGGATATAGTGCCTCTTACGGCGACCGCAGATCCCTTTTTGTCGGCACGAAGTTCCAA
	e19b9e4d914d5bb04412d53fe4ba4bfd5788f8a2	1829	64	TCCAAAAGCATACATATATCAATGATGCAAAATCTCACAGCTAACCCCTCCGCCGGCACTACAGTCACTGTAGATTTGCCCGCGGACCACCCGGCCCTGAACCAGTTCCAGACTGCGTTTCCAGGGTTCGAAGTGGTGGCCAGCAACAGGTCGTCCAACGACCATGCCGCCGCCAGAGCTTTCTCCCACTTGGCTACCAAGTGGATTGAGCGCGACATCGATGGCCGTCAGGTCATCGTTGCCGATATAGGGAGCGCACCAGCGAGAAGAGTCGGGGCACCCGACAATGTCACATACCATAGTGTGTGTCCTCGCAAATGCGCTGAAGACCCTGAGAGGCTGGCTTCTTATGCCAGGAAACTCGTCAGGGCTGTGGAGAGAGGAGATGGGCACCTCGTC…
	39966911c769ee7f72fea8b67ae47e53731ccfb7	330	64	CTCGAGGACAAGTACAGCCGTACCGGCCGCGCACTAAGCGTCGCCAAGAGCCGCAAGTCGGCAACGCTGCTATTGCTGCCCTCGCGAACCAGATGAGCGCGCTCCAGCTACAGGTGGCTGGACTTGCCGGCCAGGCAAGGGTGGATCGTCGTGGACCAAGACGTGTTCAGAAAAGCAAGCAGAAGAAGAAGAATCCCTCCAACGGAGAAAAACCCAAGGAGAAGAAGAAGAAGCAAAAACAACAGGAGAAGAAAGGGAGCGGTTCTGCTGGCCGGTACCGCGAAGTACCCCGTGCTGCTGACTACACGGAACCTTGGTTTCCACAGCAAA
	ceb9766b2c7b9adc56e3a1a06d7f5b4c0c8a1338	1212	64	TTTACGTGTGAGGAGCCGGTTCTGACGGCCGCCAGTATCACCCAGGGCAAGCCGCACCTTAGATCATCTATGTTGCCCAGCGGAGGCAAGGAAGTGAAGGCGAGGATCCCATTCCCGTTCCCGCCAGAGACCGCGACCTGCAGAGTAAGTGTCGCCCCGCTGCCGTCGATCACCTATGAGGAAAGCGACGTTCTGCTGGCCGGTACCGCGAAGTACCCCGTGCTGCTGACTACACGGAACCTTGGTTTCCACAGCAATGCCACATCCGAATGGATCCAGGGTAAGTACTTGCGCCGTATCCCGGTCACGCCCCAAGGGATCGAACTAACGTGGGGAAATAACGCACCGTTGCACTTCTGGTCATCTGTTAGGTACGCATCTGGGGACGCCGACGCGTAC…
	53d0bddac46f44041b1493a3592a977ae15701d2	388	62	TGCCAACCCTAGTTACATCGCAGACGTGCTAGATCAGGATGACGTAGAGGAGGTCGACGACGTAATGTCTGATGTGGACCTTGGCGAAGAAGACGGGGTGGGTGCCACCATCATCGACTGCCACAGAGGTACCGTGAAAGTGATCACGGCGTTCAGTGACAATACTATGGGAGAATACTTAGTACTATCCCCGGTAACTGTGTTGCGCACCAGGAAACTGGCCGTATTGCTTGGACCGCTCGCAGACGAAGTGATGCAGTATGTCCACAAGGGCCGGACCGGACGTTATGCCATCGAGAAGAACAACTTGAAGGTACTCATTCCTAGAGGGTATGAGTACGGCCTCAACCTGGAAGCACTGGAAGGCTATGAGATCGCCAATCCACGC
	9e82fb9504fbf91804a0df52181be46852e437fd	613	62	CCTGTTGGGCAGTTACAAGCAGCCGGGTGTTGCATGAGGCAGGCGTCCTGATAACACCGGAGGATTACAACCGCATCTTTCCGGCATTCCGAGAGGACAAGCCGCACTCGGCCTTGGCAGCCTTGGATGCTGTCGCTACTCTCGTGTGGGGCTTGGATACGTCCTCGGGCATCCTGAGTGGAAAGGGTAGTTTCATGCGCCTGGAGAACAGCCATTGGAGTAACTCCAACAGAGGGTATGAGTACGGCCTCAACCTGGAAGCACTGGAAGGCTATGAGATCGCCAATCCACGCATGATCAAAGCGCTTAAACAACGGCGCGGGCGCGAATGTTACGACACTGAAACGGGGAAGCTGGTGCCTATGGATCCTGCTAGGGTCCAAGTGCCGATTAACCGGG…
	158b25cdeda8a00b114db7868f469d7e73e6f16b	492	60	TCCTGTTGGGCAGTTACAAGCAGCCGGGTGTTGCATGAGGCAGGCGTCCTGATAACACCGGAGGATTACAACCGCATCTTTCCGGCATTCCGAGAGGACAAGCCGCACTCGGCCTTGGCAGCCTTGGATGCTGTCGCTACTCTCGTGTGGGGCTTGGATACGTCCTCGGGCATCCTGAGTGGAAAGGGTAGTTTCATGCGCCTGGAGAACAGCCATTGGAGTAACTCCAACAGAGGGTATGAGTACGGCCTCAACCTGGAAGCACTGGAAGGCTATGAGATCGCCAATCCACGCATGATCAAAGCGCTTAAACAACGGCGCGGGCGCGAATGTTACGACACTGAAACGGGGAAGCTGGTGCCTATGGATCCTGCTAGGGTCCAAGTGCCGATTAACCGG…
	4ebad37bf2739aedf1dfd874228982c3121ccc53	577	58	CTCGAGGACAAGTACAGCCGTACCGGCCGCGCACTAAGCGTCGCCAAGAGCCGCAAGTCGGCAACGCTGCTATTGCTGCCACCACTTGTCCGACCTGACCAAGAAGTGCACCAGATTTTCCACCACCCCGAAGAAGTCCGCCCCCTACCTCGTTGACGTGTACGACGCTCTGCCGATTTCTGTAGAGATTAGCACCGTTGTAACATGCAACGACAATCAGTGCACAGTGAGGGTGTCACCCGGTACCACAGTGAAATTCGATAAGAAGTGCAAGAGCGCTGCCCAAGCGACCGTTACCTTTACCAGCGACTCCCAGACGTTTACGTGTGAGGAGCCGGTTCTGACGGCCGCCAGTATCACCCAGGGCAAGCCGCACCTTAGATCATCTATGTTGCCCAG…
	ab9ae543fd3d67480fbdd310da193fcd9a57dab4	413	58	TCTCGAGGACAAGTACAGCCGTACCGGCCGCGCACTAAGCGTCGCCAAGAGCCGCAAGTCGGCAACGCTGCTATTGCTGCCCTCGCGAACCAGATGAGCGCGCTCCAGCTACAGGTGGCTGGACTTGCCGGCCAGGCAAGGGTGGATCGTCGTGGACCAAGACGTGTTCAGAAAAGCAAGCAGAAGAAGAAGAATCCCTCCAACGGAGAAAAACCCAAGGAGAAGAAGAAGAAGCAAAAACAACAGGAGAAGAAAGGGAGCGGTGGCGTAATCAAAAAACCACGGAACCGGCCCGGAAAGGAGGTAAGGATCTCCGTAAAGCGTGCCCGACAGAGCACCTTCCCCGTGTACCATGACGGTGCTATATCCGGCTACGCTGTGCTGACTACACGGAACCTT…
	ce62ed556f5bb5e6a5fe17c92a39f1b151a2eb27	870	57	TTCCAAAAGCATACATATATCAATGATGCAAAATCTCACAGCTAACCCCTCCGCCGGCACTACAGTCACTGTAGATTTGCCCGCGGACCACCCGGCCCTGAACCAGTTCCAGACTGCGTTTCCAGGGTTCGAAGTGGTGGCCAGCAACAGGTCGTCCAACGACCATGCCGCCGCCAGAGCTTTCTCCCACTTGGCTACCAAGTGGATTGAGCGCGACATCGATGGCCGTCAGGTCATCGTTGCCGATATAGGGAGCGCACCAGCGAGAAGAGTCGGGGCACCCGACAATGTCACATACCACAGTGTGTGTCCTCGCAAATGCGCTGAAGACCCTGAGAGGCTGGCTTCTTATGCCAGGAAACTCGTCAGGGCTGTGGAGAGAGGAGATGGGCACCTCGT…
	2153ed039be0bff72dbe3092fcec502dfb43f248	1754	56	TCCTGTTGGGCAGTTACAAGCAGCCGGGTGTTGCATGAGGCAGGCGTCCTGATAACACCGGAGGATTACAACCGCATCTTTCCGGCATTCCGAGAGGACAAGCCGCACTCGGCCTTGGCAGCCTTGGATGCTGTCGCTACTCTCGTGTGGGGCTTGGATACGTCCTCGGGCATCCTGAGTGGAAAGGGTAGTTTCATGCGCCTGGAGAACAGCCATTGGAGTAACTCCAACAGAGGGTATGAGTACGGCCTCAACCTGGAAGCACTGGAAGGCTATGAGATCGCCAATCCACGCATGATCAAAGCGCTTAAACAACGGCGCGGGCGCGAATGTTACGACACTGAAACGGGGAAGCTGGTGCCTATGGATCCTGCTAGGGTCCAAGTGCCGATTAACCGG…
	01c7e3c0e334aa7ac39fbc554bd1ac77ca0e5af8	418	55	TGCCAACCCTAGTTACATCGCAGACGTGCTAGATCAGGATGACGTAGAGGAGGTCGACGACGTAATGTCTGATGTGGACCTTGGCGAAGAAGACGGGGTGGGTGCCACCATCATCGACTGCCACAGAGGTACCGTGAAAGTGATCACGGCGTTCAGTGACAATACTATGGGAGAATACTTAGTACTATCCCCGGTAACTGTGTTGCGCACCAGGAAACTGGCCGTATTGCTTGGACCGCTCGCAGACGAAGTGATGCAGTATGTCCACAAGGGCCGGACCGGACGTTATGCCATCGAGAAGAACAACTTGAAGGTACTCATTCCTACGGGAGTGTCCCTCTGGAGTAACTCCAACAGAGGGTATGAGTACGGCCTCAACCTGGAAGCACTGGAAGGCTA…
	7dbfa5e88a1fc3c37c28c124f371e7dc3ae4daa8	959	55	TTTCCTAAGCCCAGGTACTCCGACGCTTGTGTGGTGAAGTTCGAGAGCGTCAACACAGCGATTGTTGCAGCCAACATGTTCATAGGGTGTAACTACCCCACCTTAAGCTCGTTCGGAGTCACGGACAAGTACGACGCTTACCTGGACATGGTTGACGGACTCAACTGCAACCTCGACACCGTGACGTTCGACCCTGCTAAGGTGCGTTCTCTGCCGAAGAAATCAGAGTATAACCAGCCGCTTATACAGTCCCAAGTGCCCGGGCCTATGGCATCTACTCTGCAAAGCATTCTTATGGCCGCCACCAAGCGCAACTGCAATGTCACGCAGATGAGAGAGCTTCCGACCCTGGACTCAGCGGCAATGAACGTGGAGGCTTTTAAAAAATTTGCCTGCAAG…
	a72296869734503b73ee6ed617ca7d43e2534f8e	630	54	TGTTAGGTACGCATCTGGGGACGCCGACGCGTACCCTTGGGAACTTCTGGTGCACCACACCAAGCACCATCCGGAGTACGCGTGGGCGTTTGTAGGAGTTGCATGTGGTCTGCTGGTTATTGTAGTATGCATGTTCGCGTGCGCATGCAACAGAGTGCGGTACTCTTTGGTCGCCAACACGTTCAACCCGAACCCACCACCACTGACCGCACTGACTGCAGCATTGTGCTGCATACCTGGGGCTCGTGCGGACCAACCCTACCTGGACATCATTGCCTACCTGTGGACCAACAGCAAAGTGGCCTTCGGGCTGCAATGCGCGGCGCCCGTGGCTTGCGTGCTCATCGTCACATACGCCCTTAGACACTGCAGACTGTGCTGCAAGTCTTTTTTAGGGGT…
	4d18612710855b61a5099a6cb7d4826d7101c5d6	602	53	TTTACGTGTGAGGAGCCGGTTCTGACGGCCGCCAGTATCACCCAGGGCAAGCCGCACCTTAGATCATCTATGTTGCCCAGCGGAGGCAAGGAAGTGAAGGCGAGGATCCCATTCCCGTTCCCGCCAGAGACCGCGACCTGCAGAGTAAGTGTCGCCCCGCTGCCGTCGATCACCTATGAGGAAAGCGACGTTCTGCTGGCCGGTACCGCGAAGTACCCCGTGCTGCTGACTACACGGAACCTTGGTTTCCACAGCAATGCCACATCCGAATGGATCCAGGGTAAGTACTTGCGCCGTATCCCGGTCACGCCCCAAGGGATCGAACTAACGTGGGGAAATAACGCACCGTTGCACTTCTGGTCATCTGTTAGGTACGCATCTGGGGACGCCGACGCGTAC…
	c50f01dea6d3886267ebe14abce3faa9cc1b72e4	316	52	TCCAAAAGCATACATATATCAATGATGCAAAATCTCACAGCTAACCCCTCCGCCGGCACTACAGTCACTGTAGATTTGCCCGCGGACCACCCGGCCCTGAACCAGTTCCAGACTGCGTTTCCAGGGTTCGAAGTGGTGGCCAGCAACAGGTCGTCCAACGACCATGCCGCCGCCAGAGCTTTCTCCCACTTGGCTACCAAGTGGATTGAGCGCGACATCGATGGCCGTCAGGTCATCGTTGCCGATATAGGGAAGGCCAGGATATAGTGCCTCTTACGGCGACCGCAGATCCCTTTTTGTCGGCACGAAGTTCCAA
	073ee610e1c3af179e1c5ff4c98b4ac15849d609	1111	52	CCTGTTGGGCAGTTACAAGCAGCCGGGTGTTGCATGAGGCAGGCGTCCTGATCAACAATCTAGGCATCTTCGACCTGGTGTTTTGTGACGCAGCCGGACCACGACGCTATCACCACTACGCGCAGTGCGAAGACCATGCCGTGCTGTTCACCTCAGCATGCAAACATGGGGTGGAGCGCACGGCCAAGGGCGGAGTGTTCATCGTGAAGGCGTACGGGATGGCGGACCACCCGTCTCTTCCCGTATAACCAACGTGGAAGTTTTCTTCAAGTTCTCCGGCCGGTGTCGCCCGCTCGCTCGTTCTATTGCACACCTGGGCCCTCAACTGACCGACATCTACGCTCGCACGAGGAAGGCGTACAAAATGCTGGCGAGGGGAGGTGTTGCCGACAAGGTGAA…
	92e88240244b575158993d84c9578e08306fb5b5	215	49	TCCTGTTGGGCAGTTACAAGCAGCCGGGTGTTGCATGAGGCAGGCGTCCTGATAACACCGGAGGATTACAACCGCATCTTTCCGGCATTCCGAGAGGACAAGCCGCACTCGGCCTTGGCAGCCTTGGATGCTGTCGCTACTCTCGTGTGGGGCTTGGATACGTCCTCGGGCATCCCACGCCCGAGGTCACACTCGAGGTAGAGATCTGTTCGGCA
	c331d6c4f10f3a8a3eb341cfc334dc6cbf135259	1081	49	CCTGTTGGGCAGTTACAAGCAGCCGGGTGTTGCATGAGGCAGGCGTCCTGATAACACCGGAGGATTACAACCGCATCTTTCCGGCATTCCGAGAGGACAAGCCGCACTCGGCCTTGGCAGCCTTGGATGCTGTCGCTACTCTCGTGTGGGGCTTGGATACGTCCTCGGGCATCCTGAGTGGAAAGGGTAGTTTCATGCGCCTGGAGAACAGCCATTGGAGTAACTCCAACAGAGGGTATGAGTACGGCCTCAACCTGGAAGCACTGGAAGGCTATTAGATCGCCAATCCACGCATGATCAAAGCGCTTAAACAACGGCGCGGGCGCGAATGTTACGACACTGAAACGGGGAAGCTGGTGCCTATGGATCCTGCTAGGGTCCAAGTGCCGATTAACCGGG…
	db7303d66b6363f2c11b9cbd55fdc3b72fdc077a	797	49	CTCGAGGACAAGTACAGCCGATTGCTGCCCTCGCGAACCAGAAGGCGGTGCGGCGGGTGAAACATCTCTGCGATACCTGGGAAGGGACGGTAAGGTGCACGCCGCGGACAACACGCGGCTTGTGGTGCGCACCACTGCAAAGTGCGATGTGCTGCAGGCCACCGGCCACTACATCCTGGCCAGCTGCCCAGAGGGGCAGAGTATTACTGTTGCGGCCACACTGGACGGCACCCGCCACCAATGCACCACGGTTTTCGAACATCAAGTAACGGAGAAGTTCACCAGAGAACGCAGCAAGGGCCACCACTTGTCCGACCTGACCAAGAAGTGCACCAGATTTTCCACCACCCCGAAGAAGTCCGCCCCCTACCTCGTTGACGTGTACGACGCTCTGCCGAT…
	6e996aff61b10693903706b119930193624a1600	1672	49	TTGTTAGGTACGCATCTGGGGACGCCGACGCGTACCCTTGGGAACTTCTGGTGCACCACACCAAGCACCATCCGGAGTACGCGTGGGCGTTTGTAGGAGTTGCATGTGGTCTGCTGGTTATTGTAGTATGCATGTTCGCGTGCGCATGCAACAGAGTGCGGTACTCTTTGGTCGCCAACACGTTCAACCCGAACCCACCACCACTGACCGCACTGACTGCAGCATTGTGCTGCATACCTGGGGCTCGTGCGGACCAACCCTACCTGGACATCATTGCCTACCTGTGGACCAACAGCAAAGTGGCCTTCGGGCTGCAATGCGCGGCGCCCGTGGCTTGCGTGCTCATCGTCACATACGCCCTTAGACACTGCAGACTGTGCTGCAAGTCTTTTTTAGGGG…
	003ed361ab7fa1ddf82fbcddd5e30a93ed9245b2	181	48	TCCTGTTGGGCAGTTACAAGCAGCCGGGTGTTGCATGAGGCAGGCGTCCTGATAACACCGGAGGATTACAACCGCATCTTTCCGGCATTCCGAGAGGACAAGCCGCACTCGGCCTTGGCAGCCTTGGATGCTGTCGCTACTCTCGTGTGAGGTCACACTCGAGGTAGAGATCTGTTCGGCA
	c04898187d7b1b43333fc65cf4b4bd195518ad07	541	45	TGCCAACCCTAGTTACATCGCAGACGAGCCGACCTCTGAGCACATTACCGTTCTTTTGACGCGCACCAATGACGAACTGGTCTGGAAGACACTGCCGAACGACCCGCTGATCCCTATACTCTCCAAGCCGCCGAAAGGAGATTACTCCGCTACCATGGAGGATTGGGAGGATGAGCACAATGGTATCTTGGCGGCCCTCAGAGAAGCGTGTGTCCCACGGATGAACTTCGCGCACGGGAAGCGTAACACCTGTTGGGCAGTTACAAGCAGCCGGGTGTTGCATGAGGCAGGCGTCCTGATAACACCGGAGGATTACAACCGCATCTTTCCGGCATTCCGAGAGGACAAGCCGCACTCGGCCTTGGCAGCCTTGGATGCTGTCGCTACTCTCGTGTGGGG…
	cec947404d625834d796a57a565041ae0e455165	1782	44	TCCTGTTGGGCAGTTACAAGCAGCCGGGTGTTGCATGAGGCAGGCGTCCTGATAACACCGGAGGATTACAACCGCATCTTTCCGGCATTCCGAGAGGACAAGCCGCACTCGGCCTTGGCAGCCTTGGATGCTGTCGCTACTCTCGTGTGGGGCTTGGATACGTCCTCGGGCATCCTGAGTGGAAAGGGTAGTTTCATGCGCCTGGAGAACAGCCATTGGAGTAACTCCAACAGAGGGTATGAGTACGGCCTCAACCTGGAAGCACTGGAAGGCTATGAGATCGCCAATCCACGCATGATCAAAGCGCTTAAACAACGGCGCGGGCGCGAATGTTACGACACTGAAACGGGGAAGCTGGTGCCTATGGATCCTGCTAGGGTCCAAGTGCCGATTAACCGG…
	b8b9dc2d5e5365cbdd7f1f0961d91d95c49882f4	337	43	CCTGTTGGGCAGTTACAAGCAGCCGGGTGTTGCATGAGGCAGGCGTCCTGATAACACCGGAGGATTACAACCGCATCTTTCCGGCATTCCGAGAGGACAAGCCGCACTCGGCCTTGGCAGCCTTGGATGCTGTCGCTACTCTCGTGTGGGGCTTGGATACGTCCTCGGGCATCCTGAGTGGAAAGGGTAGTTTCATGCGCCTGGAGAACAGCCATTGGAGTAACTCCAACAGAGGGTATGAGTACGGCCTCAACCTGGAAGCACTCTAGCTGGAAGGCCAGGATATAGTGCCTCTTACGGCGACCGCAGATCCCTTTTTGTCGGCACGAAGTTCCAA
	5eb655d87f5be739fd29fff6be63e04e79dc1cc9	1906	43	CTCGAGGACAAGTACAGCCGTACCGGCCGCGCACTAAGCGTCGCCAAGAGCCGCAAGTCGGCAACGCTGCTATTGCTGCCCTCGCGAACCAGATGAGCGCGCTCCAGCTACAGGTGGCTGGACTTGCCGGCCAGGCAAGGGTGGATCGTCGTGGACCAAGACGTGTTCAGAAAAGCAAGCAGAAGAAGAAGAATCCCTCCAACGGAGAAAAACCCAAGGAGAAGAAGAAGAAGCAAAAACAACAGGAGAAGAAAGGGAGCGGTGGCGTAATCAAAAAACCACGGAACCGGCCCGGAAAGGAGGTAAGGATCTCCGTAAAGCGTGCCCGACAGAGCACCTTCCCCGTGTACCATGACGGTGCTATATCCGGCTACGCTGTGCTGATTGGTTCTCGCGTGT…
	6027385a57fcc4a530415bc030eb1ed87b560cdc	338	42	TTTACGTGTGAGGAGCCGGTTCTGACGGCCGCCAGTATCACCCAGGGCAAGCCGCGCACTAAGCGTCGCCAAGAGCCGCAAGTCGGCAACGCTGCTATTGCTGCCCTCGCGAACCAGATGAGCGCGCTCCAGCTACAGGTGGCTGGACTTGCCGGCCAGGCAAGGGTGGATCGTCGTGGACCAAGACGTGTTCAGAAAAGCAAGCAGAAGAAGAAGAATCCCTCCAACGGAGAAAAACCCAAGGAGAAGAAGAAGAAGCAAAAACAACAGGAGAAGAAAGGGAGCGGTGGCGTAATCAAAAAACCACGGAACCGGCCCGGAAAGGAGGTAAGGATCTA
	bad130100afcefb4c9b63e055dbec8a5005b00ed	326	41	TTCCAAAAGCATACATATATCAATGATGCAAAATCTCACAGCTAACCCCTCCGCCGGCACTACAGTCACTGTAGATTTGCCCGCGGACCACCCGGCCCTGAACCAGTTCCAGACTGCGTTTCCAGGGTTCGAAGTGGTGGCCAGCAACAGGTCGTCCAACGACCATGCCGCCGCCAGAGCTTTCTCCCACTTGGCTACCAAGTGGATTGAGCGCGACATCGATGGCCGTCAGGTCATCGTTGCCGATATAGGGAGCGCACCAGCGAGAAGAGTCGGGGCACCCGACAATGTCACATACCACACTCGAGGTAGAGATCTGTTCGGCA
	050dfbd647f0d107fff1e323299df07d7c62015e	210	41	CCTGTTGGGCAGTTACAAGCAGCCGGGTGTTGCATGAGGCAGGCGTCCTGATAACACCGGAGGATTACAACCGCATCTTTCCGGCATTCCGAGAGGACAAGCCGCACTCGGCCTTGGCAGCCTTGGATGCTGTCGCTACTCTCGTGTGGGGCTTGGATACGTCCTCACCCACGCCCGAGGTCACACTCGAGGTAGAGATCTGTTCGGCAA
	6027385a57fcc4a530415bc030eb1ed87b560cdc	338	41	TTTACGTGTGAGGAGCCGGTTCTGACGGCCGCCAGTATCACCCAGGGCAAGCCGCGCACTAAGCGTCGCCAAGAGCCGCAAGTCGGCAACGCTGCTATTGCTGCCCTCGCGAACCAGATGAGCGCGCTCCAGCTACAGGTGGCTGGACTTGCCGGCCAGGCAAGGGTGGATCGTCGTGGACCAAGACGTGTTCAGAAAAGCAAGCAGAAGAAGAAGAATCCCTCCAACGGAGAAAAACCCAAGGAGAAGAAGAAGAAGCAAAAACAACAGGAGAAGAAAGGGAGCGGTGGCGTAATCAAAAAACCACGGAACCGGCCCGGAAAGGAGGTAAGGATCTA
	f5a7a381c243adbc7a77e48699771c3c1ca7e110	309	41	CTCGAGGACAAGTACAGCCGTACCGGCCGCGCACTAAGCGTCGCCAAGACGTTTACGTGTGAGGAGCCGGTTCTGACGGCCGCCAGTATCACCCAGGGCAAGCCGCACCTTAGATCATCTATGTTGCCCAGCGGAGGCAAGGAAGTGAAGGCGAGGATCCCATTCCCGTTCCCGCCAGAGACCGCGACCTGCAGAGTAAGTGTCGCCCCGCTGCCGTCGATCACCTATGAGGAAAGCGACGTTCTGCTGGCCGGTACCGCGAAGTACCCCGTGCTGCTGACTACACGGAACCTTGGTTTCCACAGCAAA
	857535e207f437cde242eef142ed9980111a2db1	1811	40	TGCCAACCCTAGTTACATCGCAGACGTGCTAGATCAGGATGACGTAGAGGAGGTCGACGACGTAATGTCTGATGTGGACCTTGGCGAAGAAGACGGGGTGGGTGCCACCATCATCGACTGCCACAGAGGTACCGTGAAAGTGATCACGGCGTTCAGTGACAATACTATGGGAGAATACTTAGTACTATCCCCGGTAACTGTGTTGCGCACCAGGAAACTGGCCGTATTGCTTGGACCGCTCGCAGACGAAGTGATGCAGTATGTCCACAAGGGCCGGACCGGACGTTATGCCATCGAGAAGAACAACTTGAAGGTACTCATTCCTACGGGAGTGTCCCTCAAGACGGCTCACTTCCAGGCCCTTGCTGAAAGTGCCACCTTGACCTACAACGACTACCT…
	812a79cc4f9769e54091ec975cd0e171cd146a98	673	39	GCCAACCCTAGTTACATCGCAGACGTGCTAGATCAGGATGACGTAGAGGAGGTCGACGACGTAATGTCTGATGTGGACCTTGGCGAAGAAGACGGGGTGGGTGCCACCATCATCGACTGCCACAGAGGTACCGTGAAAGTGATCACGGCGTTCAGTGACAATACTATGGGAGAATACTTAGTACTATCCCCGGTAACTGTGTTGCGCACCAGGAAACTGGCCGTATTGCTTGGACCGCTCGCAGACGAAGTGATGCAGTATGTCCACAAGGGCCGGACCGGACGTTATGCCATCGAGAAGAACAACTTGAAGGTACTCATTCCTACGGGAGTGTCCCTCAAGACGGCTCACTTCCAGGCCCTTGCTGAAAGTGCCACCTTGACCTACAACGACTACCTG…
	98e9e5d85d23d3c91c3ba8abee34a9af7c9ded47	331	39	TCCTGTTGGGCAGTTACAAGCAGCCGGGTGTTGCATGAGGCAGGCGTCCTGATAACACCGGAGGATTACAACCGCATCTTTCCGGCATTCCGAGAGGACAAGCCGCACTCGGCCTTGGCAGCCTTGGATGCTGTCGCTACTCTCGTGTGGGGCTTGGATACGTCCTCGGGCATCCTGAGTGGAAAGGGTAGTTTCATGCGCCTGGAGAACAGCCATTGGAGTAACTCCAACAGAGGGTATGAGTACGGCCTCAACCTGGAAGCACTGGAAGGCCAGGATATAGTGCCTCTTACGGCGACCGCAGATCCCTTTTTGTCGGCACGAAGTTCCA
	0e6e114a39d0ec8a6a44ce2e71cdcb1bb03b1859	684	39	TTGTTAGGTACGCATCTGGGGACGCCGACGCGTACCCTTGGGAACTTCTGGTGCACCACACCAAGCACCATCCGGAGTACGCGTATACGACCTCCGGGTTACTGCGTTGGCTGCAGGACGCTCCGAAGCCACTTAGTGTCACAGCACCGCACGGTTGTAAGATCAGTGCCAACCCGCTCCTGGCCCTCGATTGTGGGGTTGGCGCCGTCCCCATGTCCATCAACATTCCGGACGCGAAGTTCACCCGCAAATTGAAGGATCCGAAACCATCGGCCCTGAAATGCGTGGTGGACAGTTGCGAGTACGGGGTGGACTACGGGGGCGCCGCCACGATCACCTATGAGGGCCACGAGGCTGGGAAGTGCGGGATCCATTCCCTGACACCAGGAGTCCCTCTGA…
	9071b8809065fd1a93a31fbb030ffec11ecef2fe	299	38	TTCCAAAAGCATACATATATCAATGATGCAAAATCTCACAGCTAACCCCTCCGCCGGCACTACAGTCACTGTAGATTTGCCCGCGGACCACCCGGCCCTGAACCAGTTCCAGACTGCGTTTCCAGGGTTCGAAGTGGTGGCCAGCAACAGGTCGTCCAACGACCATGCCGCCGCCAGAGCTTTCTCCCACTTGGCTACCAAGTGGATTGAGCGCGACATCGATGGCCGTCAGGTCATCGTTGCCGATATAGTGCCTCTTACGGCGACCGCAGATCCCTTTTTGTCGGCACGAAGTTCCA
	eecec688cdd53ddd30951c43ba18879a3d172332	311	38	GTCACCATCTATTGCTTGGCCAACAACATGGCCGTAAGGATTCAGCAACTGATCGACGATCACGCCCGCGAAGAGTTCGACGAGGAGGTGGTTGTAGAAGAGGAAGAGGAACATGAAGCTGATGCGATGAGTGATACGGAGACGCTGTCCAGTTTCGGTGACGAAACGGTGTGGGTGCCCAAACATAGCACTCTAGCTGGAAGGCCAGGATATAGTGCCTCTTACGGCGACCGCAGATCCCTTTTTGTCGGCACGAAGTTTCTCTGCCGAAGAAATCAGAGTATAACCAGCCGCTTATACAGTCCCAAGTA
	43ddcc9251bd1fe2701fe9db67923a0de322e7a3	523	38	TGTCACCATCTATTGCTTGGCCAACAACATGGCCGTAAGGATTCAGCAACTGATCGACGATCACGCCCGCGAAGAGTTCGACGAGGAGGTGGTTGTAGAAGACGAAGAAGAAGCTGGCGTACCAGATGCGCCCCACTCAAAAGAACAAGAGTCGCTACCTTTCCGCGAAGGTCCACAACATGAAACACAAGATCGTTCAATGTTTGCAGCGAGGTGCAGGGCACTACTTGAGAGAGCAGCACGCTCTGCCGCTGTGGAAAAACACCTTTCCTAAGCCCAGGTACTCCGACGCTTGTGTGGTGAAGTTCGAGAGCGTCAACACAGCGATTGTTGCAGCCAACATGTTCATAGGGTGTAACTACCCCACCTTAAGCTCGTTCGGAGTCACGGACAAGTACG…
	e869f76a689caa9cbcf831085064625a09cf9741	661	38	TTTCCTAAGCCCAGGTACTCCGACGCTTGTGTGGTGAAGTTCGAGAGCGTCAACACAGCGATTGTTGCAGCCAACATGTTCATAGGGTGTAACTACCCCACCTTAAGCTCGTTCGGAGTCACGGACAAGTACGACGCTTACCTGGACATGGTTGACGGACTCAACTGCAACCTCGACACCGTGACGTTCGACCCTGCTAAGGTGCGTTCTCTGCCGAAGAAATCAGAGTATAACCAGCCGCTTATACAGTCCCAAGTGCCCGGGCCTATGGCATCTACTCTGCAAAGCATTCTTATGGCCGCCACCAAGCGCAACTGCAATGTCACGCAGATGAGAGAGCTTCCGACCCTGGACTCAGCGGCAATGAACGTGGAGGCTTTTAAAAAATTTGCCTGCAAG…
	02c19544795a1bb4a6f02906dc2010aa240b73ca	738	38	CTCGAGGACAAGTACAGCCGTACCGGCCGCGCACTAAGCGTCGCCAAGAGCCGCAAGTCGGCAACGCTGCTATTGCTGCCCTCGCGAACCAGATGAGCGCGCTCCAGCTACAGGTGGCTGGACTTGCCGGCCAGGCAAGGGTGGATCGTCGTGGACCAAGACGTGTTCAGAAAAGCAAGCAGAAGAAGAAGAATCCCTCCAACGGAGAAAAACCCAAGGAGAAGAAGAAGAAGCAAAAACAACAGGAGAAGAAAGGGAGCGGTGGCGTAATCAAAAAACCACGGAACCGGCCCGGAAAGGAGGTAAGGATCTCCGTAAAGCGTGCCCGACAGAGCACCTTCCCCGTGTACCATGACGGTGCTATATCCGGCTACGCTGTGCTGATTGGTTCTCGCGTGT…
	98169cb412d29d4973dfb12d9503bd96f0e4c6d1	1853	37	TCCAAAAGCATACATATATCAATGATGCAAAATCTCACAGCTAACCCCTCCGCCGGCACTACAGTCACTGTAGATTTGCCCGCGGACCACCCGGCCCTGAACCAGTTCCAGACTGCGTTTCCAGGGTTCGAAGTGGTGGCCAGCAACAGGTCGTCCAACGACCATGCCGCCGCCAGAGCTTTCTCCCACTTGGCTACCAAGTGGATTGAGCGCGACATCGATGGCCGTCAGGTCATCGTTGCCGATATAGGGAGCGCACCAGCGAGAAGAGTCGGGGCACCCGACAATGTCACATACCACAGTGTGTGTCCTCGCAAATGCGCTGAAGACCCTGAGAGGCTGGCTTCTTATGCCAGGAAACTCGTCAGGGCTGTGGAGAGAGGAGATGGGCACCTCGTC…
	41237db3fbfd03e36bcf4cfc4c4a415aa980bafd	894	37	TCCAAAAGCATACATATATCAATGATGCAAAATCTCACAGCTAACCCCTCCGCCGGCACTACAGTCACTGTAGATTTGCCCGCGGACCACCCGGCCCTGAACCAGTTCCAGACTGCGTTTCCAGGGTTCGAAGTGGTGGCCAGCAACAGGTCGTCCAACGACCATGCCGCCGCCAGAGCTCTCCCACTTGGCTACCAAGTGGATTGAGCGCGACATCGATGGCCGTCAGGTCATCGTTGCCGATATAGGGAGCGCACCAGCGAGAAGAGTCGGGGCACCCGACAATGTCACATACCATAGTGTGTGTCCTCGCAAATGCGCTGAAGACCCTGAGAGGCTGGCTTCTTATGCCAGGAAACTCGTCAGGGCTGTGGAGAGAGGAGATGGGCACCTCGTCAG…
	fe21ad8641f77322231e8920c031103bd1ef97d1	221	37	TCCTGTTGGGCAGTTACAAGCAGCCGGGTGTTGCATGAGGCAAGTCTGGTGCCACCATCATCGACTGCCACAGAGGTACCGTGAAAGTGATCACGGCGTTCAGTGACAATACTATGGGAGAATACTTAGTACTATCCCCGGTAACTGTGTTGCGCACCAGGAAACTGGCCGTATTGCTTGGACCGCTCGCAGACGAAGTGATGCAGTATGTCCACAAGGGC
	a0b1cf53891d4a59be35858d531ecd3671763ade	1704	37	TTTCCTAAGCCCAGGTACTCCGACGCTTGTGTGGTGAAGTTCGAGAGCGTCAACACAGCGATTGTTGCAGCCAACATGTTCATAGGGTGTAACTACCCCACCTTAAGCTCGTTCGGAGTCACGGACAAGTACGACGCTTACCTGGACATGGTTGACGGACTCAACTGCAACCTCGACACCGTGACGTTCGACCCTGCTAAGGTGCGTTCTCTGCCGAAGAAATCAGAGTATAACCAGCCGCTTATACAGTCCCAAGTGCCCGGGCCTATGGCATCTACTCTGCAAAGCATTCTTATGGCCGCCACCAAGCGCAACTGCAATGTCACGCAGATGAGAGAGCTTCCGACCCTGGACTCAGCGGCAATGAACGTGGAGGCTTTTAAAAAATTTGCCTGCAAG…
	5cd7d46d53626089106a557ade8e8bb1fea06c42	198	37	CTCGAGGACAAGTACAGCCGTACCGGCCGCGCACTAAGCGTCGCCAAGAGCCGCAAGTCGGCAACGCTGCTATTGCTGCCCTCGCGAACCAGATGAGCGCGCTCCAGCTACAGGTGGCTGGACTTGCCGGCCAGGCAAGGGTGGATCGTCGTGGACCAAGACGTGTTCACTACACGGAACCTTGGTTTCCACAGCAAA
	21fd42bda3340174746837c10af7720330e21a10	307	36	GCCAACCCTAGTTACATCGCAGACGTGCTAGATCAGGATGACGTAGAGGAGGTCGACGACGTAATGTCTGATGTGGACCTTGGCGAAGAAGACGGGGTGGGTGCCACCATCATCGACTGCCACAGAGGTACCGTGAAAGTGATCACGGCGTTCAGTGACAATACTATGGGAGAATACTTAGTACTATCCCCGGTAACTGTGTTGCGCACCAGGAAACTGGCCGTATTGCTTGGACCGCTCGCAGACGAAGTGATGCAGTATGTCCACCTGGAAGCACTGGAAGGCTATGAGATCGCCAATCCACGCA
	21fd42bda3340174746837c10af7720330e21a10	307	36	GCCAACCCTAGTTACATCGCAGACGTGCTAGATCAGGATGACGTAGAGGAGGTCGACGACGTAATGTCTGATGTGGACCTTGGCGAAGAAGACGGGGTGGGTGCCACCATCATCGACTGCCACAGAGGTACCGTGAAAGTGATCACGGCGTTCAGTGACAATACTATGGGAGAATACTTAGTACTATCCCCGGTAACTGTGTTGCGCACCAGGAAACTGGCCGTATTGCTTGGACCGCTCGCAGACGAAGTGATGCAGTATGTCCACCTGGAAGCACTGGAAGGCTATGAGATCGCCAATCCACGCA
	1aa259db6bad6a4f95b6751b3bb64b803335d3f7	1775	36	TCCTGTTGGGCAGTTACAAGCAGCCGGGTGTTGCATGAGGCAGGCGTCCTGATAACACCGGAGGATTACAACCGCATCTTTCCGGCATTCCGAGAGGACAAGCCGCACTCGGCCTTGGCAGCCTTGGATGCTGTCGCTACTCTCGTGTGGGGCTTGGATACGTCCTCGGGCATCCTGAGTGGAAAGGGTAGTTTCATGCGCCTGGAGAACAGCCATTGGAGTAACTCCAACAGAGGGTATGAGTACGGCCTCAACCTGGAAGCACTGGAAGGCTATGAGATCGCCAATCCACGCATGATCAAAGCGCTTAAACAACGGCGCGGGCGCGAATGTTACGACACTAAACGGGGAAGCTGGTGCCTATGGATCCTGCTAGGGTCCAAGTGCCGATTAACCGGG…
	c79c4f1dea8d87ec04ef0002cb3f3195e3832a48	533	36	TTTTCCTAAGCCCAGGTACTCCGACGCTTGTGTGGTGAAGTTCGAGAGCGTCAACACAGCGATTGTTGCAGCCAACATGTTCATAGGGTGTAACTACCCCACCTTAAGCTCGTTCGGAGTCACGGACAAGTACGACGCTTACCTGGACATGGTTGACGGACTCAACTGCAACCTCGACACCGTGACGTTCGACCCTGCTAAGGTGCGTTCTCTGCCGAAGAAATCAGAGTATAACCAGCCGCTTATACAGTCCCAAGTGCCCGGGCCTATGGCATCTACTCTGCAAAGCATTCTTATGGCCGCCACCAAGCGCAACTGCAATGTCACGCAGATGAGAGAGCTTCCGACCCTGGACTCAGCGGCAATGAACGTGGAGGCTTTTAAAAAATTTGCCTGCAA…
	9b48bdabbf5e423cbf340d56ada65fdc00404c4b	603	36	TGTTAGGTACGCATCTGGGGACGCCGACGCGTACCCTTGGGAACTTCTGGTGCACCACACCAAGCACCATCCGGAGTACGCGTGGGCGTTTGTAGGAGTTGCATGTGGTCTGCTGGTTATTGCAGTATGCATGTTCGCGTGCGCATGCAACAGAGTGCGGTACTCTTTGGTCGCCAACACGTTCAACCCGAACCCACCACCACTGACCGCACTGACTGCAGCATTGTGCTGCATACCTGGGGCTCGTGCGGACCAACCCTACCTGGACATCATTGCCTACCTGTGGACCAACAGCAAAGTGGCCTTCGGGCTGCAATGCGCGGCGCCCGTGGCTTGCGTGCTCATCGTCACATACGCCCTTAGACACTGCAGACTGTGCTGCAAGTCTTTTTTAGGGGT…
	fb0f644463eb09e73b9ff74e67535bcdff7fc8b4	371	35	TTTCCTAAGCCCAGGTACTCCGACGCTTGTGTGGTGAAGTTCGAGAGCGTCAACACAGCGATTGTTGCAGCCAACATGTTCATAGGGTGTAACTACCCCACCTTAAGCTCGTTCGGAGTCACGGACAAGTACGACGCTTACCTGGACATGGTTGACGGACTCAACTGCAACCTCGACACCGTGACGTTCGACCCTGCTAAGGTGCGTTCTCTGCCGAAGAAATCAGAGTATAACCAGCCGCTTATACAGTCCCAAGTGCCCGGGCCTATGGCATCTACTCTGCAAAGCATTCTTATGGCCGCCACCAAGCGCAACTGCAATGTCACGCAGATGAGAGAGCTTCCGACCCTTTTGTCGGCACGAAGTTCCAA
	125323dcffdbd86066c87cf2e3e4b62024a278fe	654	35	TGTTAGGTACGCATCTGGGGACGCCGACGCGTACCCTTGGGAACTTCTGGTGCACCACACCAAGCACCATCCGGAGTACGCGTGGGCGTTTGTAGGAGTTGCATGTGGTCTGCTGGTTATTGTAGTATGCATGTTCGCGTGCGCATGCAACAGAGTGCGGTACTCTTTGGTCGCCAACACGTTCAACCCGAACCCACCACCACTGACCGCACTGACTGCAGCATTGTGCTGCATACCTGGGGCTCGTGCGGACCAACCCTACCTGGACATCATTGCCTACCTGTGGACCAACAGCAAAGTGGCCTTCGGGCTGCAATGCGCGGCGCCCGTGGCTTGCGTGCTCATCGTCACATACGCCCTTAGACACTGCAGACTGTGCTGCAAGTCTTTTTTAGGGGT…
	0325231cfb452fad746d36c126110fed010f83ed	480	35	TTTACGTGTGAGGAGCCGGTTCTGACGGCCGCCAGTATCACCCAGGGCAAGCCGCACCTTAGATCATCTATGTTGCCCAGCGGAGGCAAGGAAGTGAAGGCGAGGATCCCATTCCCGTTCCCGCCAGAGACCGCGACCTGCAGAGTAAGTGTCGCCCCGCTGCCGTCGATCACCTATGAGGAAAGCGACGTTCTGCTGGCCGGTACCGCGAAGTACCCCGTGCTGCTGACTACACGGAACCTTGGTTTCCACAGCAATGCCACATCCGAATGGATCCAGGGTAAGTACTTGCGCCGTATCCCGGTCACGCCCCAAGGGATCGAACTAACGTGGGGAAATAACGCACCGTTGCACTTCTGGTCATCTGTTAGGTACGCATCTGGGGACGCCGACGCGTAC…
	0f4a50afcc092487ba547392a8347252c13c137f	260	35	CTCGAGGACAAGTACAGCCGGTTCTGACGGCCGCCAGTATCACCCAGGGCAAGCCGCACCTTAGATCATCTATGTTGCCCAGCGGAGGCAAGGAAGTGAAGGCGAGGATCCCATTCCCGTTCCCGCCAGAGACCGCGACCTGCAGAGTAAGTGTCGCCCCGCTGCCGTCGATCACCTATGAGGAAAGCGACGTTCTGCTGGCCGGTACCGCGAAGTACCCCGTGCTGCTGACTACACGGAACCTTGGTTTCCACAGCAAA
	28d4d863dd48a97ab2f1abe9ea67970ab9e57e52	918	34	TCCTGTTGGGCAGTTACAAGCAGCCGGGTGTTGCATGAGGCAGGCGTCCTGATAACACCGGAGGATTACAACCGCATCTTTCCGGCATTCCGAGAGGACAAGCCGCACTCGGCCTTGGCAGCCTTGGATGCTGTCGCTACTCTCGTGTGGGGCTTGGATACGTCCTCGGGCATCCTGAGTGGAAAGGGTAGTTTCATGCGCCTGGAGAACAGCCATTGGAGTAACTCCAACAGAGGGTATGAGTACGGCCTCAACCTGGAAGCACTGGAAGGCTATGAGATCGCCAATCCACGCATGATCAAAGCGCTTAAACAACGGCGCGGGCGCGAATGTTACGACACTGAAACGGGGAAGCTGGTGCCTATGGATCCTGCTAGGGTCCAAGTGCCGATTAACCGG…
	98e9e5d85d23d3c91c3ba8abee34a9af7c9ded47	331	34	TCCTGTTGGGCAGTTACAAGCAGCCGGGTGTTGCATGAGGCAGGCGTCCTGATAACACCGGAGGATTACAACCGCATCTTTCCGGCATTCCGAGAGGACAAGCCGCACTCGGCCTTGGCAGCCTTGGATGCTGTCGCTACTCTCGTGTGGGGCTTGGATACGTCCTCGGGCATCCTGAGTGGAAAGGGTAGTTTCATGCGCCTGGAGAACAGCCATTGGAGTAACTCCAACAGAGGGTATGAGTACGGCCTCAACCTGGAAGCACTGGAAGGCCAGGATATAGTGCCTCTTACGGCGACCGCAGATCCCTTTTTGTCGGCACGAAGTTCCA
	4aa7cc86d6ba4da12e93bc571287e7fe65a16c53	472	34	TCCTGTTGGGCAGTTACAAGCAGCCGGGTGTTGCATGAGGCAGGCGTCCTGATAACACCGGAGGATTACAACCGCGCGTTGGCTGCAGGACGCTCCGAAGCCACTTAGTGTCACAGCACCGCACGGTTGTAAGATCAGTGCCAACCCGCTCCTGGCCCTCGATTGTGGGGTTGGCGCCGTCCCCATGTCCATCAACATTCCGGACGCGAAGTTCACCCGCAAATTGAAGGATCCGAAACCATCGGCCCTGAAATGCGTGGTGGACAGTTGCGAGTACGGGGTGGACTACGGGGGCGCCGCCACGATCACCTATGAGGGCCACGAGGCTGGGAAGTGCGGGATCCATTCCCTGACACCAGGAGTCCCTCTGAGAACATCAGTGGTCGAAGTGGTTGCCGG…
	4bf51958f4188ea9df70d7259bd4bccefb6f020b	1858	33	TTCCAAAAGCATACATATATCAATGATGCAAAATCTCACAGCTAACCCCTCCGCCGGCACTACAGTCACTGTAGATTTGCCCGCGGACCACCCGGCCCTGAACCAGTTCCAGACTGCGTTTCCAGGGTTCGAAGTGGTGGCCAGCAACAGGTCGTCCAACGACCATGCCGCCGCCAGAGCTTTCTCCCACTTGGCTACCAAGTGGATTGAGCGCGACATCGATGGCCGTCAGGTCATCGTTGCCGATATAGGGAGCGCACCAGCGAGAATCACATACCACAGTGTGTGTCCTCGCAAATGCGCTGAAGACCCTGAGAGGCTGGCTTCTTATGCCAGGAAACTCGTCAGGGCTGTGGAGAGAGGAGATGGGCACCTCGTCAGTGACAGAATCACTGACCT…
	8ad0a59c772327327a2eca0ab65463df62546196	760	33	CCTGTTGGGCAGTTACAAGCAGCCGGGTGTTGCATGAGGCAGGCGTCCTGATAACACCGGAGGATTACAACCGCATCCAAGGTGAAAGTGGCGGAGATCCTCAACTCGATGGTGGGAGCTGCACCGGGTTACAGAGTCCTCAACAGGAACATCATCACTGCCGAAGAGGAAGTCTTGGTTAACGCCGCTAACAGTAACGGCAGACCCGGCGATGGTGTGTGTGGTGCGCTCTGGCGCGGGAAACGCGGTCTTGGTCCGAGGACTCGAGGCCACCATCATACACGCAGCCGGAGCTGACTTCAGAGAAGTCGACGAAGAAACCGGCGCGCGACAGCTAAGAGCAGCATACCGTGCGGCGGCTAACCTAGTCACTGCCAACGGTATCACCAGTGCTGCCAT…
	6f26d807bdd35e38c1d4a0be0c78bd15da8e1a9f	539	33	TGTCACCATCTATTGCTTGGCCAGCATAATACCCAGACAAACAACACTACGGAAGTGTTGATGCGAACGTCGGTACTGCCAAGCAATGACCACGGCACACCAGATCTGCCTGCAGAGACGAAGAAGAAGCTGGCGTACCAGATGCGCCCCACTCAAAAGAACAAGAGTCGCTACCTTTCCGCGAAGGTCCACAACATGAAACACAAGATCGTTCAATGTTTGCAGCGAGGTGCAGGGCACTACTTGAGAGAGCAGCACGCTCTGCCGCTGTGGAAAAACACCTTTCCTAAGCCCAGGTACTCCGACGCTTGTGTGGTGAAGTTCGAGAGCGTCAACACAGCGATTGTTGCAGCCAACATGTTCATAGGGTGTAACTACCCCACCTTAAGCTCGTTCGGA…
	5cd7d46d53626089106a557ade8e8bb1fea06c42	198	33	CTCGAGGACAAGTACAGCCGTACCGGCCGCGCACTAAGCGTCGCCAAGAGCCGCAAGTCGGCAACGCTGCTATTGCTGCCCTCGCGAACCAGATGAGCGCGCTCCAGCTACAGGTGGCTGGACTTGCCGGCCAGGCAAGGGTGGATCGTCGTGGACCAAGACGTGTTCACTACACGGAACCTTGGTTTCCACAGCAAA
	2fc10e7ff82d2bb18d8a41f31c83eb15f55ba77d	871	33	TTTTACGTGTGAGGAGCCGGTTCTGACGGCCGCCAGTATCACCCAGGGCAAGCCGCACCTTAGATCATCTATGTTGCCCAGCGGAGGCAAGGAAGTGAAGGCGAGGATCCCATTCCCGTTCCCGCCAGAGACCGCGACCTGCAGAGTAAGTGTCGCCCCGCTGCCGTCGATCACCTATGAGGAAAGCGACGTTCTGCTGGCCGGTACCGCGAAGTACCCCGTGCTGCTGACTACACGGAACCTTGGTTTCCACAGCAATGCCACATCCGAATGGATCCAGGGTAAGTACTTGCGCCGTATCCCGGTCACGCCCCAAGGGATCGAACTAACGTGGGGAAATAACGCACCGTTGCACTTCTGGTCATCTGTTAGGTACGCATCTGGGGACGCCGACGCGTA…
	c6eac6f62a8806fef744be28ada2ee4bb5d3106c	1796	32	CCTGTTGGGCAGTTACAAGCAGCCGGGTGTTGCATGAGGCAGGCGTCCTGATAACACCGGAGGATTACAACCGCATCTTTCCGGCATTCCGAGAGGACAAGCCGCACTCGGCCTTGGCAGCCTTGGATGCTGTCGCTACTCTCGTGTGGGGCTTGGATACGTCCTCGGGCATCCTGAGTGGAAAGGGTAGTTTCATGCGCCTGGAGAACAGCCATTGGAGTAACTCCAACAGAGGGTATGAGTACGGCCTCAACCTGGAAGCACTGGAAGGCTATGAGATCGCCAATCCACGCATGATCAAAGCGCTTAAACAACGGCGCGGGCGCGAATGTTACGACACTGAAACGGGGAAGCTGGTGCCTATGGATCCTGCTAGGGTCCAAGTGCCGATTAACCGGG…
	b8b9dc2d5e5365cbdd7f1f0961d91d95c49882f4	337	32	CCTGTTGGGCAGTTACAAGCAGCCGGGTGTTGCATGAGGCAGGCGTCCTGATAACACCGGAGGATTACAACCGCATCTTTCCGGCATTCCGAGAGGACAAGCCGCACTCGGCCTTGGCAGCCTTGGATGCTGTCGCTACTCTCGTGTGGGGCTTGGATACGTCCTCGGGCATCCTGAGTGGAAAGGGTAGTTTCATGCGCCTGGAGAACAGCCATTGGAGTAACTCCAACAGAGGGTATGAGTACGGCCTCAACCTGGAAGCACTCTAGCTGGAAGGCCAGGATATAGTGCCTCTTACGGCGACCGCAGATCCCTTTTTGTCGGCACGAAGTTCCAA
	0f4a50afcc092487ba547392a8347252c13c137f	260	32	CTCGAGGACAAGTACAGCCGGTTCTGACGGCCGCCAGTATCACCCAGGGCAAGCCGCACCTTAGATCATCTATGTTGCCCAGCGGAGGCAAGGAAGTGAAGGCGAGGATCCCATTCCCGTTCCCGCCAGAGACCGCGACCTGCAGAGTAAGTGTCGCCCCGCTGCCGTCGATCACCTATGAGGAAAGCGACGTTCTGCTGGCCGGTACCGCGAAGTACCCCGTGCTGCTGACTACACGGAACCTTGGTTTCCACAGCAAA
	7d45841d3f5f7702d4379d4f58798c76d1783610	1792	31	TCCAAAAGCATACATATATCAATGATGCAAAATCTCACAGCTAACCCCTCCGCCGGCACTACAGTCACTGTAGATTTGCCCGCGGACCACCCGGCCCTGAACCAGTTCCAGACTGCGTTTCCAGGGTTCGAAGTGGTGGCCAGCAACAGGTCGTCCAACGACCATGCCGCCGCCAGAGCTTTCTCCCACTTGGCTACCAAGTGGATTGAGCGCGACATCGATGGCCGTCAGGTCATCGTTGCCGATATAGGGAGCGCACCAGCGAGAAGAGTCGGGGCACCCGACAATGTCACATACCACAGTGTGTGTCCTCGCAAATGCGCTGAAGACCCTGAGAGGCTGGCTTCTTATGCCAGGAAACTCGTCAGGGCTGTGGAGAGAGGAGATGGGCACCTCGTC…
	d8c80502f3b5159c56f8dc30b21e058ad0e887cc	966	31	TCCAAAAGCATACATATATCAATGATGCAAAATCTCACAGCTAACCCCTCCGCCGGCACTACAGTCACTGTAGATTTGCCCGCGGACCACCCGGCCCTGAACCAGTTCCAGACTGCGTTTCCAGGGTTCGAAGTGGTGGCCAGCAACAGGTCGTCCAACGACCATGCCGCCGCCAGAGCTTTCTCCCACTTGGCTACCAAGTGGATTGAGCGCGACATCGATGGCCGTCAGGTCATCGTTGCCGATATAGGGAGCGCACCAGCGAGAAGAGTCGGGGCACCCGACAATGTCACATACCACAGTGTGTGTCCTCGCAAATGCGCTGAAGACCCTGAGAGGCTGGCTTCTTATGCCAGGAAACTCGTCAGGGCTGTGGAGAGAGGAGATGGGCACCTCGTC…
	847da9e46e31be7d493d71b9f609b23ec35c5902	369	31	TCCAAAAGCATACATATATCAATGATGCAAAATCTCACAGCTAACCCCTCCGCCGGCACTACAGTCACTGTAGATTTGCCCGCGGACCACCCGGCCCTGAACCAGTTCCAGACTGCGTTTCCAGGGTTCGAAGTGGTGGCCAGCAACAGGTCGTCCAACGACCATGCCGCCGCCAGAGCTTTCTCCCACTTGGCTACCAAGTGGATTGAGCGCGACATCGATGGCCGTCAGGTCATCGTTGCCGATATAGGGAGCGCACCAGCGAGAAGAGTCGGGGCACCCGACAATGTCACATACCACAGTGTGTGTCCTCGCAAATGCGCTGAAGACCCTGAGAGGTCACACTCGAGGTAGAGATCTGTTCGGCAA
	ae8016f28c9eb5b58c61bd3cbb76677bd13bc00b	873	31	CCTGTTGGGCAGTTACAAGCAGCCGGGTGTTGCATGAGGCAGGCGTCCTGCCCGCTCGCTCGTTCTATTGCACACCTGGGCCCTCAACTGACCGACATCTACGCTCGCACGAGGAAGGCGTACAAAATGCTGGCGAGGGGAGGTGTTGCCGACAAGGTGAAAGTGGCGGAGATCCTCAACTCGATGGTGGGAGCTGCACCGGGTTACAGAGTCCTCAACAGGAACATCATCACTGCCGAAGAGGAAGTCTTGGTTAACGCCGCTAACAGTAACGGCAGACCCGGCGATGGTGTGTGTGGTGCGCTCTACGGCGCGTTCGGGGACGCATTCCCCAACGGTGCGATCGGCGCGGGAAACGCGGTCTTGGTCCGAGGACTCGAGGCCACCATCATACACGCA…
	e180dead0be6a27af42461a03a8ab76365c5c1b1	736	31	TCCTGTTGGGCAGTTACAAGCAGCCGGGTGTTGCATGAGGCAGGCGTCCTGATAACACCGGAGGATTACAACCGCATCTTTCCGGCATTCCGAGAGGACAAGCCGCACTCGGCCTTGGCAGCCTTGGATGCTGTCGCTACTCTCGTGTGGGGCTTGGATACGTCCTCGGGCATCCTGAGTGGAAAGGGTAGTTTCATGCGCCTGGAGAACAGCCATTGGAGTAACTCCAACAGAGGGTATGAGTACGGCCTCAACCTGGAAGCACTGGAAGGCTATGAGATCGCCAATCCACGCATGATCAAAGCGCTTAAACAACGGCGCGGGCGCGAATGTTACGACACTGAAACGGGGAAGCTGGTGCCTATGGATCCTGCTAGGGTCCAAGTGCCGATTAACCGG…
	50fc7dc671ab56eee56dc77086ca7f0471bc5c41	461	31	TCCTGTTGGGCAGTTACAAGCAGCCGGGTGTTGCATGAGGCAGGCGTCCTGATAACACCGGAGGATTACAACCGCATCTTTCCGGCATTCCGAGAGGACAAGCCGCACTCGGCCTTGGCAGCCTTGGATGCTGTCGCTACTCTCGTGTGGGGCTTGGATACGTCCTCGGGCATCCTGAGTGGAAAGGGTAGTTTCATGCGCCTGGAGAACAGCCATTGGAGTAACTCCAACAGAGGGTATGAGTACGGCCTCAACCTGGAAGCACTGGAAGGCTATGAGATCGCCAATCCACGCATGATCAAAGCGCTTAAACAACGGCGCGGGCGCGAATGTTACGACACTGAAACGGGGAAGCTGGTGCCTATGGATCCTGCTAGGGTCCAAGTGCCGATTAACCGG…
	495827819257e584f27b3623a63782261ec18fe8	1506	31	TTTTCCTAAGCCCAGGTACTCCGACGCTTGTGTGGTGAAGTTCGAGAGCGTCAACACAGCGATTGTTGCAGCCAACATGTTCATAGGGTGTAACTACCCCACCTTAAGCTCGTTCGGAGTCACGGACAAGTACGACGCTTACCTGGACATGGTTGACGGACTCAACTGCAACCTCGACACCGTGACGTTCGACCCTGCTAAGGTGCGTTCTCTGCCGAAGAAATCAGAGTATAACCAGCCGCTATCCACAGAGAACTAGTCCGAAGATTGAAAGCCGTCCTGAAACCGTCCATACATGTGCTGTTCGATATGAGTTCTGAGGACTTCGACGCTATCGTGGGCCACGGGATGAAGTTGGGCGACAAGGTGCTGGAAACGGACATCTCTTCATTCGACAAG…
	02ae8d7372132b4ebeed25a362680ad967ae33a5	1778	31	TTGTTAGGTACGCATCTGGGGACGCCGACGCGTACCCTTGGGAACTTCTGGTGCACCACACCAAGCACCATCCGGAGTACGCGTGGGCGTTTGTAGGAGTTGCATGTGGTCTGCTGGTTATTGCAGTATGCATGTTCGCGTGCGCATGCAACAGAGTGCGGTACTCTTTGGTCGCCAACACGTTCAACCCGAACCCACCACCACTGACCGCACTGACTGCAGCATTGTGCTGCATACCTGGGGCTCGTGCGGACCAACCCTACCTGGACATCATTGCCTACCTGTGGACCAACAGCAAAGTGGCCTTCGGGCTGCAATGCGCGGCGCCCGTGGCTTGCGTGCTCATCGTCACATACGCCCTTTTTAGGGGTAAGAGGGTGGTCAGCTCTGCTGGTCATC…
	350894c4b63b68f8abc3b06a5cc7a6d751709c8f	1712	31	TTGTTAGGTACGCATCTGGGGACGCCGACGCGTACCCTTGGGAACTTCTGGTGCACCACACCAAGCACCATCCGGAGTACGCGTGGGCGTTTGTAGGAGTTGCATGTGGTCTGCTGGTTATTGTAGTATGCATGTTCGCGTGCGCATGCAACAGAGTGCGGTACTCTTTGGTCGCCAACACGTTCAACCCGAACCCACCACCACTGACCGCACTGACTGCAGCATTGTGCTGCATACCTGGGGCTCGTGCGGACCAACCCTACCTGGACATCATTGCCTACCTGTGGACCAACAGCAAAGTGGCCTTCGGGCTGCAATGCGCGGCGCCCGTGGCTTGCGTGCTCATCAGAGCTGCAAGAGCTACGAACACACCGTGGTGGTCCCAATGGACCCGAGAGC…
	174f57069dbe47561284161886b6ab28d807b76f	381	31	TTTTACGTGTGAGGAGCCGGTTCTGACGGCCGCCAGTATCACCCAGGGCAAGCCGCACCTTAGATCATCTATGTTGCCCAGCGGAGGCAAGGAAGTGAAGGCGAGGATCCCATTCCCGTTCCCGCCAGAGACCGCGACCTGCAGAGTAAGTGTCGCCCCGCTGCCGTCGATCACCTATGAGGAAAGCGACGTTCTGCTGGCCGGTACCGCGAAGTACCCCGTGCTGCTGACTACACGGAACCTTGGTTTCCACAGCAATGCCACATCCGAATGGATCCAGGGTAAGTACTTGCGCCGTATCCCGGTCACGCCCCAAGGGATCGAACTAACGTGGGGAAATCAAAAAACCACGGAACCGGCCCGGAAAGGAGGTAAGGATCT
	eed86a66a21ac7bb1386006e1ef14358f6ceb2e2	262	31	CTCGAGGACAAGTACAGCCGTACCTCTGACGGCCGCCAGTATCACCCAGGGCAAGCCGCACCTTAGATCATCTATGTTGCCCAGCGGAGGCAAGGAAGTGAAGGCGAGGATCCCATTCCCGTTCCCGCCAGAGACCGCGACCTGCAGAGTAAGTGTCGCCCCGCTGCCGTCGATCACCTATGAGGAAAGCGACGTTCTGCTGGCCGGTACCGCGAAGTACCCCGTGCTGCTGACTACACGGAACCTTGGTTTCCACAGCAAA
	432c7098d6f910736ea59809ffb9be0c0c3518b8	588	30	TTTACGTGTGAGGAGCCGGTTCTGACGGCCGCCAGTATCACCCAGGGCAAGCCGCACCTTAGATCATCTATGTTGCCCAGCGGAGGCAAGGAAGTGAAGGCGAGGATCCCATTCCCGTTCCCGCCAGAGACCGCGACCTGCAGAGTAAGTGTCGCCCCGCTGCCGTCGATCACCTATGAGGAAAGCGACGTTCTGCTGGCCGGTACCGCGAAGTACCCCGTGCTGCTGACTACACGGAACCTTGGTTTCCACAGCAATGCCACATCCGAATGGATCCAGGGTAAGTACTTGCGCCGTATCCCGGTCACGCCCCAAGGGATCGAACTAACGTGGGGAAATAACGCACCGTTGCACTTCTGGTCATCTGTTAGGTACGCATCTGGGGACGCCGACGCGTAC…
	6ebf5e935583d96b5d6e7de7254d4ae3e7000d63	333	29	GTCACCATCTATTGCTTGGCCAACAACATGGCCGTAAGGATTCAGCAACTGATCGACGATCACGCCCGCGAAGAGTTCGACGAGGAGGTGGTTGTAGAAGAGGAAGAGGAACATGAAGCTGATGCGATGAGTGATACGGAGACGCTGTCCAGTTTCGGTGACGAAACGGTGTGGGTGCCCAAACATAGCACTCTAGCTGGAAGGCCAGGATATAGTGCCTCTTACGGCGACCGCAGATCCCTTTTTGTCGGCACGAAGTTCCACCGCGCCGCAAAGGTGCGTTCTCTGCCGAAGAAATCAGAGTATAACCAGCCGCTTATACAGTCCCAAGTA
	20e590150f040f625a4efeba9d5498e524ba3357	922	29	TTTCCTAAGCCCAGGTACTCCGACGCTTGTGTGGTGAAGTTCGAGAGCGTCAACACAGCGATTGTTGCAGCCAACATGTTCATAGGGTGTAACTACCCCACCTTAAGCTCGTTCGGAGTCACGGACAAGTACGACGCTTACCTGGACATGGTTGACGGACTCAACTGCAACCTCGACACCGTGACGTTCGACCCTGCTAAGGTGCGTTCTCTGCCGAAGAAATCAGAGTATAACCAGCCGCTTATACAGTCCCAAGTGCCCGGGCCTATGGCATCTACTCTGCAAAGCATTCTTATGGCCGCCACCAAGCGCAACTGCAATGTCACGCAGATGAGAGAGCTTCCGACCCTGGACTCAGCGGCAATGAACGTGGAGGCTTTTAAAAAATTTGCCTGCAAG…
	99c5be5e33db381f7c5bc665320deed6a18b6ef9	457	29	TCTCGAGGACAAGTACAGCCGTACCGGCCGCGCACTAAGCGTCGCCAAGAGCCGCAAGTCGGCAACGCTGCTATTGCTGCCCTCGCGAACCAGATGAGCGCGCTCCAGCTACAGGTGGCTGGACTTGCCGGCCAGGCAAGGGTGGATCGTCGTGGACCAAGACGTGTTCAGAAAAGCAAGCAGAAGAAGAAGAATCCCTCCAACGGAGAAAAACCCAAGGAGAAGAAGAAGAAGCAAAAACAACAGGAGAAGAAAGGGAGCGGTGGCGTAATCAAAAAACCACGGAACCGGCCCGGAAAGGAGGTAAGGATCTCCGTAAAGCGTGCCCGACAGAGCACCTTCCCCGTGTACCATGACGGTGCTATATCCGGCTACGCTGTGCTGATTGGTTCTCGCGTG…
	50fa4c8d7828bf3cb610fb3ab184e42a43d60f38	1657	29	TTGTTAGGTACGCATCTGGGGACGCCGACGCGTACCCTTGGGAACTTCTGGTGCACCACACCAAGCACCATCCGGAGTACGCGTGGGCGTTTGTAGGAGTTGCATGTGGTCTGCTGGTTATTGTAGTATGCATGTTCGCGTGCGCATGCAACAGAGTGCGGTACTCTTTGGTCGCCAACACGTTCAACCCGAACCCACCACCACTGACCGCACTGACTGCAGCATTGTGCTGCATACCTGGGGCTCGTGCGGACCAACCCTACCTGGACATCATTGCCTACCTGTGGACCAACAGCAAAGTGGCCTTCGGGCTGCAATGCGCGGCGCCCGTGGCTTGCGTGCTCATCGTCACATACGCCCTTAGACACTGCAGACTGTGCTGCAAGTCTTTTTTAGGGG…
	205186de5aa06e14aba5f02a34423cd19e386fd3	973	28	TCCAAAAGCATACATATATCAATGATGCAAAATCTCACAGCTAACCCCTCCGCCGGCACTACAGTCACTGTAGATTTGCCCGCGGACCACCCGGCCCTGAACCAGTTCCAGACTGCGTTTCCAGGGTTCGAAGTGGTGGCCAGCAACAGGTCGTCCAACGACCATGCCGCCGCCAGAGCTTTCTCCCACTTGGCTACCAAGTGGATTGAGCGCGACATCGATGGCCGTCAGGTCATCGTTGCCGATATAGGGAGCGCACCAGCGAGAAGAGTCGGGGCACCCGACAATGTCACATACCACAGTGTGTGTCCTCGCAAATGCGCTGAAGACCCTGAGAGGCTGGCTTCTTATGCCAGGAAACTCGTCAGGGCTGTGGAGAGAGGAGATGGGCACCTCGTC…
	3a6b782ee6ba8d3220671ebfafa5bebb5206c4a5	953	28	TCCAAAAGCATACATATATCAATGATGCAAAATCTCACAGCTAACCCCTCCGCCGGCACTACAGTCACTGTAGATTTGCCCGCGGACCACCCGGCCCTGAACCAGTTCCAGACTGCGTTTCCAGGGTTCGAAGTGGTGGCCAGCAACAGGTCGTCCAACGACCATGCCGCCGCCAGAGCTTTCTCCCACTTGGCTACCAAGTGGATTGAGCGCGACATCGATGGCCGTCAGGTCATCGTTGCCGATATAGGGAGCGCACCAGCGAGAAGAGTCGGGGCACCCGACAATGTCACATACCACAGTGTGTGTCCTCGCAAATGCGCTGAAGACCCTGAGAGGCTGGCTTCTTATGCCAGGAAACTCGTCAGGGCTGTGGAGAGAGGAGATGGGCACCTCGTC…
	01d2285c73e007985a060fc1ba3ed29b60768c8b	816	28	TGTCACCATCTATTGCTTGGCCAACAACATGGCCGTAAGGATTCAGCAACTGATCGACGATCACGCCCGCAGGGACTTAGAGCTGGAGGGATCAGAGCATGGCAGTCAGACTAGCTTCCGTTCCGGCTCGCTGATGGTGGAGAGCACCGCTAGTGGCTATAGCCAACGTTCTGACGATCAGGACACGGGCTCCGAACCATCAAGCCGCGGCGCCTCTGTGAGGACGCGGCGCAGAGGGCAACGAGACGGCCCTGGAGGGTATATATTCTCTTCTGACCAAGGTACAGCTCACCTTAGCCAGCATAATACCCAGACAAACAACACTACGGAAGTGTTGATGCGAACGTCGGTACTGCCAAGCAATGACCACGGCACACCAGATCTGCCTGCAGAGACGAA…
	eed86a66a21ac7bb1386006e1ef14358f6ceb2e2	262	28	CTCGAGGACAAGTACAGCCGTACCTCTGACGGCCGCCAGTATCACCCAGGGCAAGCCGCACCTTAGATCATCTATGTTGCCCAGCGGAGGCAAGGAAGTGAAGGCGAGGATCCCATTCCCGTTCCCGCCAGAGACCGCGACCTGCAGAGTAAGTGTCGCCCCGCTGCCGTCGATCACCTATGAGGAAAGCGACGTTCTGCTGGCCGGTACCGCGAAGTACCCCGTGCTGCTGACTACACGGAACCTTGGTTTCCACAGCAAA
	a615073eaf71be81fc0cf3d1d68f5a79f820ccdb	471	27	GTCACCATCTATTGCTTGGCCAACAACATGGCCGTAAGGATTCAGCAACTGATCGACGATCACGCCCGCGAAGAGTTCGACGAGGAGGTGGTTGTAGAAGAGGAAGAGGAACATGAAGCTGATGCGATGAGTGATACGGAGACGCTGTTCAGTTTCGGTGACGAAACGGTGTGGGTGCCCAAACATAGCACTCTAGCTGGAAGGCCAGGATATAGTGCCTCTTACGGCGACCGCAGATCCCTTTTTGTCGGCACGAAGTTCCACCGCGCCGCAGTTGCTATGTCGTCAATTGAAGCGGCTTGGCCTAAGACCAAAGAAGCCAACGCCAAACTCATCGAGTACATACGAGGGCAACACCTCGTCGACGTCCTAAAGAACTGCAACCTCGACACCGTGACG…
	820561e05ca88b8bbdb0e15eb5c2b31e4d0edc83	424	27	TTTACGTGTGAGGAGCCGGTTCTGACGGCCGCCAGTATCACCCAGGGCAAGCCACTTAGTGTCACAGCACCGCACGGTTGTAAGATCAGTGCCAACCCGCTCCTGGCCCTCGATTGTGGGGTTGGCGCCGTCCCCATGTCCATCAACATTCCGGACGCGAAGTTCACCCGCAAATTGAAGGATCCGAAACCATCGGCCCTGAAATGCGTGGTGGACAGTTGCGAGTACGGGGTGGACTACGGGGGCGCCGCCACGATCACCTATGAGGGCCACGAGGCTGGGAAGTGCGGGATCCATTCCCTGACACCAGGAGTCCCTCTGAGAACATCAGTGGTCGAAGTGGTTGCCGGCGCTAACACCGTCAAAACGACCTTCTCCTCACCCACGCCCGAGGTCACA…
	ed960141d67cf0a60e3bec1e2ebb8fb8f231ff7d	1847	26	TCCAAAAGCATACATATATCAATGATGCAAAATCTCACAGCTAACCCCTCCGCCGGCACTACAGTCACTGTAGATTTGCCCGCGGACCACCCGGCCCTGAACCAGTTCCAGACTGCGTTTCCAGGGTTCGAAGTGGTGGCCAGCAACAGGTCGTCCAACGACCATGCCGCCGCCAGAGCTTTCTCCCACTTGGCTACCAAGTGGATTGAGCGCGACATCGATGGCCGTCAGGTCATCGTTGCCGATATAGGGAGCGCACCAGCGAGAAGAGTCGGGGCACCCGACAATGTCACATACCACAGTGTGTGTCCTCGCAAATGCGCTGAAGACCCTGAGAGGCTGGCTTCTTATGCCAGGAAACTCGTCAGGGCTGTGGAGAGAGGAGATGGGCACCTCGTC…
	056cf571305bff4377df4ddb0774bd73f9b8a4bb	311	26	TGCCAACCCTAGTTACATCGCAGACGTGCTAGATCAGGATGACGTAGAGGAGGTCGACGACGTAATGTCTGATGTGGACCTTGGCGAAGAAGACGGGGTGGGTGCCACCATCATCGACTGCCACAGAGGTACCGTGAAAGTGATCACGGCGTTCAGTGACAATACTATGGGAGAATACTTAGTACTATCCCCGGTAACTGTGTTGCGCACCAGGAAACTGGCCGTATTGCTTGGACCGCTCGCAGACGAAGTGATGCAGTATGTCCACAAACCTGGAAGCACTGGAAGGCTATGAGATCGCCAATCCACGC
	dcedb3716d1d8da8cf6598bd714506d70e9575cc	654	26	GCCAACCCTAGTTACATCGCAGACGTGCTAGATCAGGATGACGTAGAGGAGGTCGACGACGTAATGTCTGATGTGGACCTTGGCGAAGAAGACGGGGTGGGTGCCACCATCATCGACTGCCACAGAGGTACCGTGAAAGTGATCACGGCGTTCAGTGACAATACTATGGGAGAATACTTAGTACTATCCCCGGTAACTGTGTTGCGCACCAGGAAACTGGCCGTATTGCTTGGACCGCTCGCAGACGAAGTGATGCAGTATGTCCACAAGGGCCGGACCGGACGTTATGCCATCGAGAAGAACAACTTGAAGGTACTCATTCCTACGGGAGTGTCCCTCAAGACGGCTCACTTCCAGGCCCTTGCTGAAAGTGCCACCTTGACCTACAACGACTACCTG…
	8756825077ee05d6659956468138aa519f58557a	359	26	TGCCAACCCTAGTTACATCGCAGACGTGCTAGATCAGGATGAACTTCGCGCACGGGAAGCGTAACACCTGTTGGGCAGTTACAAGCAGCCGGGTGTTGCATGAGGCAGGCGTCCTGATAACACCGGAGGATTACAACCGCATCTTTCCGGCATTCCGAGAGGACAAGCCGCACTCGGCCTTGGCAGCCTTGGATGCTGTCGCTACTCTCGTGTGGGGCTTGGATACGTCCTCGGGCATCCTGAGTGGAAAGGGTAGTTTCATGCGCCTGGAGAACAGCCATTGGAGTAACTCCAACAGAGGGTATGAGTACGGCCTCAACCTGGAAGCACTGGAAGGCTATGAGATCGCCAATCCACGC
	0e942fc9a5424dfb1b0e8bad4de862c9a973416c	833	26	CCTGTTGGGCAGTTACAAGCAGCCGGGTGTTGCATGAGGCAGGCGTCCTGATAACACCGGAGGATTACAACCGCATCTTTCCGGCATTCCGAGAGGACAAGCCGCACTCGGCCTTGGCAGCCTTGGATGCTGTCGCTACTCTCGTGTGGGGCTTGGATACGTCCTCGGGCATCCTGAGTGGAAAGGGTAGTTTCATGCGCCTGGAGAACAGCCATTGGAGTAACTCCAACAGAGGGTATGAGTACGGCCTCAACCTGGAAGCACTGGAAGGCTATGAGATCGCCAATCCACGCATGATCAAAGCGCTTAAACAACGGCGCGGGCGCGAATGTTACGACACTGAAACGGGGAAGCTGGTGCCTATGGATCCTGCTAGGGTCCAAGTGCCGATTAACCGGG…
	ed5917bc8559e9b042561345889f7edf43464c08	574	26	TCCTGTTGGGCAGTTACAAGCAGCCGGGTGTTGCATGAGGCAGGCGTCCTGATAACACCGGAGGATTACAACCGCATCTTTCCGGCATTCCGAGAGGACAAGCCGCACTCGGCCTTGGCAGCCTTGGATGCTGTCGCTACTCTCGTGTGGGGCTTGGATACGTCCTCGGGCATCCTGAGTGGAAAGGGTAGTTTCATGCGCCTGGAGAACAGCCATTGGAGTAACTCCAACAGAGGGTATGAGTACGGCCTCAACCTGGAAGCACTGGAAGGCTATGAGATCGCCAATCCACGCATGATCAAAGCGCTTAAACAACGGCGCGGGCGCGAATGTTACGACACTGAAACGGGGAAGCTGGTGCCTATGGATCCTGCTAGGGTCCAAGTGCCGATTAACCGG…
	4861fe75172b721998855ebe81eb40fb08160045	326	26	CCTGTTGGGCAGTTACAAGCAGCCGGGTGTTGCATGAGGCGTTCGACACGACAGAATGCGACGTCACCATCTATTGCTTGGCCAACAACATGGCCGTAAGGATTCAGCAACTGATCGACGATCACGCCCGCGAAGAGTTCGACGAGGAGGTGGTTGTAGAAGAGGAAGAGGAACATGAAGCTGATGCGATGAGTGATACGGAGACGCTGTTCAGTTTCGGTGACGAAACGGTGTGGGTGCCCAAACATAGCACTCTAGCTGGAAGGCCAGGATATAGTGCCTCTTACGGCGACCGCAGATCCCTTTTTGTCGGCACGAAGTTCCAA
	7bd6349049ec14148ad4c74a28671eb503ef8b07	1797	26	TGTCACCATCTATTGCTTGGCCAACAACATGGCCGTAAGGATTCAGCAACTGATCGACGATCACGCCCGCGAAGAGTTCGACGAGGAGGTGGTTGTAGAAGAGGAAGAGGAACATGAAGCTGATGCGATGAGTGATACGGAGACGCTGTCCAGTTTCGGTGACGAAACGGTGTGGGTGCCCAAACATAGCACTCTAGCTGGAAGGCCAGGATATAGTGCCTCTTACGGCGACCGCAGATCCCTTTTTGTCGGCACGAAGTTCCACCGCGCCGCAGTTGCTATGTCGTCAATTGAAGCGGCTTGGCCTAAGACCAAAGAAGCCAACGCCAAACTCATCGAGTACATACGAGGGCAACACCTCGTCGACGTCCTAAAGAGCTGTCCGGTCAACGACATACC…
	e8552ee1cec0017b5af149203e456cfe266b1e47	984	26	TTTTCCTAAGCCCAGGTACTCCGACGCTTGTGTGGTGAAGTTCGAGAGCGTCAACACAGCGATTGTTGCAGCCAACATGTTCATAGGGTGTAACTACCCCACCTTAAGCTCGTTCGGAGTCACGGACAAGTACGACGCTTACCTGGACATGGTTGACGGACTCAACTGCAACCTCGACACCGTGACGTTCGACCCTGCTAAGGTGCGTTCTCTGCCGAAGAAATCAGAGTATAACCAGCCGCTTATACAGTCCCAAGTGCCCGGGCCTATGGCATCTACTCTGCAAAGCATTCTTATGGCCGCCACCAAGCGCAACTGCAATGTCACGCAGATGAGAGAGCTTCCGACCCTGGACTCAGCGGCAATGAACGTGGAGGCTTTTAAAAAATTTGCCTGCAA…
	29d7670f4d1d0224eae82eb2078b4144b08f2088	204	26	TGTTAGGTACGCATCTGGGGACGCCGACGCGTACCCTTGGGAACTTCTGGTGCACCACACCAAGCACCATCCGGAGTACGCGTGGGCGTTTGTAGGAGTTGCATGTGGTCTGCTGGTTATTGTAGTATGCATGTTCGCGTGCGCATGCAACAGAGTGCGGTACTCCTCACCCACGCCCGTTACCTACTGCGTGGTGAAGAAGTA
	93e8736f88dde59d01afdc61f05b0f60bd0657b7	490	25	GTCACCATCTATTGCTTGGCCAACAACATGGCCGTAAGGATTCAGCAACTGATCGACGATCACGCCCGCGAAGAAGAAGCTGGCGTACCAGATGCGCCCCACTCAAAAGAACAAGAGTCGCTACCTTTCCGCGAAGGTCCACAACATGAAACACAAGATCGTTCAATGTTTGCAGCGAGGTGCAGGGCACTACTTGAGAGAGCAGCACGCTCTGCCGCTGTGGAAAAACACCTTTCCTAAGCCCAGGTACTCCGACGCTTGTGTGGTGAAGTTCGAGAGCGTCAACACAGCGATTGTTGCAGCCAACATGTTCATAGGGTGTAACTACCCCACCTTAAGCTCGTTCGGAGTCACGGACAAGTACGACGCTTACCTGGACATGGTTGACGGACTCAACTG…
	bb88f23d705b8bf4681908658b2791608c7f70ad	538	25	CTCGAGGACAAGTACAGCCGTACCGGCCGCGCACTAAGCGTCGCCAAGAGCCGCAAGTCGGCAACGCTGCTATTGCTGCCCTCGCGAACCAGATGAGCGCGCCCCCTACCTCGTTGACGTGTACGACGCTCTGCCGATTTCTGTAGAGATTAGCACCGTTGTAACATGCAACGACAATCAGTGCACAGTGAGGGTGTCACCCGGTACCACAGTGAAATTCGATAAGAAGTGCAAGAGCGCTGCCCAAGCGACCGTTACCTTTACCAGCGACTCCCAGACGTTTACGTGTGAGGAGCCGGTTCTGACGGCCGCCAGTATCACCCAGGGCAAGCCGCACCTTAGATCATCTATGTTGCCCAGCGGAGGCAAGGAAGTGAAGGCGAGGATCCCATTCCCGTT…
	ebe01de05ecdb02f9c8cca7a8018cb9771ae931a	698	25	TGTTAGGTACGCATCTGGGGACGCCGACGCGTACCCTTGGGAACTTCTGGTGCACCACACCAAGCACCATCCGGAGTACGCGTGGGCGTTTGTAGGAGTTGCATGTGGTCTGCTGGTTATTGGCTGCAGGACGCTCCGAAGCCACTTAGTGTCACAGCACCGCACGGTTGTAAGATCAGTGCCAACCCGCTCCTGGCCCTCGATTGTGGGGTTGGCGCCGTCCCCATGTCCATCAACATTCCGGACGCGAAGTTCACCCGCAAATTGAAGGATCCGAAACCATCGGCCCTGAAATGCGTGGTGGACAGTTGCGAGTACGGGGTGGACTACGGGGGCGCCGCCACGATCACCTATGAGGGCCACGAGGCTGGGAAGTGCGGGATCCATTCCCTGACACCA…
	8469fd5ca1e5291d51f9ada63fd58558d34f7a5f	409	24	TGCCAACCCTAGTTACATCGCAGACGTGCTAGATCAGGATGAGCACAATGGTATCTTGGCGGCCCTCAGAGAAGCGTGTGTCCCACGGATGAACTTCGCGCACGGGAAGCGTAACACCTGTTGGGCAGTTACAAGCAGCCGGGTGTTGCATGAGGCAGGCGTCCTGATAACACCGGAGGATTACAACCGCATCTTTCCGGCATTCCGAGAGGACAAGCCGCACTCGGCCTTGGCAGCCTTGGATGCTGTCGCTACTCTCGTGTGGGGCTTGGATACGTCCTCGGGCATCCTGAGTGGAAAGGGTAGTTTCATGCGCCTGGAGAACAGCCATTGGAGTAACTCCAACAGAGGGTATGAGTACGGCCTCAACCTGGAAGCACTGGAAGGCTATGAGATCGC…
	845f8064cdae7023196a45a2b18e9f6f5a6698cf	354	24	TCCTGTTGGGCAGTTACAAGCAGCCGGGTGTTGCATGAGGCAGGCGTCCTGATAACACCGGAGGATTACAACCGCATCTTTCCGGCATTCCGAGAGGACAAGCCGCACTCGGCCTTGGCAGCCTTGGATGCTGTCGCTACTCTCGTGTGGGGCTTGGATACGTCCTCGGGCATCCTGAGTGGAAAGGGTAGTTTCATGCGCCTGGAGAACAGCCATTGGAGTAACTCCAACAGAGGGTATGAGTACGGCCTCAACCTGGAAGCACTGGAAGGCTATGAGATCGCCAATCCACGCATGATCAAAGCGCTTAAACAACGGCGACCGCAGATCCCTTTTTGTCGGCACGAAGTTCCA
	32eaff8c0bc4a8d733712b9003ecf6d36965ee3c	195	24	CTCGAGGACAAGTACAGCCGTACCGGCCGCGCACTAAGCGTCGCCAAGAGCCGCAAGTCGGCAACGCTGCTATTGCTGCCCTCGCGAACCAGATGAGCGCGCTCCAGCTACAGGTGGCTGGACTTGCCGGCCAGGCAAGGGTGGATCGTCGTGGACCAAGACGTGTTTACACGGAACCTTGGTTTCCACAGCAAA
	b10a8d54e3b9a5ffc6bba303d93d3508d0eba136	194	24	TTTTACGTGTGAGGAGCCGGTTCTGACGGCCGCCAGTATAAGACGTGTTCAGAAAAGCAAGCAGAAGAAGAAGAATCCCTCCAACGGAGAAAAACCCAAGGAGAAGAAGAAGAAGCAAAAACAACAGGAGAAGAAAGGGAGCGGTGGCGTAATCAAAAAACCACGGAACCGGCCCGGAAAGGAGGTAAGGATCT
	b82964cd34ec66067d212ae8d5a1deebd456c596	903	24	TTTACGTGTGAGGAGCCGGTTCTGACGGCCGCCAGTATCACCCAGGGCAAGCCGCACCTTAGATCATCTATGTTGCCCAGCGGAGGCAAGGAAGTGAAGGCGAGGATCCCATTCCCGTTCCCGCCAGAGACCGCGACCTGCAGAGTAAGTGTCGCCCCGCTGCCGTCGATCACCTATGAGGAAAGCGACGTTCTGCTGGCCGGTACCGCGAAGTACCCCGTGCTGCTGACTACACGGAACCTTGGTTTCCACAGCAATGCCACATCCGAATGGATCCAGGGTAAGTACTTGCGCCGTATCCCGGTCACGCCCCAAGGGATCGAACTAACGTGGGGAAATAACGCACCGTTGCACTTCTGGTCATCTGTTAGGTACGCATCTGGGGACGCCGACGCGTAC…
	97d2663e310771042bb7d57c5ad9946a96508462	936	23	TAAGGTTAAGTTCCTCGTGCAGTGTCAAGAGATCAGCACCTTCCAAAAGCATACATATATCAATGATGCAAAATCTCACAGCTAACCCCTCCGCCGGCACTACAGTCACTGTAGATTTGCCCGCGGACCACCCGGCCCTGAACCAGTTCCAGACTGCGTTTCCAGGGTTCGAAGTGGTGGCCAGCAACAGGTCGTCCAACGACCATGCCGCCGCCAGAGCTTTCTCCCACTTGGCTACCAAGTGGATTGAGCGCGACATCGATGGCCGTCAGGTCATCGTTGCCGATATAGGGAGCGCACCAGCGAGAAGAGTCGGGGCACCCGACAATATCACATACCACAGTGTGTGTCCTCGCAAATGCGCTGAAGACCCTGAGAGGCTGGCTTCTTATGCCAGGA…
	3a04a070887970558f8e26698686b0f0771b970b	780	23	TCCAAAAGCATACATATATCAATGATGCAAAATCTCACAGCTAACCCCTCCGCCGGCACTACAGTCACTGTAGATTTGCCCGCGGACCACCCGGCCCTGAACCAGTTCCAGACTGCGTTTCCAGGGTTCGAAGTGGTGGCCAGCAACAGGTCGTCCAACGACCATGCCGCCGCCAGAGCTTTCTCCCACTTGGCTACCAAGTGGATTGAGCGCGACATCGATGGCCGTCAGGTCATCGTTGCCGATATAGGGAGCGCACCAGCGAGAAGAGTCGGGGCACCCGACAATGTCACATACCACAGTGTGTGTCCTCGCAAATGCGCTGAAGACCCTGAGAGGCTGGCTTCTTATGCCAGGAAACTCGTCAGGGCTGTGGAGAGAGGAGATGGGCACCTCGTC…
	7b454ba9645409da22dfbca0c52867f36886b09b	473	23	CCTGTTGGGCAGTTACAAGCAGCCGGGTGTTGCATGAGGCAGGCGTCCTGATAACACCGGAGGATTACAACTGCTGCTTAACACGCTCAAACGCGCGATCAAACCTATGGATCAGGCCATCGCAGATGAGACAGAAGCACGCGCACACGACGCGGCTGAAGTGCATGAGTTGACAGAGGAAGAGGGTAGACAACAGGCCGCCAACCCTAGTTACATCGCAGACGTGCTAGATCAGGATGACGTAGAGGAGGTCGACGACGTAATGTCTGATGTGGACCTTGGCGAAGAAGACGGGGTGGGTGCCACCATCATCGACTGCCACAGAGGTACCGTGAAAGTGATCACGGCGTTCAGTGACAATACTATGGGAGAATACTTAGTACTATCCCCGGTAACTGT…
	cbdf153880ee8d9451487393e7478d3b934827c5	615	23	CCTGTTGGGCAGTTACAAGCAGCCGGGTGTTGCATGAGGCAGGCGTCCTGATATTCCGAGAGGACAAGCCGCACTCGGCCTTGGCAGCCTTGGATGCTGTCGCTACTCTCGTTGGGGCTTGAGGCCACCATCATACACGCAGCCGGAGCTGACTTCAGAGAAGTCGACGAAGAAACCGGCGCGCGACAGCTAAGAGCAGCATACCGTGCGGCGGCTAACCTAGTCACTGCCAACGGTATCACCAGTGCTGCCATCCCCTTGCTGAGTACACACATCTTCTCCAACGGTCGAAACAGACTGGAACAGTCCTTCGGCGCATTGGTGGAGGCGTTCGACACGACAGAATGCGACGTCACCATCTATTGCTTGGCCAACAACATGGCCGTAAGGATTCAGCAA…
	ee7fd4025534039c0574953a6110d66d6065882a	576	23	TCCTGTTGGGCAGTTACAAGCAGCCGGGTGTTGCATGAGGCAGGCGTCCTGATAACACCGGAGGATTACAACCGCATCTTTCCGGCATTCCGAGAGGACAAGCCGCACTCGGCCTTGGCAGCCTTGGATGCTGTCGCTACTCTCGTGTGGGGCTTGGATACGTCCTCGGGCATCCTGAGTGGAAAGGGTAGTTTCATGCGCCTGGAGAACAGCCATTGGAGTAACTCCAACAGAGGGTATGAGTACGGCCTCAACCTGGAAGCACTGGAAGGCTATGAGATCGCCAATCCACGCATGATCAAAGCGCTTAAACAACGGCGCGGGCGCGAATGTTACGACACTGAAACGGGGAAGCTGGTGCCTATGGATCCTGCTAGGGTCCAAGTGCCGATTAACCGG…
	421a564a24de0648ba7814d05f0d0c3c3b79bc59	427	23	TGTCACCATCTATTGCTTGGCCAACAACATGGCCGTAAGGATTCAGCAACTGATCGACGATCACGCCCGCGAAGGTCCACAACATGAAACACAAGATCGTTCAATGTTTGCAGCGAGGTGCAGGGCACTACTTGAGAGAGCAGCACGCTCTGCCGCTGTGGAAAAACACCTTTCCTAAGCCCAGGTACTCCGACGCTTGTGTGGTGAAGTTCGAGAGCGTCAACACAGCGATTGTTGCAGCCAACATGTTCATAGGGTGTAACTACCCCACCTTAAGCTCGTTCGGAGTCACGGACAAGTACGACGCTTACCTGGACATGGTTGACGGACTCAACTGCAACCTCGACACCGTGACGTTCGACCCTGCTAAGGTGCGTTCTCTGCCGAAGAAATCAGAGT…
	d0fe4b6d04fa7cda1553e5fd7fd74e89f0c4ce1d	1786	23	TTGTTAGGTACGCATCTGGGGACGCCGACGCGTACCCTTGGGAACTTCTGGTGCACCACACCAAGCACCATCCGGAGTACGCGTGGGCGTTTGTAGGAGTTGCATGTGGTCTGCTGGTTATTGTAGTATGCATGTTCGCGTGCGCATGCAACAGAGTGCGGTACTCTTTGGTCGCCACCACCACTGACCGCACTGACTGCAGCATTGTGCTGCATACCTGGGGCTCGTGCGGACCAACCCTACCTGGACATCATTGCCTACCTGTGGACCAACAGCAAAGTGGCCTTCGGGCTGCAATGCGCGGCGCCCGTGGCTTGCGTGCTCATCGTCACATACGCCCTTAGACACTGCAGACTGTGCTGCAAGTCTTTTTTAGGGGTAAGAGGGTGGTCAGCTCTG…
	009c92fb1881948e52788c9d05778212ef3d77f0	1779	23	TTGTTAGGTACGCATCTGGGGACGCCGACGCGTACCCTTGGGAACTTCTGGTGCACCACACCAAGCACCATCCGGAGTACGCGTGGGCGTTTGTAGGAGTTGCATGTGGTCTGCTGGTTATTGTAGTATGCATGTTCGCGTGCGCATGCAACAGAGTGCGGTACTCTTTGGTCGCCAACACGTTCAACCCGAACCCACCACCACTGACCGCACTGACTGCAGCATTGTGCTGCATACCTGGGGCTCGTGCGGACCAACCCTACCTGGACATCATTGCCTACCTGTGGACCAACAGCAAAGTGGCCTTCGGGCTGCAATGCGCGGCGCCCGTGGCTTGCGTGCTCATCGTCACATACGCCCTTAGACACTGCAGACTGTGCTGCAAGTCTTTTTTAGGGG…
	7210701a159ba82d17d1ccf4e7a3b999f257c652	364	23	TTTCCTAAGCCCAGGTACTCCGACGCTTGTGTGGTGAAGTTCGAGAGCGTCAACACAGCGATTGTTGCAGCCAACATGTCCATCAACATTCCGGACGCGAAGTTCACCCGCAAATTGAAGGATCCGAAACCATCGGCCCTGAAATGCGTGGTGGACAGTTGCGAGTACGGGGTGGACTACGGGGGCGCCGCCACGATCACCTATGAGGGCCACGAGGCTGGGAAGTGCGGGATCCATTCCCTGACACCAGGAGTCCCTCTGAGAACATCAGTGGTCGAAGTGGTTGCCGGCGCTAACACCGTCAAAACGACCTTCTCCTCACCCACGCCCGAGGTCACACTCGAGGTAGAGATCTGTTCGGCAA
	98be15abf6b4dd501a5df67affa5ebf468f66b22	205	22	TGCCAACCCTAGTTACATCGCAGACGTGCTAGATCAGGATGACGTAGAGGAGGTCGACGACGTAATGTCTGATGTGGACCTTGGCGAAGAAGACGGGGTGGGTGCCACCATCATCGACTGCCACAGAGGTACCGTGAAAGTGATCACGGCGTTCAGTGACAATACTATGGAAGCACTGGAAGGCTATGAGATCGCCAATCCACGC
	839dbda600edfadd684cd346932bac99b8226759	434	22	TGCCAACCCTAGTTACATCGCAGACGTGCTAGATCAGGATGACGTAGAGGAGGTCGACGACGTAATGTCTGATGTGGACCTTGGCGGCCCTCAGAGAAGCGTGTGTCCCACGGATGAACTTCGCGCACGGGAAGCGTAACACCTGTTGGGCAGTTACAAGCAGCCGGGTGTTGCATGAGGCAGGCGTCCTGATAACACCGGAGGATTACAACCGCATCTTTCCGGCATTCCGAGAGGACAAGCCGCACTCGGCCTTGGCAGCCTTGGATGCTGTCGCTACTCTCGTGTGGGGCTTGGATACGTCCTCGGGCATCCTGAGTGGAAAGGGTAGTTTCATGCGCCTGGAGAACAGCCATTGGAGTAACTCCAACAGAGGGTATGAGTACGGCCTCAACCTGG…
	9affbb55de7250a4b0ad1781909289060aefff59	555	22	TCCTGTTGGGCAGTTACAAGCAGCCGGGTGTTGCATGAGGCAGGCGTCCTGATAACACCGGAGGATTACAACCGCATCTTTCCGGCATTCCGAGAGGACAAGCCGCACTCGGCCTTGGCAGCCTTGGATGCTGTCGCTACTCTCGTGTGGGGCTTGGATACGTCCTCGGGCATCCTGAGTGGAAAGGGTAGTTTCATGCGCCTGGAGAACAGCCATTGGAGTAACTCCAACAGAGGGTATGAGTACGGCCTCAACCTGGAAGCACTGGAAGGCTATGAGATCGCCAATCCACGCATGATCAAAGCGCTTAAACAACGGCGCGGGCGCGAATGTTACGACACTGAAACGGGGAAGCTGGTGCCTATGGATCCTGCTAGGGTCCAAGTGCCGATTAACCGG…
	49a5fecdcec4b025707ebdac4367937392a5e5e9	340	22	TCCTGTTGGGCAGTTACAAGCAGCCGGGTGTTGCATGAGGCAGGCGTCCTGATAACACCGGAGGATTACAACCGCATCTTTCCGGCATTCCGAGAGGACAAGCCGCACTCGGCCTTGGCAGCCTTGGATGCTGTCGCTACTCTCGTGTGGGGCTTGGATACGTCCTCGGGCATCCTGAGTGGAAAGGGTAGTTTCATGCGCCTGGAGAACAGCCATTGGAGTAACTCCAACAGAGGGTATGAGTACGGCCTCAACCTGGAAGCACTGGAAGGCTATGAGATCGCCAATCCACGCATGATCAAAAAACCACGGAACCGGCCCGGAAAGGAGGTAAGGATCT
	ac8c7be1dcd85a2037c2fbdd941dfd521ec247e2	731	22	TGTTAGGTACGCATCTGGGGACGCCGACGCGTACCCTTGGGAACTTCTCGCCGCCCACGCAGCTGCCTCCCCGTACAGGGCGTATTGCCCCGACTGTGATGGAACTGCCTGCATCTCGCCGATAGCTATTGACGAGGTGGTAAGCAGCGGTAGCGACCACGTCCTCCGCATCCGGGTCGGTTCTCAATCGGGAGTGACCGCTAAAGGCGGTGCGGCGGGTGAAACATCTCTGCGATACCTGGGAAGGGACGGTAAGGTGCACGCCGCGGACAACACGCGGCTTGTGGTGCGCACCACTGCAAAGTGCGATGTGCTGCAGGCCACCGGCCACTACATCCTGGCCAGCTGCCCAGAGGGGCAGAGTATTACTGTTGCGGCCACACTGGACGGCACCCGCCA…
	32eaff8c0bc4a8d733712b9003ecf6d36965ee3c	195	22	CTCGAGGACAAGTACAGCCGTACCGGCCGCGCACTAAGCGTCGCCAAGAGCCGCAAGTCGGCAACGCTGCTATTGCTGCCCTCGCGAACCAGATGAGCGCGCTCCAGCTACAGGTGGCTGGACTTGCCGGCCAGGCAAGGGTGGATCGTCGTGGACCAAGACGTGTTTACACGGAACCTTGGTTTCCACAGCAAA
	7a0174c7bcd8f1fea63a69630aaf83eee1d74d16	715	22	TTTTACGTGTGAGGAGCCGGTTCTGACGGCCGCCAGTATCACCCAGGGCAAGCCGCACCTTAGATCATCTATGTTGCCCAGCGGAGGCAAGGAAGTGAAGGCGAGGATCCCATTCCCGTTCCCGCCAGAGACCGCGACCTGCAGAGTAAGTGTCGCCCCGCTGCCGTCGATCACCTATGAGGAAAGCGACGTTCTGCTGGCCGGTACCGCGAAGTACCCCGTGCTGCTGACTACACGGAACCTTGGTTTCCACAGCAATGCCACATCCGAATGGATCCAGGGTAAGTACTTGCGCCGTATCCCGGTCACGCCCCAAGGGATCGAACTAACGTGGGGAAATAACGCACCGTTGCACTTCTGGTCATCTGTTAGGTACGCATCTGGGGACGCCGACGCGTA…
	8ca5d21d6153c4c5da52e21902569f54e75d043a	588	22	TGTTAGGTACGCATCTGGGGACGCTCCGAAGCCACTTAGTGTCACAGCACCGCACGGTTGTAAGATCAGTGCCAACCCGCTCCTGGCCCTCGATTGTGGGGTTGGCGCCGTCCCCATGTCCATCAACATTCCGGACGCGAAGTTCACCCGCAAATTGAAGGATCCGAAACCATCGGCCCTGAAATGCGTGGTGGACAGTTGCGAGTACGGGGTGGACTACGGGGGCGCCGCCACGATCACCTATGAGGGCCACGAGGCTGGGAAGTGCGGGATCCATTCCCTGACACCAGGAGTCCCTCTGAGAACATCAGTGGTCGAAGTGGTTGCCGGCGCTAACACCGTCAAAACGACCTTCTCCTCACCCACGCCCGAGGTCACACTCGAGGTAGAGATCTGTTC…
	ce2c6907bc222ffdda728143dd92a3d8bf04aac0	257	22	CTCGAGGACAAGTACAGCCGCTGACGGCCGCCAGTATCACCCAGGGCAAGCCGCACCTTAGATCATCTATGTTGCCCAGCGGAGGCAAGGAAGTGAAGGCGAGGATCCCATTCCCGTTCCCGCCAGAGACCGCGACCTGCAGAGTAAGTGTCGCCCCGCTGCCGTCGATCACCTATGAGGAAAGCGACGTTCTGCTGGCCGGTACCGCGAAGTACCCCGTGCTGCTGACTACACGGAACCTTGGTTTCCACAGCAAA
	adbb5e5d7078678b2e14b06a053bb5b280f2abdc	703	21	TGTTAGGTACGCATCTGGGGACGCCGACGCGTACCCTTGGGAACTTCTGGTGCACCACACCAAGCACCATCCGGAGTACGCGTGGGCGTTTGTAGGAGTTGCATGTGGTCTGCTGGTTATTGTAGTATGCATGTTCGCGTGCGCATGCAACAGAGTGCGGTACTCTTTGGTCGCCAACACGTTCAACCCGAACCCACCACCACTGACCGCACTGACTGCAGCATTGTGCTGCATACCTGGGGCTCGTGCGGACCAACCCTACCTGGACATCATTGCCTACCTGTGGACCAACAGCAAAGTGGCCTTCGGGCTGCAATGCGCGGCGCCCGTGGCTTGCGTGCTCATCGTCACATACGCCCTTAGACACTGCAGACTGTGCTGCAAGTCTTTTTTAGGGGT…
	5f93ace8d7ff835f5316193f9f1978d28f5f974c	683	21	TTTACGTGTGAGGAGCCGGTTCTGACGGCCGCCAGTATCACCCAGGGCAAGCCGCACCTTAGATCATCTATGTTGCCCAGCGGAGGCAAGGAAGTGAAGGCGAGGATCCCATTCCCGTTCCCGCCAGAGACCGCGACCTGCAGAGTAAGTGTCGCCCCGCTGCCGTCGATCACCTATGAGGAAAGCGACGTTCTGCTGGCCGGTACCGCGAAGTACCCCGTGCTGCTGACTACACGGAACCTTGGTTTCCACAGCAATGCCACATCCGAATGGATCCAGGGTAAGTACTTGCGCCGTATCCCGGTCACGCCCCAAGGGATCGAACTAACGTGGGGAAATAACGCACCGTTGCACTTCTGGTCATCTGTTAGGTACGCATCTGGGGACGCCGACGCGTAC…
	186f9140ecb823a41b75e2f5877ba5f89a057993	680	21	TTGTTAGGTACGCATCTGGGGACGCCGACGCGTACCCTTGGGAACTTCTGGTGCACCACACCAAGCACCATCCGGAGTACGCGTGGGCGTTTGTAGGAGTTGCATGTGGTCTGCTGGTTATTGTAGTATGCATGTTCGCGTGCGCATGCAACAGAGTGCGGTACTCTTTGGTCGCCAACACGTTCAACCCGAACCCACCACCACTGACCGCACTGACTGCAGCATTGTGCTGCATACCTGGGGCTCGTGCGGACCAACCCTACCTGGACATCATTGCCTACCTGTGGACCAACAGCAAAGTGGCCTTCGGGCTGCAATGCGCGGCGCCCGTGGCTTGCGTGCTCATCGTCACATACGCCCTTAGACACTGCAGACTGTGCTGCAAGTCTTTTTTAGGGG…
	4f846ecd1771064cd0e097640ee823cb260efd90	541	21	TGTGAGGAGCCGGTTCTGACGGCCGCCAGTATCACCCAGGGCAAGCCGCACCTTAGATCATCTATGTTGCCCAGCGGAGGCAAGGAAGTGAAGGCGAGGATCCCATTCCCGTTCCCGCCAGAGACCGCGACCTGCAGAGTAAGTGTCGCCCCGCTGCCGTCGATCACCTATGAGGAAAGCGACGTTCTGCTGGCCGGTACCGCGAAGTACCCCGTGCTGCTGACTACACGGAACCTTGGTTTCCACAGCAATGCCACATCCGAATGGATCCAGGGTAAGTACTTGCGCCGTATCCCGGTCACGCCCCAAGGGATCGAACTAACGTGGGGAAATAACGCACCGTTGCACTTCTGGTCATCTGTTAGGTACGCATCTGGGGACGCCGACGCGTACCCTTGG…
	0ad9362ed9cf1608c830222bfbb043ebaae0124e	1818	20	TCCAAAAGCATACATATATCAATGATGCAAAATCTCACAGCTAACCCCTCCGCCGGCACTACAGTCACTGTAGATTTGCCCGCGGACCACCCGGCCCTGAACCAGTTCCAGACTGCGTTTCCAGGGTTCGAAGTGGTGGCCAGCAACAGGTCGTCCAACGACCATGCCGCCGCCAGAGCTTTCTCCCACTTGGCTACCAAGTGGATTGAGCGCGACATCGATGGCCGTCAGGTCATCGTTGCCGATATAGGGAGCGCACCAGCGAGAAGAGTCGGGGCACCCGACAATGTCACATACCACAGTGTGTGTCCTCGCAAATGCGCTGAAGACCCTGAGAGGCTGGCTTCTTATGCCAGGAAACTCGTCAGGGCTGTGGAGAGAGGAGATGGGCACCTCGTC…
	418cf4393d155f82f74eecd5be96b4776bccf26d	236	20	TGCCAACCCTAGTTACATCGCAGACGTGCTAGATCAGGATGACGTAGAGGAGGTCGACGACGTAATGTCTGATGTGGACCTTGGCGAAGAAGACGGGGTGGGTGCCACCATCATCGACTGCCACAGAGGTACCGTGAAAGTGATCACGGCGTTCAGTGACAATACTATGGGAGAATACTTAGTACTATCCCCGGTAACTGGAAGCACTGGAAGGCTATGAGATCGCCAATCCACGC
	2733f87c0c1601dc090571023697b874613e4222	753	20	TGCCAACCCTAGTTACATCGCAGACGTGCTAGATCAGGATGACGTAGAGGAGGTCGACGACGTAATGTCTGATGTGGACCTTGGCGAAGAAGACGGGGTGGGTGCCACCATCATCGACTGCCACAGAGGTACCGTGAAAGTGATCACGGCGTTCAGTGACAATACTATGGGAGAATACTTAGTACTATCCCCGGTAACTGTGTTGCGCACCAGGAAACTGGCCGTATTGCTTGGACCGCTCGCAGACGAAGTGATGCAGTATGTCCACAAGGGCCGGACCGGACGTTATGCCATCGAGAAGAACAACTTGAAGGTACTCATTCCTACGGGAGTGTCCCTCAAGACGGCTCACTTCCAGGCCCTTGCTGAAAGTGCCACCTTGACCTACAACGACTACCT…
	94ed3ed4257ec20803d1353ca9028ac8d3e42d13	391	20	TCCTGTTGGGCAGTTACAAGCAGCCGGGTGTTGCATGAGGCAGGCGTCCTGATAACACCGGAGGATTACAACCGCATCTTTCCGGCATTCCGAGAGGACAAGCCGCACTCGGCCTTGGCAGCCTTGGATGCTGTCGCTACTCTCGTGTGGGGCTTGGATACGTCCTCGGGCATCCTGAGTGGAAAGGGTAGTTTCATGCGCCTGGAGAACAGCCATTGGAGTAACTCCAACAGAGGGTATGAGTACGGCCTCAACCTGGAAGCACTGGAAGGCTATGAGATCGCCAATCCACGCATGATCAAAGCGCTTAAACAACGGCGCTAACACCGTCAAAACGACCTTCTCCTCACCCACGCCCGAGGTCACACTCGAGGTAGAGATCTGTTCGGCA
	304a691cbc372bfa49525054d97d8523e2a2190b	1662	20	GTCACCATCTATTGCTTGGCCAACAACATGGCCGTAAGGATTCAGCAACTGATCGACGATCACGCCCGCGAAGAGTTCGACGAGGAGGTGGTTGTAGAAGAGGAAGAGGAACATGAAGCTGATGCGATGAGTGATACGGAGACGCTGTCCAGTTTCGGTGACGAAACGGTGTGGGTGCCCAAACATAGCACTCTAGCTGGAAGGCCAGGATATAGTGCCTCTTACGGCGACCGCAGATCCCTTTTTGTCGGCACGAAGTTCCACCGCGCCGCAGTTGCTATGTCGTCAATTGAAGCGGCTTGGCCTAAGACCAAAGAAGCCAACGCCAAACTCATCGAGTACATACGAGGGCAACACCTCGTCGACGTCCTAAAGAGCTGTCCGGTCAACGACATACCT…
	9ac67fe90a9fae8ce00586ac5159a12e7c9a8a42	613	20	TTTCCTAAGCCCAGGTACTCCGACGCTTGTGTGGTGAAGTTCGAGAGCGTCAACACAGCGATTGTTGCAGCCAACATGTTCATAGGGTGTAACTACCCCACCTTAAGCTCGTTCGGAGTCACGGACAAGTACGACGCTTACCTGGACATGGTTGACGGACTCAACTGCAACCTCGACACCGTGACGTTCGACCCTGCTAAGGTGCGTTCTCTGCCGAAGAAATCAGAGTATAACCAGCCGCTTATACAGTCCCAAGTGCCCGGGCCTATGGCATCTACTCTGCAAAGCATTCTTATGGCCGCCACCAAGCGCAACTGCAATGTCACGCAGATGAGAGAGCTTCCGACCCTGGACTCAGCGGCAATGAACGTGGAGGCTTTTAAAAAATTTGCCTGCAAG…
	ec3e02b7a4653cba55201e8941c83a6cb3b30340	774	20	TTGTTAGGTACGCATCTGGGGACGCCGACGCGTACCCTTGGGAACTTCTGGTGCACCACACCAAGCACCATCCGGAGTACGCGTGGGCGTTTGTCAAGCCCAATGATCTGTACGGGGATATCGGAATCGAAGTACTGCAGCCGACTAATGACCATGTGCACGTGGCTTACACGTATACGACCTCCGGGTTACTGCGTTGGCTGCAGGACGCTCCGAAGCCACTTAGTGTCACAGCACCGCACGGTTGTAAGATCAGTGCCAACCCGCTCCTGGCCCTCGATTGTGGGGTTGGCGCCGTCCCCATGTCCATCAACATTCCGGACGCGAAGTTCACCCGCAAATTGAAGGATCCGAAACCATCGGCCCTGAAATGCGTGGTGGACAGTTGCGAGTACGGGG…
	9c4a8f936a0bbb67a629d7fd2d4676941f00abb9	632	20	TGTTAGGTACGCATCTGGGGACGCCGACGCGTACCCTTGGGAACTTCTGGTGCACCACACCAAGCACCATCCGGAGTACGCGCGGGCGTTTGTAGGAGTTGCATGTGGTCTGCTGGTTATTGCAGTATGCATGTTCGCGTGCGCATGCAACAGAGTGCGGTACTCTTTGGTCGCCAACACGTTCAACCCGAACCCACCACCACTGACCGCACTGACTGCAGCATTGTGCTGCATACCTGGGGCTCGTGCGGACCAACCCTACCTGGACATCATTGCCTACCTGTGGACCAACAGCAAAGTGGCCTTCGGGCTGCAATGCGCGGCGCCCGTGGCTTGCGTGCTCATCGTCACATACGCCCTTAGACACTGCAGACTGTGCTGCAAGTCTTTTTTAGGGGT…
	b1db145209c122f4f206162e8477f7c74b85e664	485	20	TCCTGTTGGGCAGTTACAAGCAGCCGGGTGTTGCATGAGGCAGGCGTCCTGATAACACCGGAGGATTACAACCGACCTCCGGGTTACTGCGTTGGCTGCAGGACGCTCCGAAGCCACTTAGTGTCACAGCACCGCACGGTTGTAAGATCAGTGCCAACCCGCTCCTGGCCCTCGATTGTGGGGTTGGCGCCGTCCCCATGTCCATCAACATTCCGGACGCGAAGTTCACCCGCAAATTGAAGGATCCGAAACCATCGGCCCTGAAATGCGTGGTGGACAGTTGCGAGTACGGGGTGGACTACGGGGGCGCCGCCACGATCACCTATGAGGGCCACGAGGCTGGGAAGTGCGGGATCCATTCCCTGACACCAGGAGTCCCTCTGAGAACATCAGTGGTCG…
	1ddd028f0d2af511ab9b52a15abfec8b76b702e0	297	20	TGTTAGGTACGCATCTGGGGACGCCGACGCGTACCCTTGGGAACTTCTGGTGCACCACACCAAGCACCATCCGGAGTACGCGTGGGCGTTTGTAGGAGTTGCATGTGGTCTGCTGGTTATTGTAGTATGCATGTTCGCGTGCGCATGCAACAGAGTGCGGTACTCTTTGGTCGCCAACACGTTCAACCCGAACCCACCACCACTGACCGCACTGACTGCAGCATTGTGCTGCATACCTGGGGCTCGTGCGGTCCTGTTCCTCATCCTTGCCGTTACCTACTGCGTGGTGAAGAAGTA
	37601be84185e4d3bf09b521283a81146b3263b6	224	20	TCTCGAGGACAAGTACAGCCGCACCTTAGATCATCTATGTTGCCCAGCGGAGGCAAGGAAGTGAAGGCGAGGATCCCATTCCCGTTCCCGCCAGAGACCGCGACCTGCAGAGTAAGTGTCGCCCCGCTGCCGTCGATCACCTATGAGGAAAGCGACGTTCTGCTGGCCGGTACCGCGAAGTACCCCGTGCTGCTGACTACACGGAACCTTGGTTTCCACAGCAA
	87f261ffb7908e5ed2194d172bd2548158dcbbf1	511	19	GCCAACCCTAGTTACATCGCAGACGTGCTAGATCAGGATGACGAACTGGTCTGGAAGACACTGCCGAACGACCCGCTGATCCCTATACTCTCCAAGCCGCCGAAAGGAGATTACTCCGCTACCATGGAGGATTGGGAGGATGAGCACAATGGTATCTTGGCGGCCCTCAGAGAAGCGTGTGTCCCACGGATGAACTTCGCGCACGGGAAGCGTAACACCTGTTGGGCAGTTACAAGCAGCCGGGTGTTGCATGAGGCAGGCGTCCTGATAACACCGGAGGATTACAACCGCATCTTTCCGGCATTCCGAGAGGACAAGCCGCACTCGGCCTTGGCAGCCTTGGATGCTGTCGCTACTCTCGTGTGGGGCTTGGATACGTCCTCGGGCATCCTGAGTGGA…
	0853007f9d411ed9b639c847a60df0f49fd00bc5	206	19	TCCTGTTGGGCAGTTACAAGCAGCCGGGTGTTGCATGAGGCAGGCGTCCTGATAACACCGGAGGATTACAACCGCATCTTTCCGGCATTCCGAGAGGACAAGCCGCACTCGGCCTTGGCAGCCTTGGATGCTGTCGCTACTCTCGTGTGGGGCTTGGATACGTCCTACGGCGACCGCAGATCCCTTTTTGTCGGCACGAAGTTCCA
	24f1ed5dbba8c86529857e0731a2ae7431f42d12	422	19	CCTGTTGGGCAGTTACAAGCAGCCGGGTGTTGCATGAGGCAGGCGTCCTGATAACACCGGAGGATTACAACCGCATCTTTCCGGCATTCCGAGAGGACAAGCCGCACTCGGCCTTGGCAGCCTTGGATGCTGTCGCTACTCTCGTGTGGGGCTTGGATACGTCCTCGGGCATCCTGAGTGGAAAGGGTAGTTTCATGCGCCTGGAGAACAGCCATTGGAGTAACTCCAACAGAGGGTATGAGTACGGCCTCAACCTGGAAGCACTGGAAGGCTATGAGATCGCCAATCCACGCATGATCAAAGCGCTTAAACAACGGCGCGGGCGCGAATGTTACGACACTGAAACGGGGAAGCTGGTGCCTATGGATCCTGCTAGGGTCCAAGTGCCGAGGTCACACT…
	f7f2b815a05e0c00aaebbbc258275bf2bfb0759e	323	19	TTTTACGTGTGAGGAGCCGGTTCTGACGGCCGCCAGTATCACCCAGGGCAAGCCGCACCTTAGATCATCTATTGCTTGGCCAACAACATGGCCGTAAGGATTCAGCAACTGATCGACGATCACGCCCGCGAAGAGTTCGACGAGGAGGTGGTTGTAGAAGAGGAAGAGGAACATGAAGCTGATGCGATGAGTGATACGGAGACGCTGTCCAGTTTCGGTGACGAAACGGTGTGGGTGCCCAAACATAGCACTCTAGCTGGAAGGCCAGGATATAGTGCCTCTTACGGCGACCGCAGATCCCTTTTTGTCGGCACGAAGTTCCA
	304ef0459a388a071700f5bbdf02249b9e1a9f08	1778	19	GTCACCATCTATTGCTTGGCCAACAACATGGCCGTAAGGATTCAGCAACTGATCGACGATCACGCCCGCGAAGAGTTCGACGAGGAGGTGGTTGTAGAAGAGGAAGAGGAACATGAAGCTGATGCGATGAGTGATACGGAGACGCTGTCCAGTTTCGGTGACGAAACGGTGTGGGTGCCCAAACATAGCACTCTAGCTGGAAGGCCAGGATATAGTGCCTCTTACGGCGACCGCAGATCCCTTTTTGTCGGCACGAAGTTCCACCGCGCCGCAGTTGCTATGTCGTCAATTGAAGCGGCTTGGCCTAAGACCAAAGAAGCCAACGCCAAACTCATCGAGTACATACGAGGGCAACACCTCGTCGACGTCCTAAAGAGCTGTCCGGTCAACGACATACCT…
	61fefb57817c35e6d2a3c37ee5e33f5cfcf1958a	524	19	GTCACCATCTATTGCTTGGCCAACAACATGGCCGTAAGGATTCAGCAACTGATCGACGATCACGCCCGCGAAGAGTTCGACGAGGAGGTGGTTGTAGAAGAGGAAGAGGAACATGAAGCTGATGCGATGAGTGATACGGAGACGCTGCCCAGTTTCGGTGACGAAACGGTGTGGGTGCCCAAACATAGCACTCTAGCTGGAAGGCCAGGATATAGTGCCTCTTACGGCGACCGCAGATCCCTTTTTGTCGGCACGAAGTTCCACCGCGCCGCAGTTGCTATGTCGTCAATTGAAGCGGCTTGGCCTAAGACCAAAGAAGCCAACGCCAAACTCATCGAGTACATACGAGGGCAACACCTCGTCGACGTCCTAAAGAGCTGTCCGGTCAACGACATACCT…
	eecec688cdd53ddd30951c43ba18879a3d172332	311	19	GTCACCATCTATTGCTTGGCCAACAACATGGCCGTAAGGATTCAGCAACTGATCGACGATCACGCCCGCGAAGAGTTCGACGAGGAGGTGGTTGTAGAAGAGGAAGAGGAACATGAAGCTGATGCGATGAGTGATACGGAGACGCTGTCCAGTTTCGGTGACGAAACGGTGTGGGTGCCCAAACATAGCACTCTAGCTGGAAGGCCAGGATATAGTGCCTCTTACGGCGACCGCAGATCCCTTTTTGTCGGCACGAAGTTTCTCTGCCGAAGAAATCAGAGTATAACCAGCCGCTTATACAGTCCCAAGTA
	ce2c6907bc222ffdda728143dd92a3d8bf04aac0	257	19	CTCGAGGACAAGTACAGCCGCTGACGGCCGCCAGTATCACCCAGGGCAAGCCGCACCTTAGATCATCTATGTTGCCCAGCGGAGGCAAGGAAGTGAAGGCGAGGATCCCATTCCCGTTCCCGCCAGAGACCGCGACCTGCAGAGTAAGTGTCGCCCCGCTGCCGTCGATCACCTATGAGGAAAGCGACGTTCTGCTGGCCGGTACCGCGAAGTACCCCGTGCTGCTGACTACACGGAACCTTGGTTTCCACAGCAAA
	37601be84185e4d3bf09b521283a81146b3263b6	224	19	TCTCGAGGACAAGTACAGCCGCACCTTAGATCATCTATGTTGCCCAGCGGAGGCAAGGAAGTGAAGGCGAGGATCCCATTCCCGTTCCCGCCAGAGACCGCGACCTGCAGAGTAAGTGTCGCCCCGCTGCCGTCGATCACCTATGAGGAAAGCGACGTTCTGCTGGCCGGTACCGCGAAGTACCCCGTGCTGCTGACTACACGGAACCTTGGTTTCCACAGCAA
	ada7d9a7249caccd9320a0995ce488cde0902126	210	19	TGTTAGGTACGCATCTGGGGACGCCGACGCGTACCCTTGGGAACTTCTGGTGCACCACACCAAGCACCATCCGGAGTACGCGTGGGCGTTTGTAGGAGTTGCATGTGGTCTGCTGGTTATTGTAGTATGCATGTTCGCGTGCGCATGCAACAGAGTGCGGTACTCTTTGGTCGCCAACATTGCCGTTACCTACTGCGTGGTGAAGAAGTA
	8bfcdef30b1f6754308f2d7e7cda22f342b23b9f	407	18	GCCAACCCTAGTTACATCGCAGACGTGCTAGATCAGGATGACGTAGAGGAGGTCGACGACGTAATGTCTGATGTGGACCTTGGCGAAGAAGACGGGGTGGGTGCCACCATCATCGACTGCCACAGAGGTACCGTGAAAGTGATCACGGCGTTCAGTGACAATACTATGGGAGAATACTTAGTACTATCCCCGGTAACTGTGTTGCGCACCAGGAAACTGGCCGTATTGCTTGGACCGCTCGCAGACGAAGTGATGCAGTATGTCCACAAGGGCCGGACCGGACGTTATGCCATCGAGAAGAACAACTTGAAGGTACTCATTCCTACGGGAGTGTCCCTCAAGAAGAGGGTATGAGTACGGCCTCAACCTGGAAGCACTGGAAGGCTATGAGATCGCCAA…
	1ec44da658e8f4fcbdb74eddbe8471d7d89389ca	1751	18	TCCTGTTGGGCAGTTACAAGCAGCCGGGTGTTGCATGAGGCAGGCGTCCTGATAACACCGGAGGATTACAACCGCATCTTTCCGGCATTCCGAGAGGACAAGCCGCACTCGGCCTTGGCAGCCTTGGATGCTGTCGCTACTCTCGTGTGGGGCTTGGATACGTCCTCGGGCATCCTGAGTGGAAAGGGTAGTTTCATGCGCCTGGAGAACAGCCATTGGAGTAACTCCAACAGAGGGTATGAGTACGGCCTCAACCTGGAAGCACTGGAAGGCTATGAGATCGCCAATCCACGCATGATCAAAGCGCTTAAACAACGGCGCGGGCGCGAATGTTACGACACTGAAACGGGGAAGCTGGTGCCTATGGATCCTGCTAGGGTCCAAGTGCCGATTAACCGG…
	cfa0cc7ba435e03be05eb7eee1c69ebcf0f3f0e6	778	18	TCCTGTTGGGCAGTTACAAGCAGCCGGGTGTTGCATGAGGCAGGCGTCCTGATAACACCGGAGGATTACAACCGCATCTTTCCGGCATGATGGTGGGAGCTGCACCGGGTTACAGAGTCCTCAACAGGAACATCATCACTGCCGAAGAGGAAGTCTTGGTTAACGCCGCTAACAGTAACGGCAGACCCGGCGATGGTGTGTGTGGTGCGCTCTACGGCGCGTTCGGGGACGCATTCCCCAACGGTGCGATCGGCGCGGGAAACGCGGTCTTGGTCCGAGGACTCGAGGCCACCATCATACACGCAGCCGGAGCTGACTTCAGAGAAGTCGACGAAGAAACCGGCGCGCGACAGCTAAGAGCAGCATACCGTGCGGCGGCTAACCTAGTCACTGCCAACG…
	5c5ac0619aa627975fd82a7fe6bdff91367ebe82	638	18	CCTGTTGGGCAGTTACAAGCAGCCGGGTGTTGCATGAGGCAGGCGTCCTGATAACACCGGAGGATTACAACCGCATCTTTCCGGCATTCCGAGAGGACAAGCCGCACTCGGCCTTGGCAGCCTTGGATGCTGTCGCTACTCTCGTGTGGGGCTTGGATACGTCCTCGGGCATCCTGAGTGGAAAGGGTAGTTTCATGCGCCTGGAGAACAGCCATTGGAGTAACTCCAACAGAGGGTATGAGTACGGCCTCAACCTGGAAGCACTGGAAGGCTATGAGATCGCCAATCCACGCATGATCAAAGCGCTTAAACAACGGCGCGGGCGCGAATGTTACGACACTGAAACGGGGAAGCTGGTGCCTATGGATCCTGCTAGGGTCCAAGTGCCGATTAACCGGG…
	0b0b47892afd1a2365dfd17528d8ee5ef5a42cfd	1799	18	TGTCACCATCTATTGCTTGGCCAACAACATGGCCGTAAGGATTCAGCAACTGATCGACGATCACGCCCGCGAAGAGTTCGACGAGGAGGTGGTTGTAGAAGAGGAAGAGGAACATGAAGCTGATGCGATGAGTGATACGGAGACGCTGTTCAGTTTCGGTGACGAAACGGTGTGGGTGCCCAAACATAGCACTCTAGCTGGAAGGCCAGGATATAGTGCCTCTTACGGCGACCGCAGATCCCTTTTTGTCGGCACGAAGTTCCACCGCGCCGCAGTTGCTATGTCGTCAATTGAAGCGGCTTGGCCTAAGACCAAAGAAGCCAACGCCAAACTCATCGAGTACATACGAGGGCAACACCTCGTCGACGTCCTAAAGAGCTGTCCGGTCAACGACATACC…
	533c16e5960981e4623ebece9d36b78fb4a38689	1774	18	GTCACCATCTATTGCTTGGCCAACAACATGGCCGTAAGGATTCAGCAACTGATCGACGATCACGCCCGCGAAGAGTTCGACGAGGAGGTGGTTGTAGAAGAGGAAGAGGAACATGAAGCTGATGCGATGAGTGATACGGAGACGCTGTCCAGTTTCGGTGACGAAACGGTGTGGGTGCCCAAACATAGCACTCTAGCTGGAAGGCCAGGATATAGTGCCTCTTACGGCGACCGCAGATCGTCGGCACGAAGTTCCACCGCGCCGCAGTTGCTATGTCGTCAATTGAAGCGGCTTGGCCTAAGACCAAAGAAGCCAACGCCAAACTCATCGAGTACATACGAGGGCAACACCTCGTCGACGTCCTAAAGAGCTGTCCGGTCAACGACATACCTGTAGGCA…
	e1d0b7d5049df8a436bb4f49d6e4d34aa4dc2916	851	18	TTTTCCTAAGCCCAGGTACTCCGACGCTTGTGTGGTGAAGTTCGAGAGCGTCAACACAGCGATTGTTGCAGCCAACATGTTCATAGGGTGTAACTACCCCACCTTAAGCTCGTTCGGAGTCACGGACAAGTACGACGCTTACCTGGACATGGTTGACGGACTCAACTGCAACCTCGACACCGTGACGTTCGACCCTGCTAAGGTGCGTTCTCTGCCGAAGAAATCAGAGTATAACCAGCCGCTTATACAGTCCCAAGTGCCCGGGCCTATGGCATCTACTCTGCAAAGCATTCTTATGGCCGCCACCAAGCGCAACTGCAATGTCACGCAGATGAGAGAGCTTCCGACCCTGGACTCAGCGGCAATGAACGTGGAGGCTTTTAAAAAATTTGCCTGCAA…
	e54e5ebb1ad15c8128472989a9c38a7d6e0df4f1	326	18	TTTACGTGTGAGGAGCCGGTTCTGACGGCCGCCTACCGGCCGCGCACTAAGCGTCGCCAAGAGCCGCAAGTCGGCAACGCTGCTATTGCTGCCCTCGCGAACCAGATGAGCGCGCTCCAGCTACAGGTGGCTGGACTTGCCGGCCAGGCAAGGGTGGATCGTCGTGGACCAAGACGTGTTCAGAAAAGCAAGCAGAAGAAGAAGAATCCCTCCAACGGAGAAAAACCCAAGGAGAAGAAGAAGAAGCAAAAACAACAGGAGAAGAAAGGGAGCGGTGGCGTAATCAAAAAACCACGGAACCGGCCCGGAAAGGAGGTAAGGATCTA
	a943fb1c95d88d406d9f6589507643d7319cff8a	785	18	TCCTGTTGGGCAGTTACAAGCAGCCGGGTGTTGCATGAGGCAGGCGTCCTGATAACACCGGAGGATTATATCCGGCTACGCTGTGCTGATTGGTTCTCGCGTGTTTAAGCCAGCGCACGTGAAGGGTAAGATCGACCACCCCGAGCTGGCGGACATCAAGTTCCAGGTCGCCGAGGACATGGACCTCGAAGCAGCTGCTTACCCTAAGAGTATGCGAGACCAGGCGGCTGAACCAGCAACCATGATGGACGGAGTGTATAACTGGGAGTACGGCACTATCAGAGTGGAGGACAATGTCGTAATTGACGCGAGCGGCAGAGGTAAGCCGGGTGACAGTGGAAGGGCCATTACCGACAACTCAGGAAAGGTTGTTGGCATTGTCCTCGGAGGGGGACCCGA…
	8538490177f82f13a39c3a0616fdba208dbd8768	374	18	CTCGAGGACAAGTACAGCCGTACCGGCCGCGCACTAAGCGTCGCCAAGAGCCGCAAGTCGGCAACGCTGCTATTGCTGCCCAAGCGACCGTTACCTTTACCAGCGACTCCCAGACGTTTACGTGTGAGGAGCCGGTTCTGACGGCCGCCAGTATCACCCAGGGCAAGCCGCACCTTAGATCATCTATGTTGCCCAGCGGAGGCAAGGAAGTGAAGGCGAGGATCCCATTCCCGTTCCCGCCAGAGACCGCGACCTGCAGAGTAAGTGTCGCCCCGCTGCCGTCGATCACCTATGAGGAAAGCGACGTTCTGCTGGCCGGTACCGCGAAGTACCCCGTGCTGCTGACTACACGGAACCTTGGTTTCCACAGCAAA
	e54e5ebb1ad15c8128472989a9c38a7d6e0df4f1	326	18	TTTACGTGTGAGGAGCCGGTTCTGACGGCCGCCTACCGGCCGCGCACTAAGCGTCGCCAAGAGCCGCAAGTCGGCAACGCTGCTATTGCTGCCCTCGCGAACCAGATGAGCGCGCTCCAGCTACAGGTGGCTGGACTTGCCGGCCAGGCAAGGGTGGATCGTCGTGGACCAAGACGTGTTCAGAAAAGCAAGCAGAAGAAGAAGAATCCCTCCAACGGAGAAAAACCCAAGGAGAAGAAGAAGAAGCAAAAACAACAGGAGAAGAAAGGGAGCGGTGGCGTAATCAAAAAACCACGGAACCGGCCCGGAAAGGAGGTAAGGATCTA
	bf66339fa25397ab838d5a3dad5b0ec725c6ea1c	651	18	TGTTAGGTACGCATCTGGGGACGCCGACGCGTACCCTGTGGCTTACACGTATACGACCTCCGGGTTACTGCGTTGGCTGCAGGACGCTCCGAAGCCACTTAGTGTCACAGCACCGCACGGTTGTAAGATCAGTGCCAACCCGCTCCTGGCCCTCGATTGTGGGGTTGGCGCCGTCCCCATGTCCATCAACATTCCGGACGCGAAGTTCACCCGCAAATTGAAGGATCCGAAACCATCGGCCCTGAAATGCGTGGTGGACAGTTGCGAGTACGGGGTGGACTACGGGGGCGCCGCCACGATCACCTATGAGGGCCACGAGGCTGGGAAGTGCGGGATCCATTCCCTGACACCAGGAGTCCCTCTGAGAACATCAGTGGTCGAAGTGGTTGCCGGCGCTAA…
	ca4d1685b12b2de4a8a179498ab0233029d24e6e	620	18	TTTACGTGTGAGGAGCCGGTTCTGACGGCCGCCAGTATCACCCAGGGCAAGCCGCACCTTAGATCATCTATGTTGCCCAGCGGAGGCAAGGAAGTGAAGGCGAGGATCCCATTCCCGTTCCCGCCAGAGACCGCGACCTGCAGAGTAAGTGTCGCCCCGCTGCCGTCGATCACCTATGAGGAAAGCGACGTTCTGCTGGCCGGTACCGCGAAGTACCCCGTGCTGCTGACTACACGGAACCTTGGTTTCCACAGCAATGCCACATCCGAATGGATCCAGGGTAAGTACTTGCGCCGTATCCCGGTCACGCCCCAAGGGATCGAACTAACGTGGGGAAATAACGCACCGTTGCACTTCTGGTCATCTGTTAGGTACGCATCTGGGGACGCCGACGCGTAC…
	f66c89a95f245f818cc160329b17d88487824ac2	343	18	TGTTAGGTACGCATCTGGGGACGCCGACGCGTACCCTTGGGAACTTCTGGTGCACCACACCAAGCACCATCCGGAGTACGCGTGGGCGTTTGTAGGAGTTGCATGTGGTCTGCTGGTTATTGTAGTATGCATGTTCGCGTGCGCATGCAACAGAGTGCGGTACTCTTTGGTCGCCAACACGTTCAACCCGAACCCACCACCACTGACCGCACTGACTGCAGCATTGTGCTGCATACCTGGGGCTCGTGCGGACCAACCCTACCTGGACATCATTGCCTACCGTAGGGACCTTAGCGGTCCTGTTCCTCATCCTTGCCGTTACCTACTGCGTGGTGAAGAAGTA
	08d2a9a051e19b90f623fc19ffb214263ff56695	297	18	TTGTTAGGTACGCATCTGGGGACGCCGACGCGTACCCTTGGGAACTTCTGGTGCACCACACCAAGCACCATCCGGAGTACGCGTGGGCGTTTGTAGGAGTTGCATGTGGTCTGCTGGTTATTGTAGTATGCATGTTCGCGTGCGCATGCAACAGAGTGCGGTACTCTTTGGTCGCCAACACGTTCAACCCGAACCCACCACCACTGACCGCACTGACTGCAGCATTGTGCTGCATACCTGGGGCTCGTGCGGACCAACCCTACCTGGACATCATTACCTACTGCGTGGTGAAGAAGT
	097d615305370285c89a40001d0a02e527e84b72	1794	17	TTTTCCTAAGCCCAGGTACTCCGACGCTTGTGTGGTGAAGTTCGAGAGCGTCAACACAGCAACAGGTCGTCCAACGACCATGCCGCCGCCAGAGCTTTCTCCCACTTGGCTACCAAGTGGATTGAGCGCGACATCGATGGCCGTCAGGTCATCGTTGCCGATATAGGGAGCGCACCAGCGAGAAGAGTCGGGGCACCCGACAATGTCACATACCACAGTGTGTGTCCTCGCAAATGCGCTGAAGACCCTGAGAGGCTGGCTTCTTATGCCAGGAAACTCGTCAGGGCTGTGGAGAGAGGAGATGGGCACCTCGTCAGTGACAGAATCACTGACCTGAAGGATGTCCTAGAGAACCCGGACACGTCACTGGAAACCACCAGTATCTGCCTGAACGACGAC…
	735e4dcf491f14ebc6412740956d2ac9d06b6b77	542	17	CCTGTTGGGCAGTTACAAGCAGCCGGGTGTTGCATGAGGCAGGCCCAAGCAGTCCTCAGGCATATACGTGCCTGCCAAGTTTACAGGATCGCTGAGAGCCTCCCTCTCCGCCACCTACCTCAACCTGCCTCTGAAGCAACTGCTGCTTAACACGCTCAAACGCGCGATCAAACCTATGGATCAGGCCATCGCAGATGAGACAGAAGCACGCGCACACGACGCGGCTGAAGTGCATGAGTTGACAGAGGAAGAGGGTAGACAACAGGCCGCCAACCCTAGTTACATCGCAGACGTGCTAGATCAGGATGACGTAGAGGAGGTCGACGACGTAATGTCTGATGTGGACCTTGGCGAAGAAGACGGGGTGGGTGCCACCATCATCGACTGCCACAGAGGTAC…
	02bfdbb8843763f97676e369dd62b431725cb3b7	296	17	TTCCAAAAGCATACATATATCAATGATGCAAAATCTCACAGCTAACCCCTCCGCCGGCACTACAGTCACTGTAGATTTGCCCGCGGACCACCCGGCCCTGAACCAGTTCCAGACTGCGTTTCCAGGGTTCGAAGTGGTGGCCAGCAACAGGTCGTCCAACGACCATGCCGCCGCCAGAGCTTTCTCCCACTTGGCTACCAAGTGGATTGAGCGCGACATCGATGGCCGTCAGGTCATCGTTGCCGAAGTGCCTCTTACGGCGACCGCAGATCCCTTTTTGTCGGCACGAAGTTCCA
	f62ecdc141cf950b7b49e3798d16c8d73bf160a0	385	17	GCCAACCCTAGTTACATCGCAGACGTGCTAGATCAGGATGACGTAGAGGAGGTCGACGACGTAATGTCTGATGTGGACCTTGGCGAAGAAGACGGGGTGGGTGCCACCATCATCGACTGCCACAGAGGTACCGTGAAAGTGATCACGGCGTTCAGTGACAATACTATGGGAGAATACTTAGTACTATCCCCGGTAACTGTGTTGCGCACCAGGAAACTGGCCGTATTGCTTGGACCGCTCGCAGACGAAGTGATGCAGTATGTCCACAAGGGCCGGACCGGACGTTATGCCATCGAGAACAGCCATTGGAGTAACTCCAACAGAGGGCATGAGTACGGCCTCAACCTGGAAGCACTGGAAGGCTATGAGATCGCCAATCCACGCA
	056cf571305bff4377df4ddb0774bd73f9b8a4bb	311	17	TGCCAACCCTAGTTACATCGCAGACGTGCTAGATCAGGATGACGTAGAGGAGGTCGACGACGTAATGTCTGATGTGGACCTTGGCGAAGAAGACGGGGTGGGTGCCACCATCATCGACTGCCACAGAGGTACCGTGAAAGTGATCACGGCGTTCAGTGACAATACTATGGGAGAATACTTAGTACTATCCCCGGTAACTGTGTTGCGCACCAGGAAACTGGCCGTATTGCTTGGACCGCTCGCAGACGAAGTGATGCAGTATGTCCACAAACCTGGAAGCACTGGAAGGCTATGAGATCGCCAATCCACGC
	66ab04e3751d29974511732093b9536927bf27fc	188	17	TCCTGTTGGGCAGTTACAAGCAGCCGGGTGTTGCATGAGGCAGGCGTCCTGATAACACCGGAGGATTACAACCGCATCTTTCCGGCATTCCGAGAGGACAAGCCGCACTCGGCCTTGGCAGCCTTGGATGCTGTCGCTACTCTCGTGTGGGGCTTGGATACGTCCTCGAGGTAGAGATCTGTTCGGCA
	66ab04e3751d29974511732093b9536927bf27fc	188	17	TCCTGTTGGGCAGTTACAAGCAGCCGGGTGTTGCATGAGGCAGGCGTCCTGATAACACCGGAGGATTACAACCGCATCTTTCCGGCATTCCGAGAGGACAAGCCGCACTCGGCCTTGGCAGCCTTGGATGCTGTCGCTACTCTCGTGTGGGGCTTGGATACGTCCTCGAGGTAGAGATCTGTTCGGCA
	0d321bbf4a4858d1fdb6e50fcf4ce459c85cee1a	181	17	CCTGTTGGGCAGTTACAAGCAGCCGGGTGTTGCATGAGGCAGGCGTCCTGATAACACCGGAGGATTACAACCGCATCTTTCCGGCATTCCGAGAGGACAAGCCGCACTCGGCCTTGGCAGCCTTGGATGCTGTCGCTACTCTCGTGTGAGGTCACACTCGAGGTAGAGATCTGTTCGGCAA
	c70bc9d2982c9d625e36ea18f070e2b76676fb6d	1036	17	TGTTAGGTACGCATCTGGGGACGCCGACGCGTACCCTTGGGAACTTCTGGTGCACCACATCAAGCACCATCCGGAGTACGCGTGGGCGTTTGTAGGAGTTGCATGTGGTCTGCTGGTTATTGCAGTATGCATGTTCGCGTGCGCATGCAACAGAGTGCGGTACTCTTTGGTCGCCAACACGTTCAACCCGTACCGACCTCAAGATCGTGGCTGGGCCAATAACAACTGACTACTCCCCGTTCGATCGCAAAGTAGTCCGTATCGGCGAAGAGGTCTATAACTACGACTGGCCTCCTTACGGGGCTGGTCGACCAGGCACATTCGGGGATATTCAAGCTAGTTCAACCAACTATGTCAAGCCCAATGATCTGTACGGGGATATCGGAATCGAAGTACTGC…
	0fa171e0ddaf2e74a7f53ac90f5ff82b0de32213	372	16	TCCAAAAGCATACATATATCAATGATGCAAAATCTCACAGCTAACCCCTCCGCCGGCACTACAGTCACTGTAGATTTGCCCGCGGACCACCCGGCCCTGAACCAGTTCCAGACTGCGTTTCCAGGGTTCGAAGTGGTGGCCAGCAACAGGTCGTCCAACGACCATGCCGCCGCCAGAGCTTTCTCCCACTTGGCTACCAAGTGGATTGAGCGCGACATCGATGGCCGTCAGGTCATCGTTGCCGATATAGGGAGCGCACCAGCGAGAAGAGTCGGGGCACCCGACAATGTCACATACCACAGTGTGTGTCCTCAACGACCTTCTCCTCACCCACGCCCGAGGTCACACTCGAGGTAGAGATCTGTTCGGCAA
	e7c0742d747cc00bd095e250bfb5198b66f01f5e	683	16	GCCAACCCTAGTTACATCGCAGACGTGCTAGATCAGGATGACGTAGAGGAGGTCGACGACGTAATGTCTGATGTGGACCTTGGCGAAGAAGACGGGGTGGGTGCCACCATCATCGACTGCCACAGAGGTACCGTGAAAGTGATCACGGCGTTCAGTGACAATACTATGGGAGAATACTTAGTACTATCCCCGGTAACTGTGTTGCGCACCAGGAAACTGGCCGTATTGCTTGGACCGCTCGCAGACGAAGTGATGCAGTATGTCCACAAGGGCCGGACCGGACGTTATGCCATCGAGAAGAACAACTTGAAGGTACTCATTCCTACGGGAGTGTCCCTCAAGACGGCTCACTTCCAGGCCCTTGCTGAAAGTGCCACCTTGACCTACAACGACTACCTG…
	418cf4393d155f82f74eecd5be96b4776bccf26d	236	16	TGCCAACCCTAGTTACATCGCAGACGTGCTAGATCAGGATGACGTAGAGGAGGTCGACGACGTAATGTCTGATGTGGACCTTGGCGAAGAAGACGGGGTGGGTGCCACCATCATCGACTGCCACAGAGGTACCGTGAAAGTGATCACGGCGTTCAGTGACAATACTATGGGAGAATACTTAGTACTATCCCCGGTAACTGGAAGCACTGGAAGGCTATGAGATCGCCAATCCACGC
	80eb7fe1077b7a4dfbbb8faeb9726bc6d59dabad	909	16	CCTGTTGGGCAGTTACAAGCAGCCGGGTGTTGCATGAGGCAGGCGTCCTGATAACACCGGAGGATTACAACCGCATCTTTCCGGCATTCCGAGAGGACAAGCCGCACTCGGCCTTGGCAGCCTTGGATGCTGTCGCTACTCTCGTGTGGGGCTTGGATACGTCCTCGGGCATCCTGAGTGGAAAGGGTAGTTTCATGCGCCTGGAGAACAGCCATTGGAGTAACTCCAACAGAGGGTATGAGTACGGCCTCAACCTGGAAGCACTGGAAGGCTATGAGATCGCCAATCCACGCATGATCAAAGCGCTTAAACAACGGCGCGGGCGCGAATGTTACGACACTGAAACGGGGAAGCTGGTGCCTATGGATCCTGCTAGGGTCCAAGTGCCGATTAACCGGG…
	96e79afb410297b7ac2c42d2ad41649d311d2df3	379	16	TCCTGTTGGGCAGTTACAAGCAGCCGGGTGTTGCATGAGGCAGGCGTCCTGATAACACCGGAGGATTACAACCGCATCTTTCCGGCATTCCGAGAGGACAAGCCGCACTCGGCCTTGGCAGCCTTGGATGCTGTCGCTACTCTCGTGTGGGGCTTGGATACGTCCTCGGGCATCCTGAGTGGAAAGGGTAGTTTCATGCGCCTGGAGAACAGCCATTGGAGTAACTCCAACAGAGGGTATGAGTACGGCCTCAACCTGGAAGCACTGGAAGGCTATGAGATCGCCAATCCACGCATGATCAAAGCGCTTAAACACCGTCAAAACGACCTTCTCCTCACCCACGCCCGAGGTCACACTCGAGGTAGAGATCTGTTCGGCA
	11e2e3301257e98454e141147c39ca1ac3a952d5	510	16	CTCGAGGACAAGTACAGCCGTACCGACCTGACCAAGAAGTGCACCAGATTTTCCACCACCCCGAAGAAGTCCGCCCCCTACCTCGTTGACGTGTACGACGCTCTGCCGATTTCTGTAGAGATTAGCACCGTTGTAACATGCAACGACAATCAGTGCACAGTGAGGGTGTCACCCGGTACCACAGTGAAATTCGATAAGAAGTGCAAGAGCGCTGCCCAAGCGACCGTTACCTTTACCAGCGACTCCCAGACGTTTACGTGTGAGGAGCCGGTTCTGACGGCCGCCAGTATCACCCAGGGCAAGCCGCACCTTAGATCATCTATGTTGCCCAGCGGAGGCAAGGAAGTGAAGGCGAGGATCCCATTCCCGTTCCCGCCAGAGACCGCGACCTGCAGAGTA…
	a1306a7a061793be0f27a000ba4308dc8f3fa0ca	387	16	CTCGAGGACAAGTACAGCCGTACCGGCCGCGCACTAAGCGTCGCCAAGAGCCGCAAGTCGGCAACGCTGCTATTGCTGCCCTCGCGAATGAGCGCGCTCCAGCTACAGGTGGCTGGACTTGCCGGCCAGGCAAGGGTGGATCGTCGTGGACCAAGACGTGTTCAGAAAAGCAAGCAGAAGAAGAAGAATCCCTCCAACGGAGAAAAACCCAAGGAGAAGAAGAAGAAGCAAAAACAACAGGAGAAGAAAGGGAGCGGTGGCGTAATCAAAAAACCACGGAACCGGCCCGGAAAGGAGGTAAGGATCTCCGTAAAGCGTGCCCGACAGAGCACCTTCCCCGTGTACCCCGTGCTGCTGACTACACGGAACCTTGGTTTCCACAGCAAA
	127ba9bc8350c32d7a899877e9dd2d052b46f8c2	805	15	TCCAAAAGCATACATATATCAATGATGCAAAATCTCACAGCTAACCCCGTCAAATACCCGGATGTCGTTAAACTGCTGGTAGGACTCAACCAGAGGATCGTGGTCAACGGGACCACCGTCCGGAACGTCAACTCCATGGATAACTCGCTGATTCCCGTATTCGCTCGCGCATTGTGCAGCTGGGCAGACGAAGTTCGGCGGGACATGGAGGACGAACAAGACATGTATGGTATTACGTCTGTCACCACATGGATCTGTATCTGCAGAGCGTACGATAAACGCCAGCAGCATACCTTCTACCGCAGGCCCAAGCAGTCCTCAGGCATATACGTGCCTGCCAAGTTTACAGGATCGCTGAGAGCCTCCCTCTCCGCCACCTACCTCAACCTGCCTCTGAAG…
	a71cfd97d60a7d1daabba3bf7cf3724b7fa9f77a	525	15	CCTGTTGGGCAGTTACAAGCAGCCGGGTGTTGCATGAGGCAGGCATATACGTGCCTGCCAAGTTTACAGGATCGCTGAGAGCCTCCCTCTCCGCCACCTACCTCAACCTGCCTCTGAAGCAACTGCTGCTTAACACGCTCAAACGCGCGATCAAACCTATGGATCAGGCCATCGCAGATGAGACAGAAGCACGCGCACACGACGCGGCTGAAGTGCATGAGTTGACAGAGGAAGAGGGTAGACAACAGGCCGCCAACCCTAGTTACATCGCAGACGTGCTAGATCAGGATGACGTAGAGGAGGTCGACGACGTAATGTCTGATGTGGACCTTGGCGAAGAAGACGGGGTGGGTGCCACCATCATCGACTGCCACAGAGGTACCGTGAAAGTGATCACGG…
	16a85dc7064ec9560682247c9fca6c46b6c13315	324	15	TCCAAAAGCATACATATATCAATGATGCAAAATCTCACAGCTAACCCCTCCGCCGGCACTACAGTCACTGTAGATTTGCCCGCGGACCACCCGGCCCTGAACCAGTTCCAGACTGCGTTTCCAGGGTTCGAAGTGGTGGCCAGCAACAGGTCGTCCAACGACCATGCCGCCGCCAGAGCTTTCTCCCACTTGGCTACCAAGTGGATTGAGCGCGACATCGATGGCCGTCAGGTCATCGTTGCCGATATAGGGAGCGCACCAGGAAACTGGCCGTATTGCTTGGACCGCTCGCAGACGAAGTGATGCAGTATGTCCACAAGGGCA
	285da70b3814441aaf08e02852c8592dbc608996	352	15	GCCAACCCTAGTTACATCGCAGACGTGCTAGATCAGGATGACGTAGAGGAGGTCGACGACGTAATGTCTGATGTGGACCTTGGCGAAGAAGACGGGGTGGGTGCCACCATCATCGACTGCCACAGAGGTACCGTGAAAGTGATCACGGCGTTCAGTGACAATACTATGGGAGAATACTTAGTACTATCCCCGGTAACTGTGTTGCGCACCAGGAAACTGGCCGTATTGCTTGGACCGCTCGCAGACGAAGTGATGCAGTATGTCCACAAGGGCCGGACCGGACGTTATGCCATCGAGAAGAACGGCCTCAACCTGGAAGCACTGGAAGGCTATGAGATCGCCAATCCACGCA
	304550d4f99528cda82e3c39e684bb48b030d28a	315	15	TCCTGTTGGGCAGTTACAAGCAGCCGGGTGTTGCATGAGGCAGGCGTCCTGATAACACCGGAGGATTACAACCGCATCTTTCCGGCATTCCGAGAGGACAAGCCGCACTCGGCCTTGGCAGCCTTGGATGCTGTCGCTACTCTCGTGTGGGGCTTGGATACGTCCTCGGGCATCCTGAGTGGAAAGGGTAGTTTCATGCGCCTGGAGAACAGCCATTGGAGTAACTCCAACAGAGGGTATGAGTACGGCCTCAACCTGGAAGCACTGGAAGGCTATGAGATCGCAGACGAAGTGATGCAGTATGTCCACAAGGGC
	22191e6993f29f8957bd79445c5da1fa160720c6	677	15	CCTGTTGGGCAGTTACAAGCAGCCGGGTGTTGCATGAGGCAGGCGTCCTGATAACACCGGAGGATTACAACCGCATCTTTCCGGCATTCCGAGAGGACAAGCCGCACTCGGCCTTGGCAGCCTTGGATGCTGTCGCTACTCTCGTGTGGGGCTTGGATACGTCCTCGGGCATCCTGAGTGGAAAGGGTAGTTTCATGCGCCTGGAGAACAGCCATTGGAGTAACTCCAACAGAGGGTATGAGTACGGCCTCAACCTGGAAGCACTGGAAGGCTATGAGATCGCCAATCCACGCATGATCAAAGCGCTTAAACAACGGCGCGGGCGCGAATGTTACGACACTGAAACGGGGAAGCTGGTGCCTATGGATCCTGCTAGGGTCCAAGTGCCGATTAACCGGG…
	0af4d641d6f0d65bfc9332af3aeed39164bb26bc	648	15	TCCTGTTGGGCAGTTACAAGCAGCCGGGTGTTGCATGAGGCAGGCGTCCTGATAACACCGGAGGATTACAACCGCATCTTTCCGGCATTCCGAGAGGACAAGCCGCACTCGGCCTTGGCAGCCTTGGATGCTGTCGCTACTCTCGTGTGGGGCTTGGATACGTCCTCGGGCATCCTGAGTGGAAAGGGTAGTTTCATGCGCCTGGAGAACAGCCATTGGAGTAACTCCAACAGAGGGTATGAGTACGGCCTCAACCTGGAAGCACTGGAAGGCTATGAGATCGCCAATCCACGCATGATCAAAGCGCTTAAACAACGGCGCGGGCGCGAATGTTACGACACTGAAACGGGGAAGCTGGTGCCTATGGATCCTGCTAGGGTCCAAGTGCCGATTAACCGG…
	9608ff37ee0addbab8b0104c54709b5d256be9d7	610	15	TCCTGTTGGGCAGTTACAAGCAGCCGGGTGTTGCATGAGGCAGGCGTCCTGATAACACCGGAGGATCATCTTTCCGGCATTCCGAGAGGACAAGCCGCACTCGGCCTTGGCAGCCTTGGATGCTGTCGCTACACGCAGCCGGAGCTGACTTCAGAGAAGTCGACGAAGAAACCGGCGCGCGACAGCTAAGAGCAGCATACCGTGCGGCGGCTAACCTAGTCACTGCCAACGGTATCACCAGTGCTGCCATCCCCTTGCTGAGTACACACATCTTCTCCAACGGTCGAAACAGACTGGAACAGTCCTTCGGCGCATTGGTGGAGGCGTTCGACACGACAGAATGCGACGTCACCATCTATTGCTTGGCCAACAACATGGCCGTAAGGATTCAGCAACTGA…
	086642f93535970a3a6ebc5d51b25d593d95b379	457	15	CCTGTTGGGCAGTTACAAGCAGCCGGGTGTTGCATGAGGCAGGCGTCCTGATAACACCGGAGGATTACAACCGCATCTTTCCGGCATTCCGAGAGGACAAGCCGCACTCGGCCTTGGCAGCCTTGGATGCTGTCGCTACTCTCGTGTGGGGCTTGGATACGTCCTCGGGCATCCTGAGTGGAAAGGGTAGTTTCATGCGCCTGGAGAACAGCCATTGGAGTAACTCCAACAGAGGGTATGAGTACGGCCTCAACCTGGAAGCACTGGAAGGCTATGAGATCGCCAATCCACGCATGATCAAAGCGCTTAAACAACGGCGCGGGCGCGAATGTTACGACACTGAAACGGGGAAGCTGGTGCCTATGGATCCTGCTAGGGTCCAAGTGCCGATTAACCGGG…
	3b3d61c5881a3b2c30cfb8455406484aacc49e33	414	15	TCCTGTTGGGCAGTTACAAGCAGCCGGGTGTTGCATGAGGCAGGCGTCCTGATAACACCGGAGGATTACAACCGCATCTTTCCGGCATTCCGAGAGGACAAGCCGCACTCGGCCTTGGCAGCCTTGGATGCTGTCGCTACTCTCGTGTGGGGCTTGGATACGTCCTCGGGCATCCTGAGTGGAAAGGGTAGTTTCATGCGCCTGGAGAACAGCCATTGGAGTAACTCCAACAGAGGGTATGAGTACGGCCTCAACCTGGAAGCACTGGAAGGCTATGAGATCGCCAATCCACGCATGATCAAAGCGCTTAAACAACGGCGCGGGCGCGAATGTTACGACACTGAAACGGGGAAGGCCAGGATATAGTGCCTCTTACGGCGACCGCAGATCCCTTTTTGT…
	304550d4f99528cda82e3c39e684bb48b030d28a	315	15	TCCTGTTGGGCAGTTACAAGCAGCCGGGTGTTGCATGAGGCAGGCGTCCTGATAACACCGGAGGATTACAACCGCATCTTTCCGGCATTCCGAGAGGACAAGCCGCACTCGGCCTTGGCAGCCTTGGATGCTGTCGCTACTCTCGTGTGGGGCTTGGATACGTCCTCGGGCATCCTGAGTGGAAAGGGTAGTTTCATGCGCCTGGAGAACAGCCATTGGAGTAACTCCAACAGAGGGTATGAGTACGGCCTCAACCTGGAAGCACTGGAAGGCTATGAGATCGCAGACGAAGTGATGCAGTATGTCCACAAGGGC
	718f0ffe9117b4bc123aab1937a9ea1f32c9344f	176	15	TTTTACGTGTGAGGAGCCGGTTAGACGTGTTCAGAAAAGCAAGCAGAAGAAGAAGAATCCCTCCAACGGAGAAAAACCCAAGGAGAAGAAGAAGAAGCAAAAACAACAGGAGAAGAAAGGGAGCGGTGGCGTAATCAAAAAACCACGGAACCGGCCCGGAAAGGAGGTAAGGATCT
	718f0ffe9117b4bc123aab1937a9ea1f32c9344f	176	15	TTTTACGTGTGAGGAGCCGGTTAGACGTGTTCAGAAAAGCAAGCAGAAGAAGAAGAATCCCTCCAACGGAGAAAAACCCAAGGAGAAGAAGAAGAAGCAAAAACAACAGGAGAAGAAAGGGAGCGGTGGCGTAATCAAAAAACCACGGAACCGGCCCGGAAAGGAGGTAAGGATCT
	7852f58e37111a35d0c8c1be405d8e7476707595	161	15	TCTCGAGGACAAGTACAGCCGTTCCCGCCAGAGACCGCGACCTGCAGAGTAAGTGTCGCCCCGCTGCCGTCGATCACCTATGAGGAAAGCGACGTTCTGCTGGCCGGTACCGCGAAGTACCCCGTGCTGCTGACTACACGGAACCTTGGTTTCCACAGCAA
	1f67550d2ba55217d015dd3397a11acd8091fdd1	1448	15	TGTTAGGTACGCATCTGGGGACGCCGACGCGTACCCTTGGGAACTTCTGGTGCACCACACCAAGCACCATCCGGAGTACGCGTGGGCGTTTGTAGGAGTTGCATGTGGTCTGCTGGTTATTGCAGTATGCATGTTCGCGTGCGCATGCAACAGAGTGCGGTACTCTTTGGTCGCCAACTGAAGCTGACCATTGCAGTGAACTTTACCGTCATCTCACCAACTACAGCTCTGGAATACTGGACTTGCGCAAGTGTCCCTATCGTCGAGCCGCCCCATGTGGGCTGCTGCACGTCGGTGTCCTGCCCCTCCGACCTCTCCACACTGCACGCGTTCACCGGCAAAGCCGTCTCCGACGTGCACTGCGATGTGCACACAAACGTGTACCCCTTGTTGTGGGGT…
	23e3dfedf47fa548c6572866dc517b2f433db3a7	538	15	TTGTTAGGTACGCATCTGGGGACGCCGACGCGTACCCTTGGGAACTTCTGGTGCACCACACCAAGCACCATCCGGAGTACGCGTGGGCGTTTGTAGGAGTTGCATGTGGTCTGCTGGTTATTGTAGTATGCATGTTCGCGTGCGCATGCAACAGAGTGCGGTACTCTTTGGTCGCCAACACGTTCAACCCGAACCCACCACCACTGACCGCACTGACTGCAGCATTGTGCTGCATACCTGGGGCTCGTGCGGACCAACCCTACCTGGACATCATTGCCTACCTGTGGACCAACAGCAAAGTGGCCTTCGGGCTGCAATGCGCGGCGCCCGTGGCTTGCGTGCTCATCGTCACATACGCCCTTAGACACTGCAGACTGTGCTGCAAGTCTTTAGGGGTAA…
	7852f58e37111a35d0c8c1be405d8e7476707595	161	15	TCTCGAGGACAAGTACAGCCGTTCCCGCCAGAGACCGCGACCTGCAGAGTAAGTGTCGCCCCGCTGCCGTCGATCACCTATGAGGAAAGCGACGTTCTGCTGGCCGGTACCGCGAAGTACCCCGTGCTGCTGACTACACGGAACCTTGGTTTCCACAGCAA
	0333d2b874671ba721fca30e23a06d376b785961	1851	14	TCCAAAAGCATACATATCAATGATGCAAAATCTCACAGCTAACCCCTCCGCCGGCACTACAGTCACTGTAGATTTGCCCGCGGACCACCCCGGCCCTGAACCAGTTCCAGACTGCGTTTCCAGGGTTCGAAGTGGTGGCCAGCAACAGGTCGTCCAACGACCATGCCGCCGCCAGAGCTTTCTCCCACTTGGCTACCAAGTGGATTGAGCGCGACATCGATGGCCGTCAGGTCATCGTTGCCGATATAGGGAGCGCACCAGCGAGAAGAGTCGGGGCACCCGACAATGTCACATACCACAGTGTGTGTCCTCGCAAATGCGCTGAAGACCCTGAGAGGCTGGCTTCTTATGCCAGGAAACTCGTCAGGGCTGTGGAGAGAGGAGATGGGCACCTCGTCA…
	b436c262025e0146c115bb2dfb7c1da3568abb77	633	14	GCCAACCCTAGTTACATCGCAGACGTGCTAGATCAGGATGACGTAGAGGAGGTCGACGACGTAATGTCTGATGTGGACCTTGGCGAAGAAGACGGGGTGGGTGCCACCATCATCGACTGCCACAGAGGTACCGTGAAAGTGATCACGGCGTTCAGTGACAATACTATGGGAGAATACTTAGTACTATCCCCGGTAACTGTGTTGCGCACCAGGAAACTGGCCGTATTGCTTGGACCGCTCGCAGACGAAGTGATGCAGTATGTCCACAAGGGCCGGACCGGACGTTATGCCATCGAGAAGAACAACTTGAAGGTACTCATTCCTACGGGAGTGTCCCTCAAGACGGCTCACTTCCAGGCCCTTGCTGAAAGTGCCACCTTGACCTACAACGACTACCTG…
	ffa9303529fb306d5d1caa21291a0c1e9bb3b3bf	535	14	GCCAACCCTAGTTACATCGCAGACGTGCTAGATCAGGATGACGTAGAGGAGGTCGACGACGTAATGTCTGATGTGGACCTTGGCGAAGAAGACGGGGTGGGTGCCACCATCATCGACTGCCACAGAGGTACCGTGAAAGTGATCACGGCGTTCAGTGACAATACTATGGGAGAATACTTAGTACTATCCCCGGTAACTGTGTTGCGCACCAGGAAACTGGCCGTATTGCTTGGACCGCTCGCAGACGAAGTGATGCAGTATGTCCACAAGGGCCGGACCGGACGTTATGCCATCGAGAAGAACAACTTGAAGGTACTCATTCCTACGGGAGTGTCCCTCAAGACGGCTCACTTCCAGGCCCTTGCTGAAAGTGCCACCTTGACCTACAACGACTACCTG…
	17a9441a58ce6069fb44b87595c26651e9bfe62d	1615	14	CCTGTTGGGCAGTTACAAGCAGCCGGGTGTTGCATGAGGCAGGCGTCCTGATAACACCGGAGGATTACAACCGCATCTTTCCGGCATTCCGAGAGGACAAGCCGCACTCGGCCTTGGCAGCCTTGGATGCTGTCGCTACTCTCGTGTGGGGCTTGGATACGTCCTCGGGCATCCTGAGTGGAAAGGGTAGTTTCATGCGCCTGGAGAACAGCCATTGGAGTAACTCCAACAGAGGGTATGAGTACGGCCTCAACATAGGCTCACAGTTGACAGATGGGACCAAGTGCACAGCTTCAAAACGAGAGCAGCTGTCAAGTTCGCAGAGCTGGACGAAGCGCGTCTCGTACAACTCAGTTCTTGACCTTGGGGCTGCCCCGGGGGTGGAGTAACCGACTACTG…
	b03de2ef3745a6d8adf8c1f005e7ae9e93e88933	875	14	TCCTGTTGGGCAGTTACAAGCAGCCGGGTGTTGCATGAGGCAGGCGTCCTGATAACACCGGAGGATTACAACCGCATCTTTCCGGCATTCCGAGAGGACAAGCCGCACTCGGCCTTGGCAGCCTTGGATGCTGTCGCTACTCTCGTGTGGGGCTTGGATACGTCCTCGGGCATCCTGAGTGGAAAGGGTAGTTTCATGCGCCTGGAGAACAGCCATTGGAGTAACTCCAACAGAGGGTATGAGTACGGCCTCAACCTGGAAGCACTGGAAGGCTATGAGATCGCCAATCCACGCATGATCAAAGCGCTTAAACAACGGCGCGGGCGCGAATGTTACGACACTGAAACGGGGAAGCTGGTGCCTATGGATCCTGCTAGGGTCCAAGTGCCGATTAACCGG…
	6b3d5974016d8b9baebd1b83fc239b08c58268a9	593	14	CCTGTTGGGCAGTTACAAGCAGCCGGGTGTTGCATGAGGCAGGCGTCCTGATAACACCGGAGGATTACAACCGCATCTTTCCGGCATTCCGAGGACTCGAGGCCACCATCATACACGCAGCCGGAGCTGACTTCAGAGAAGTCGACGAAGAAACCGGCGCGCGACAGCTAAGAGCAGCATACCGTGCGGCGGCTAACCTAGTCACTGCCAACGGTATCACCAGTGCTGCCATCCCCTTGCTGAGTACACACATCTTCTCCAACGGTCGAAACAGACTGGAACAGTCCTTCGGCGCATTGGTGGAGGCGTTCGACACGACAGAATGCGACGTCACCATCTATTGCTTGGCCAACAACATGGCCGTAAGGATTCAGCAACTGATCGACGATCACGCCCGCG…
	421e5b25b9061adb2a00a3eea4af5e81b43799e1	587	14	CCTGTTGGGCAGTTACAAGCAGCCGGGTGTTGCATGAGGCAGGCGTCCTGATAACACCGGAGGATTACAACCGCATCTTTCCGGCATTCCGAGAGGACAAGCCGCACTCGGCCTTGGCAGCCTTGGATGCTGTCGCTACTCTCGTGTGGGGCTTGGATACGTCCTCGGGCATCCTGAGTGGAAAGGGTAGTTTCATGCGCCTGGAGAACAGCCATTGGAGTAACTCCAACAGAGGGTATGAGTACGGCCTCAACCTGGAAGCACTGGAAGGCTATGAGATCGCCAATCCACGCATGATCAAAGCGCTTAAACAACGGCGCGGGCGCGAATGTTACGACACTGAAACGGGGAAGCTGGTGCCTATGGATCCTGCTAGGGTCCAAGTGCCGATTAACCGGG…
	0fcc01e77de7259e0142ce32329b65659e9dbed7	215	14	CCTGTTGGGCAGTTACAAGCAGCCGGGTGTTGCATGAGGCAGGCGTCCTGATAACACCGGAGGATTACAACCGCATCTTTCCGGCATTCCGAGAGGACAAGCCGCACTCGGCCTTGGCAGCCTTGGATGCTGTCGCTACTCTCGTGTGGGGCTTGGATACGTCCTCGGGCATCCCACGCCCGAGGTCACACTCGAGGTAGAGATCTGTTCGGCAA
	cb46a9783075c06e516aae270931513c025588ab	345	14	TGTCACCATCTATTGCTTGGCCAACAACATGGCCGTAAGGATTCAGCAACTGATCGACGATCACGCTCTGCCGCTGTGGAAAAACACCTTTCCTAAGCCCAGGTACTCCGACGCTTGTGTGGTGAAGTTCGAGAGCGTCAACACAGCGATTGTTGCAGCCAACATGTTCATAGGGTGTAACTACCCCACCTTAAGCTCGTTCGGAGTCACGGACAAGTACGACGCTTACCTGGACATGGTTGACGGACTCAACTGCAACCTCGACACCGTGACGTTCGACCCTGCTAAGGTGCGTTCTCTGCCGAAGAAATCAGAGTATAACCAGCCGCTTATACAGTCCCAAGT
	8f563d0a1e41249a4a4767bd38d8e5df29bcff12	337	14	TTTTCCTAAGCCCAGGTACTCCGACGCTTGTGTGGTGAAGTTCGAGAGCGTCAACACAGCGATTGTTGCAGCCAACATGTTCATAGGGTGTAACTACCCCACCTTAAGCTCGTTCGGAGTCACGGACAAGTACGACGCTTACCTGGACATGGTTGACGGACTCAACTGCAACCTCGACACCGTGACGTTCGACCCTGCTAAGGTGCGTTCTCTGCCGAAGAAATCAGAGTATAACCAGCCGCTTATACAGTCCCAAGTGCCCGGGCCTATGGCATCTACTCTGCAAAGCATTCTTGCAATGTCACGCAGATGAGAGTTTTGTCGGCACGAAGTTCCA
	c0f1e3710da6e90f162335a1da2f0f2e013990a8	336	14	TTTTCCTAAGCCCAGGTACTCCGACGCTTGTGTGGTGAAGTTCGAGAGCGTCAACACAGCGATTGTTGCAGCCAACATGTTCATAGGGTGTAACTACCCCACCTTAAGCTCGTTCGGAGTCACGGACAAGTACGACGCTTACCTGGACATGGTTGACGGACTCAACTGCAACCTCGACACCGTGACGTTCGACCCTGCTAAGGTGCGTTCTCTGCCGAAGAAATCAGAGTATAACCAGCCGCTTATACAGTCCCAAGTGCCCGGGCCTATGGCATCTACTCTGCAAAGTGCCTCTTACGGCGACCGCAGATCCCTTTTTGTCGGCACGAAGTTCCA
	75a5e13495b2e37d87af06ac4ab61b629556b017	434	14	TCTCGAGGACAAGTACAGCCGTACCGGCCGCGCACTAAGCGTCGCCAAGAGCCGCAAGTCGGCAACGCTGCTATTGCTGCCCTCGCGAACCAGATGAGCGCGCTCCAGCTACAGGTGGCTGGACTTGCCGGCCAGGCAAGGGTGGATCGTCGTGGACCAAGACGTGTTCAGAAAAGCAAGCAGAAGAAGAAGAATCCCTCCAACGGAGAAAAACCCAAGGAGAAGAAGAAGAAGCAAAAACAACAGGAGAAGAAAGGGAGCGGTGGCGTAATCAAAAAACCACGGAACCGGCCCGGAAAGGAGGTAAGGATCTCCGTAAAGCGTGCCCGACAGAGCACCTTCCCCGTGTACCATGACGGTGCTATATCCGGCTACGCTGTGCTGATTGGTTCTCGCGTG…
	8c02237002f61494c1df7e369e052adadd66ef95	290	14	TGTTAGGTACGCATCTGGGGACGCCGACGCGTACCCTTGGGAACTTCTGGTGCACCACACCAAGCACCATCCGGAGTACGCGTGGGCGTTTGTAGGAGTTGCATGTGGTCTGCTGGTTATTGTAGTATGCATGTTCGCGTGCGCATGCAACAGAGTGCGGTACTCTTTGGTCGCCAACACGTTCAACCCGAACCCACCACCACTGACCGCACTGACTGCAGCATTGTGCTGCATTGCAGTGAACTTTACCGTCATCTCACCAACTTTACCTACTGCGTGGTGAAGAAGTA
	6994611a15630c4ebc4d558b447af8f669aeb915	245	14	TTGTTAGGTACGCATCTGGGGACGCCGACGCGTACCCTTGGGAACTTCTGGTGCACCACACCAAGCACCATCCGGAGTACGCGTGGGCGTTTGTAGGAGTTGCATGTGGTCTGCTGGTTATTGTAGTATGCATGTTCGCGTGCGCATGCAACAGAGTGCGGTACTCTTTGGTCGCCAACACGTTCAACCCGAACCCACCACCACTGACCGCACTGTTGCCGTTACCTACTGCGTGGTGAAGAAGT
	29fab2bd3667ea6d96eae0d8d7e72e985212cd07	1829	13	TTCCAAAAGCATACATATATCAATGATGCAAAATCTCACAGCTAACCCCTCCGCCGGCACTACAGTCACTGTAGATTTGCCCGCGGACCACCCGGCCCTGAACCAGTTCCAGACTGCGTTTCCAGGGTTCGAAGTGGTGGCCAGCAACAGGTCGTCCAACGACCATGCCGCCGCCAGAGCTTTCTCCCACTTGGCTACCAAGTGGATTGAGCGCGACATCGATGGCCGTCAGGTCATCGTTGCCGATATAGGGAGCGCACCAGCGAGAAGAGTCGGGGCACCCGACAATGTCACATACCACAGTGTGTGTCCTCGCAAATGCGCTGAAGACCCTGAGAGGCTGGCTTCTTATGCCAGGAAACTCGTCAGGGCTGTGGAGAGAGGAGATGGGCACCTCGT…
	3c7316b43e262c4954aa62c2216d6098664dc7a9	1020	13	TCCAAAAGCATACATATATCAATGATGCAAAATCTCACAGCTAACCCCTCCGCCGGCACTACAGTCACTGTAGATTTGCCCGCGGACCACCCGGCCCTGAACCAGTTCCAGACTGCGTTTCCAGGGTTCGAAGTGGTGGCCAGCAACAGGTCGTCCAACGACCATGCCGCCGCCAGAGCTTTCTCCCACTTGGCTACCAAGTGGATTGAGCGCGACATCGATGGCCGTCAGGTCATCGTTGCCGATATAGGGAGCGCACCAGCGAGAAGAGTCGGGGCACCCGACAATGTCACATACCACAGTGTGTGTCCTCGCAAATGCGCTGAAGACCCTGAGAGGCTGGCTTCTTATGCCAGGAAACTCGTCAGGGCTGTGGAGAGAGGAGATGGGCACCTCGTC…
	32b48f8dfe8ddce4d15cfd69717fda2b6d755b14	407	13	TCCAAAAGCATACATATATCAATGATGCAAAATCTCACAGCTAACCCCTCCGCCGGCACTACAGTCACTGTAGATTTGCCCGCGGACCACCCGGCCCTGAACCAGTTCCAGACTGCGTTTCCAGGGTTCGAAGTGGTGGCCAGCAACAGGTCGTCCAACGACCATGCCGCCGCCAGAGCTTTCTCCCACTTGGCTACCAAGTGGATTGAGCGCGACATCGATGGCCGTCAGGTCATCGTTGCCGATATAGGGAGCGCACCAGCGAGAAGAGTCGGGGCACCCGACAATGTCACATACCACAGTGTGTGTCCTCGCAAATGCGCTGAAGACCCTGAGAGGCTGGCTTCTTATGCCAGGAAACTCACCCACGCCCGAGGTCACACTCGAGGTAGAGATCTG…
	dc43c9f906865c071dca886487e5867f6b5c52cb	300	13	TGCCAACCCTAGTTACATCGCAGACGTGCTAGATCAGGATGACGTAGAGGAGGTCGACGACGTAATGTCTGATGTGGACCTTGGCGAAGAAGACGGGGTGGGTGCCACCATCATCGACTGCCACAGAGGTACCGTGAAAGTGATCACGGCGTTCAGTGACAATACTATGGGAGAATACTTAGTACTATCCCCGGTAACTGTGTTGCGCACCAGGAAACTGGCCGTATTGCTTGGACCGCTCGCAGACGAAGTGATGCAGTCCTGGAAGCACTGGAAGGCTATGAGATCGCCAATCCACGC
	31421a1efa68079484450277552d777c8f0ccefa	300	13	CCTGTTGGGCAGTTACAAGCAGCCGGGTGTTGCATGAGGCAGGCGTCCTGATAACACCGGAGGATGACGTAGAGGAGGTCGACGACGTAATGTCTGATGTGGACCTTGGCGAAGAAGACGGGGTGGGTGCCACCATCATCGACTGCCACAGAGGTACCGTGAAAGTGATCACGGCGTTCAGTGACAATACTATGGGAGAATACTTAGTACTATCCCCGGTAACTGTGTTGCGCACCAGGAAACTGGCCGTATTGCTTGGACCGCTCGCAGACGAAGTGATGCAGTATGTCCACAAGGGCA
	01cbbf151bb2d6b99aec87157ba9385a173f7574	1807	13	TGCCAACCCTAGTTACATCGCAGACGTGCTAGATCAGGATGACGTAGAGGAGGTCGACGACGTAATGTCTGATGTGGACCTTGGCGAAGAAGACGGGGTGGGTGCCACCATCATCGACTGCCACAGAGGTACCGTGAAAGTGATCACGGCGTTCAGTGACAATACTATGGGAGAATACTTAGTACTATCCCCGGTAACTGTGTTGCGCACCAGGAAACTGGCCGTATTGCTTGGACCGCTCGCAGACGAAGTGATGCAGTATGTCCACAAGGGCCGGACCGGACGTTATGCCATCGAGAAGAACAACTTGAAGGTACTCATTCCTACGGGAGTGTCCCTCAAGACGGCTCACTTCCAGGCCCTTGCTGAAAGTGCCACCTTGACCTACAACGACTACCT…
	dc43c9f906865c071dca886487e5867f6b5c52cb	300	13	TGCCAACCCTAGTTACATCGCAGACGTGCTAGATCAGGATGACGTAGAGGAGGTCGACGACGTAATGTCTGATGTGGACCTTGGCGAAGAAGACGGGGTGGGTGCCACCATCATCGACTGCCACAGAGGTACCGTGAAAGTGATCACGGCGTTCAGTGACAATACTATGGGAGAATACTTAGTACTATCCCCGGTAACTGTGTTGCGCACCAGGAAACTGGCCGTATTGCTTGGACCGCTCGCAGACGAAGTGATGCAGTCCTGGAAGCACTGGAAGGCTATGAGATCGCCAATCCACGC
	31421a1efa68079484450277552d777c8f0ccefa	300	13	CCTGTTGGGCAGTTACAAGCAGCCGGGTGTTGCATGAGGCAGGCGTCCTGATAACACCGGAGGATGACGTAGAGGAGGTCGACGACGTAATGTCTGATGTGGACCTTGGCGAAGAAGACGGGGTGGGTGCCACCATCATCGACTGCCACAGAGGTACCGTGAAAGTGATCACGGCGTTCAGTGACAATACTATGGGAGAATACTTAGTACTATCCCCGGTAACTGTGTTGCGCACCAGGAAACTGGCCGTATTGCTTGGACCGCTCGCAGACGAAGTGATGCAGTATGTCCACAAGGGCA
	d6c6178c63f30b10d06bad717066b670abdd3789	294	13	TGCCAACCCTAGTTACATCGCAGCCGGGTGTTGCATGAGGCAGGCGTCCTGATAACACCGGAGGATTACAACCGCATCTTTCCGGCATTCCGAGAGGACAAGCCGCACTCGGCCTTGGCAGCCTTGGATGCTGTCGCTACTCTCGTGTGGGGCTTGGATACGTCCTCGGGCATCCTGAGTGGAAAGGGTAGTTTCATGCGCCTGGAGAACAGCCATTGGAGTAACTCCAACAGAGGGTATGAGTACGGCCTCAACCTGGAAGCACTGGAAGGCTATGAGATCGCCAATCCACGC
	fc206fd23656351bf5dcb62529ebac99fa60cb28	711	13	CCTGTTGGGCAGTTACAAGCAGCCGGGTGTTGCATGAGGCAGGCGTCCTGATAACACCGGAGGATTACAACCGCATCTTTCCGGCATTCCGAGAGGACAAGCCGCACTCGGCCTTGGCAGCCTTGGATGCTGTCGCTACTCTCGTGTGGGGCTTGGATACGTCCTCGGGCATCCTGAGTGGAAAGGGTAGTTTCATGCGCCTGGAGAACAGCCATTGGAGTAACTCCAACAGAGGGTATGAGTACGGCCTCAACCTGGAAGCACTGGAAGGCTATGAGATCGCCAATCCACGCATGATCAAAGCGCTTAAACAACGGCGCGGGCGCGAATGTTACGACACTGAAACGGGGAAGCTGGTGCCTATGGATCCTGCTAGGGTCCAAGTGCCGATTAACCGGG…
	37f688c1634988948983695a924a4ec90904cafa	692	13	TCCTGTTGGGCAGTTACAAGCAGCCGGGTGTTGCATGAGGCAGGCATCATCACTGCCGAAGAGGAAGTCTTGGTTAACGCCGCTAACAGTAACGGCAGACCCGGCGATGGTGTGTGTGGTGCGCTCTACGGCGCGTTCGGGGACGCATTCCCCAACGGTGCGATCGGCGCGGGAAACGCGGTCTTGGTCCGAGGACTCGAGGCCACCATCATACACGCAGCCGGAGCTGACTTCAGAGAAGTCGACGAAGAAACCGGCGCGCGACAGCTAAGAGCAGCATACCGTGCGGCGGCTAACCTAGTCACTGCCAACGGTATCACCAGTGCTGCCATCCCCTTGCTGAGTACACACATCTTCTCCAACGGTCGAAACAGACTGGAACAGTCCTTCGGCGCATTG…
	6986b6804e37e68d4453763fa7083c00f3d23619	681	13	TCCTGTTGGGCAGTTACAAGCAGCCGGGTGTTGCATGAGGCAGGCGTCCTGATAACACCGGAGGATTACAACCGCATCTTTCCGGCATTCCGAGAGGACAAGCCGCACTCGGCCTTGGCAGCCTTGGATGCTGTCGCTACTCTCGTGTGGGGCTTGGATACGTCCTCGGGCATCCTGAGTGGAAAGGGTAGTTTCATGCGCCTGGAGAACAGCCATTGGAGTAACTCCAACAGAGGGTATGAGTACGGCCTCAACCTGGAAGCACTGGAAGGCTATGAGATCGCCAATCCACGCATGATCAAAGCGCTTAAACAACGGCGCGGGCGCGAATGTTACGACACTGAAACGGGGAAGCTGGTGCCTATGGATCCTGCTAGGGTCCAAGTGCCGATTAACCGG…
	eb592aabc5e6486b8e9d28dea43c37d4d6678e36	581	13	TCCTGTTGGGCAGTTACAAGCAGCCGGGTGTTGCATGAGGCAGGCGTCCTGATAACACCGGAGGATTACAACCGCATCTTTCCGGCATTCCGAGAGGACAAGCCGCACTCGGCCTTGGCAGCCTTGGATGCTGTCGCTACTCTCGTGTGGGGCTTGGATACGTCCTCGGGCATCCTGAGTGGAAAGGGTAGTTTCATGCGCCTGGAGAACAGCCATTGGAGTAACTCCAACAGAGGGTATGAGTACGGCCTCAACCTGGAAGCACTGGAAGGCTATGAGATCGCCAATCCACGCATGATCAAAGCGCTTAAACAACGGCGCGGGCGCGAATGTTACGACACTGAAACGGGGAAGCTGGTGCCTATGGATCCTGCTAGGGTCCAAGTGCCGATTAACCGG…
	33ea19fd018174bce8e03bc1683afd702c3c8afd	379	13	TCCTGTTGGGCAGTTACAAGCAGCCGGGTGTTGCATGAGGCAGGCGTCCTGATAACACCGGAGGATTACAACCGCATCTTTCCGGCATTCCGAGAGGACAAGCCGCACTCGGCCTTGGCAGCCTTGGATGCTGTCGCTACTCTCGTGTGGGGCTTGGATACGTCCTCGGGCATCCTGAGTGGAAAGGGTAGTTTCATGCGCCTGGAGAACAGCCATTGGAGTAACTCCAACAGAGGGTATGAGTACGGCCTCAACCTGGAAGCACTGGAAGGCTATGAGATCGCCAATCCACGCATGATCAAAGCACTCTAGCTGGAAGGCCAGGATATAGTGCCTCTTACGGCGACCGCAGATCCCTTTTTGTCGGCACGAAGTTCCA
	d6c6178c63f30b10d06bad717066b670abdd3789	294	13	TGCCAACCCTAGTTACATCGCAGCCGGGTGTTGCATGAGGCAGGCGTCCTGATAACACCGGAGGATTACAACCGCATCTTTCCGGCATTCCGAGAGGACAAGCCGCACTCGGCCTTGGCAGCCTTGGATGCTGTCGCTACTCTCGTGTGGGGCTTGGATACGTCCTCGGGCATCCTGAGTGGAAAGGGTAGTTTCATGCGCCTGGAGAACAGCCATTGGAGTAACTCCAACAGAGGGTATGAGTACGGCCTCAACCTGGAAGCACTGGAAGGCTATGAGATCGCCAATCCACGC
	2ac2f2c115cd5243430ef5c6cfdc370810731131	1911	13	TTTCCTAAGCCCAGGTACTCCGACGCTTGTGTGGTGAAGTTCGAGAGCGTCAACACAGCGATTGTTGCAGCCAACATGTTCATAGGGTGTAACTACCCCACCTTAAGCTCGTTCGGAGTCACGGACAAGTACGACGCTTACCTGGACATGGTTGACGGACTCAACTGCAACCTCGACACCGTGACGTTCGACCCTGCTAAGGTGCGTTCTCTGCCGAAGAAATCAGAGTATAACCAGCCGCTTATACAGTCCCAAGTGCCCGGGCCTATGGCATCTACTCTGCAAAGCATTCTTATGGCCGCCACCAAGCGCAACTGCAATGTCACGCAGATGAGAGAGCTTCCGACCCTGGACTCAGCGGCAATGAACGTGGAGGCTTTTAAAAAATTTGCCTGCAAG…
	b10a8d54e3b9a5ffc6bba303d93d3508d0eba136	194	13	TTTTACGTGTGAGGAGCCGGTTCTGACGGCCGCCAGTATAAGACGTGTTCAGAAAAGCAAGCAGAAGAAGAAGAATCCCTCCAACGGAGAAAAACCCAAGGAGAAGAAGAAGAAGCAAAAACAACAGGAGAAGAAAGGGAGCGGTGGCGTAATCAAAAAACCACGGAACCGGCCCGGAAAGGAGGTAAGGATCT
	eb19becde4a8283a5b08491e68b9552f76c4a63a	213	13	TTTTACGTGTGAGGAGCCGGTTCTGACGGCCGCCAGTATCACCCAGGGCAAGCCGCACCTTAGATCATCTATGTTGCCCAGCGGAGGCAAGGAAGTGAAGGCGAGGATCCCATTCCCGTTCCCGCCAGAGACCGCGACCTGCAGAGTAAGTGTCGCCCCGCTGCCGTCGATCACACGCCCGAGGTCACACTCGAGGTAGAGATCTGTTCGGCA
	2c3c34a357a354ec833f52377f922f29a5d269f4	543	13	TTTTACGTGTGAGGAGCCGGTTCTGACGGCCGCCAGTATCACCCAGGGCAAGCCGCACCTTAGATCATCTATGTTGCCCAGCGGAGGCAAGGAAGTGAAGGCGAGGATCCCATTCCCGTTCCCGCCAGAGACCGCGACCTGCAGAGTAAGTGTCGCCCCGCTGCCGTCGATCACCTATGAGGAAAGCGACGTTCTGCTGGCCGGTACCGCGAAGTACCCCGTGCTGCTGACTACACGGAACCTTGGTTTCCACAGCAATGCCACATCCGAATGGATCCAGGGTAAGTACTTGCGCCGTATCCCGGTCACGCCCCAAGGGATCGAACTAACGTGGGGAAATAACGCACCGTTGCACTTCTGGTCATCTGTTAGGTACGCATCTGGGGACGCCGACGCGTA…
	5fe2591126a0ca7c50faf0bcddfcf94e26ed8e8d	226	13	TTTACGTGTGAGGAGCCGGTTCTGACGGCCGCCAGTATCACCCAGGGCGCCGCCACGATCACCTATGAGGGCCACGAGGCTGGGAAGTGCGGGATCCATTCCCTGACACCAGGAGTCCCTCTGAGAACATCAGTGGTCGAAGTGGTTGCCGGCGCTAACACCGTCAAAACGACCTTCTCCTCACCCACGCCCGAGGTCACACTCGAGGTAGAGATCTGTTCGGCAA
	04d577578456e2bc2b901afef8fdcd158d6f758a	1820	12	TTCCAAAAGCATACATATATCAATGATGCAAAATCTCACAGCTAACCCCTCCGCCGGCACTACAGTCACTGTAGATTTGCCCGCGGACCACCCGGCCCTGAACCAGTTCCAGACTGCGTTTCCAGGGTTCGAAGTGGTGGCCAGCAACAGGTCGTCCAACGACCATGCCGCCGCCAGAGCTTTCTCCCACTTGGCTACCAAGTGGATTGAGCGCGACATCGATGGCCGTCAGGTCATCGTTGCCGATATAGGGAGCGCACCAGCGAGAAGAGTCGGGGCACCCGACAATATCACATACCACAGTGTGTGTCCTCGCAAATGCGCTGAAGACCCTGAGAGGCTGGCTTCTTATGCCAGGAAACTCGTCAGGGCTGTGGAGAGAGGAGATGGGCACCTCGT…
	11d3f78d90d67dc0e8c1b82dab4c41b4e66efb1b	1813	12	TTCCAAAAGCATACATATATCAATGATGCAAAATCTCACAGCTAACCCCTCCGCCGGCACTACAGTCACTGTAGATTTGCCCGCGGACCACCCGGCCCTGAACCAGTTCCAGACTGCGTTTCCAGGGTTCGAAGTGGTGGCCAGCAACAGGTCGTCCAACGACCATGCCGCCGCCAGAGCTTTCTCCCACTTGGCTACCAAGTGGATTGAGCGCGACATCGATGGCCGTCAGGTCATCGTTGCCGATATAGGGAGCGCACCAGCGAGAAGAGTCGGGGCACCCGACAATATCACATACCACAGTGTGTGTCCTCGCAAATGCGCTGAAGACCCTGAGAGGCTGGCTTCTTATGCCAGGAAACTCGTCAGGGCTGTGGAGAGAGGAGATGGGCACCTCGT…
	5d358ec892e5e666dca53d6029b7d4d4304b20a5	938	12	TCCAAAAGCATACATATATCAATGATGCAAAATCTCACAGCTAACCCCTCCGCCGGCACTACAGTCACTGTAGATTTGCCCGCGGACCACCCGGCCCTGAACCAGTTCCAGACTGCGTTTCCAGGGTTCGAAGTGGTGGCCAGCAACAGGTCGTCCAACGACCATGCCGCCGCCAGAGCTTTCTCCCACTTGGCTACCAAGTGGATTGAGCGCGACATCGATGGCCGTCAGGTCATCGTTGCCGATATAGGGAGCGCACCAGCGAGAAGAGTCGGGGCACCCGACAATGTCACATACCACAGTGTGTGTCCTCGCAAATGCGCTGAAGACCCTGAGAGGCTGGCTTCTTATGCCAGGAAACTCGTCAGGGCTGTGGAGAGAGGAGATGGGCACCTCGTC…
	30c19cc342dc5756b27edb82eec2722331075348	833	12	TGCCAACCCTAGTTACATCGCAGACGTGCTAGATCAGGATGACGTAGAGGAGGTCGACGACGTAATGTCTGATGTGGACCTTGGCGAAGAAGACGGGGTGGGTGCCACCATCATCGACTGCCACAGAGGTACCGTGAAAGTGATCACGGCGTTCAGTGACAATACTATGGGAGAATACTTAGTACTATCCCCGGTAACTGTGTTGCGCACCAGGAAACTGGCCGTATTGCTTGGACCGCTCGCAGACGAAGTGATGCAGTATGTCCACAAGGGCCGGACCGGACGTTATGCCATCGAGAAGAACAACTTGAAGGTACTCATTCCTACGGGAGTGTCCCTCAAGACGGCTCACTTCCAGGCCCTTGCTGAAAGTGCCACCTTGACCTACAACGACTACCT…
	ab4343303ebcbeca5f6bdb47707a6499544d1d71	625	12	GCCAACCCTAGTTACATCGCAGACGTGCTAGATCAGGATGACGTAGAGGAGGTCGACGACGTAATGTCTGATGTGGACCTTGGCGAAGAAGACGGGGTGGGTGCCACCATCATCGACTGCCACAGAGGTACCGTGAAAGTGATCACGGCGTTCAGTGACAATACTATGGGAGAATACTTAGTACTATCCCCGGTAACTGTGTTGCGCACCAGGAAACTGGCCGTATTGCTTGGACCGCTCGCAGACGAAGTGATGCAGTATGTCCACAAGGGCCGGACCGGACGTTATGCCATCGAGAAGAACAACTTGAAGGTACTCATTCCTACGGGAGTGTCCCTCAAGACGGCTCACTTCCAGGCCCTTGCTGAAAGTGCCACCTTGACCTACAACGACTACCTG…
	fe2d2ff2c0b18b546988fa5cfc5e838b2bf5ab7b	205	12	GCCAACCCTAGTTACATCGCAGACGTGCTAGATCAGGATGACGTAGAGGAGGTCGACGACGTAATGTCTGATGTGGACCTTGGCGAAGAAGACGGGGTGGGTGCCACCATCATCGACTGCCACAGAGGTACCGTGAAAGTGATCACGGCGTTCAGTGACAATACTATGGAAGCACTGGAAGGCTATGAGATCGCCAATCCACGCA
	0109f67ebe31615478bc76070a2731502daee405	1793	12	TCCTGTTGGGCAGTTACAAGCAGCCGGGTGTTGCATGAGGCAGGCGTCCTGATAACACCGGAGGATTACAACCGCATCTTTCCGGCATTCCGAGAGGACAAGCCGCACTCGGCCTTGGCAGCCTTGGATGCTGTCGCTACTCTCGTGTGGGGCTTGGATACGTCCTCGGGCATCCTGAGTGGAAAGGGTAGTTTCATGCGCCTGGAGAACAGCCATTGGAGTAACTCCAACAGAGGGCATGAGTACGGCCTCAACCTGGAAGCACTGGAAGGCTATGAGATCGCCAATCCACGCATGATCAAAGCGCTTAAACAACGGCGCGGGCGCGAATGTTACGACACTGAAACGGGGAAGCTGGTGCCTATGGATCCTGCTAGGGTCCAAGTGCCGATTAACCGG…
	bb9786a3faf7104d691de7df75d5fccbb10a2d78	767	12	TCCTGTTGGGCAGTTACAAGCAGCCGGGTGTTGCATGAGGCAGGCGTCCTGATAACACCGGAGGATTACAACCGCATCTTTCCGGCATTCCGAGAGGACAAGCCGCACTCGGCCTTGGCAGCCTTGGATGCTGTCGCTACTCTCGTGTGGGGCTTGGATACGTCCTCGGGCATCCTGAGTGGAAAGGGTAGTTTCATGCGCCTGGAGAACAGCCATTGGAGTAACTCCAACAGAGGGTATGAGTACGGCCTCAACCTGGAAGCACTGGAAGGCTATGAGATCGCCAATCCACGCATGATCAAAGCGCTTAAACAACGGCGCGGGCGCGAATGTTACGACACTGAAACGGGGAAGCTGGTGCCTATGGATCCTGCTAGGGTCCAAGTGCCGATTAACCGG…
	7d482c662faa058dab970f639b3c4afecf383376	653	12	CCTGTTGGGCAGTTACAAGCAGCCGGGTGTTGCATGAGGCAGGCGTCCTGATAACACCGGAGGATTACAACCGCATCTTTCCGGCATTCCGAGAGGACAAGCCGCACTCGGCCTTGGCAGCCTTGGATGCTGTCGCTACTCTCGTGTGGGGCTTGGATACGTCCTCGGGCATCCTGAGTGGAAAGGGTAGTTTCATGCGCCTGGAGAACAGCCATTGGAGTAACTCCAACAGAGGGTATGAGTACGGCCTCAACCTGGAAGCACTGGAAGGCTATGAGATCGCCAATCCACGCATGATCAAAGCGCTTAAACAACGGCGCGGGCGCGAATGTTACGACACTGAAACGGGGAAGCTGGTGCCTATGGATCCTGCTAGGGTCCAAGTGCCGATTAACCGGG…
	069475f85f3b1ad6e06d6bd8ca461a9a15447bb2	224	12	TGTCACCATCTATTGCTTGGCCAACAACATGGCCGTAAGGATTCAGCAACTGATCGACGATCACGCCCGCGAAGAGTTCGACGAGGAGGTGGTTGTAGAAGAGGAAGAGGAACATGAAGCTGATGCGATGAGTGATACGGAGACGCTGTCCAGTTTCGGTGACGAAACGGTGTGGGTGCCCAAACATAGCACTCTAGCTGGAAGGCCAAGCAATAGATGGTGAC
	f3d6c7d6fb4d58e20c013c98c0e3d938c7992b05	1778	12	TGTCACCATCTATTGCTTGGCCAACAACATGGCCGTAAGGATTCAGCAACTGATCGACGATCACGCCCGCGAAGAGTTCGACGAGGAGGTGGTTGTAGAAGAGGAAGAGGAACATGAAGCTGATGCGATGAGTGATACGGAGACGCTGTCCAGTTTCGGTGACGAAACGGTGTGGGTGCCCAAACATAGCACTCTAGCTGGAAGGCCAGGATATAGTGCCTCTTACGGCGACCGCAGATCCCTTTTTGTCGGCACGAAGTTCCACCGCGCCGCAGTTGCTATGTCGTCAATTGAAGCGGCTTGGCCTAAGACCAAAGAAGCCAACGCCAAACTCATCGAGTACATACGAGGGCAACACCTCGTCGACGTCCTAAAGAGCTGTCCGGTCAACGACATACC…
	037748a1f4899208ea2a04a5d7a5a701c2830004	1669	12	GTCACCATCTATTGCTTGGCCAACAACATGGCCGTAAGGATTCAGCAACTGATCGACGATCACGCCCGCGAAGAGTTCGACGAGGAGGTGGTTGTAGAAGAGGAAGAGGAACATGAAGCTGATGCGATGAGTGATACGGAGACGCTGTTCAGTTTCGGTGACGAAACGGTGTGGGTGCCCAAACATAGCACTCTAGCTGGAAGGCCAGGATATAGTGCCTCTTACGGCGACCGCAGATCCCTTTTTGTCGGCACGAAGTTCCACCGCGCCGCAGTTGCTATGTCGTCAATTGAAGCGGCTTGGCCTAAGACCAAAGAAGCCAACGCCAAACTCATCGAGTACATACGAGGGCAACACCTCGTCGACGTCCTAAAGAGCTGTCCGGTCAACGACATACCT…
	40361edcae42ac5bf191bcba97f48711edee4b27	648	12	GTCACCATCTATTGCTTGGCCAACAACATGGCCGTAAGGATTCAGCAACTGATCGACGATCACGCCCGCGAAGAGTTCGACGAGGAGGTGGTTGTAGAAGAGGAAGAGGAACATGAAGCTGATGCGATGAGTGATACGGAGACGCTGTCCAGTTTCGGTGACGAAACGGTGTGGGTGCCCAAACATAGCACTCTAGCTGGAAGGCCAGGATATAGTGCCTCTTACGGCGACCGCAGATCCCTTTTTGTCGGCACGAAGTTCCACCGCGCCGCAGTTGCTATGTCGTCAATTGAAGCGGCTTGGCCTAAGACCAAAGAAGCCAACGCCAAACTCATCGAGTACATACGAGGGCAACACCTCGTCGACGTCCTAAAGAGCTGTCCGGTCAACGACATACCT…
	0eb4aabc9de19e5f4be8c9b8124388707e0d561b	537	12	GTCACCATCTATTGCTTGGCCAACAACATGGCCGTAAGGATTCAGCAACTGATCGACGATCACGCCCGCGAAGAGTTCGACGAGGAGGTGGTTGTAGAAGAGGAAGAGGAACATGAAGCTGATGCGATGAGTGATACGGAGACGCTGTTCAGTTTCGGTGACGAAACGGTGTGGGTGCCCAAACATAGCACTCTAGCTGGAAGGCCAGGATATAGTGCCTCTTACGGCGACCGCAGATCCCTTTTTGTCGGCACGAAGTTCCACCGCGCCGCAGTTGCTATGTCGTCAATTGAAGCGGCTTGGCCTAAGACCAAAGAAGCCAACGCCAAACTCATCGAGTACATACGAGGGCAACACCTCGTCGACGTCCTAAAGAGCTGTCCGGTCAACGACATACCT…
	069475f85f3b1ad6e06d6bd8ca461a9a15447bb2	224	12	TGTCACCATCTATTGCTTGGCCAACAACATGGCCGTAAGGATTCAGCAACTGATCGACGATCACGCCCGCGAAGAGTTCGACGAGGAGGTGGTTGTAGAAGAGGAAGAGGAACATGAAGCTGATGCGATGAGTGATACGGAGACGCTGTCCAGTTTCGGTGACGAAACGGTGTGGGTGCCCAAACATAGCACTCTAGCTGGAAGGCCAAGCAATAGATGGTGAC
	e441339625bebab1762f36f7d286891fd3ee4baa	701	12	CTCGAGGACAAGTACAGCCGTACCGGCCGCGCACCACTGCAAAGTGCGATGTGCTGCAGGCCACCGGCCACTACATCCTGGCCAGCTGCCCAGAGGGGCAGAGTATTACTGTTGCGGCCACACTGGACGGCACCCGCCACCAATGCACCACGGTTTTCGAACATCAAGTAACGGAGAAGTTCACCAGAGAACGCAGCAAGGGCCACCACTTGTCCGACCTGACCAAGAAGTGCACCAGATTTTCCACCACCCCGAAGAAGTCCGCCCCCTACCTCGTTGACGTGTACGACGCTCTGCCGATTTCTGTAGAGATTAGCACCGTTGTAACATGCAACGACAATCAGTGCACAGTGAGGGTGTCACCCGGTACCACAGTGAAATTCGATAAGAAGTGCAAGA…
	638d1f8f108cb4bc2f6a3518ecc158f006afa0bc	523	12	CTCGAGGACAAGTACAGCCGTAGGGCCACCACTTGTCCGACCTGACCAAGAAGTGCACCAGATTTTCCACCACCCCGAAGAAGTCCGCCCCCTACCTCGTTGACGTGTACGACGCTCTGCCGATTTCTGTAGAGATTAGCACCGTTGTAACATGCAACGACAATCAGTGCACAGTGAGGGTGTCACCCGGTACCACAGTGAAATTCGATAAGAAGTGCAAGAGCGCTGCCCAAGCGACCGTTACCTTACCAGCGACTCCCAGACGTTTACGTGTGAGGAGCCGGTTCTGACGGCCGCCAGTATCACCCAGGGCAAGCCGCACCTTAGATCATCTATGTTGCCCAGCGGAGGCAAGGAAGTGAAGGCGAGGATCCCATTCCCGTTCCCGCCAGAGACCGC…
	0d21c7ea805ee28c0c0ad444d069745b26b20b46	402	12	TCTCGAGGACAAGTACAGCCGTACCGGCCGCGCACTAAGCGTCGCCAAGAGCCGCAAGTCGGCAACGCTGCTATTGCTGCCCTCGCGAACCAGATGAGCGCGCTCCAGCTACAGGTGGCTGGACTTGCCGGCCAGGCAAGGGTGGATCGTCGTGGACCAAGACGTGTTCAGAAAAGCAAGCAGAAGAAGAAGAATCCCTCCAACGGAGAAAAACCCAAGGAGAAGAAGAAGAAGCAAAAACAACAGGAGAAGAAAGGGAGCGGTGGCGTAATCAAAAAACCACGGAACCGGCCCGGAAAGGAGGTAAGGATCTCCGTAAAGCGTGCCCGACAGAGCACCTTCCCCGTGTACCGCGAAGTACCCCGTGCTGCTGACTACACGGAACCTTGGTTTCCACAG…
	8d6d68cdc77cdad6110c31151523c8c39bcd79fd	1755	12	TGTTAGGTACGCATCTGGGGACGCCGACGCGTACCCTTGGGAACTTCTGGTGCACCACACCAAGCACCATCCGGAGTACGCGTGGGCGTTTGTAGGAGTTGCATGTGGTCTGCTGGTTATTGTAGTATGCATGTTCGCGTGCGCATGCAACAGAGTGCGGTACTCTTTGGTCGCCAACACGTTCAACCCGAACCCACCACCACTGACCGCACTGACTGCAGCATTGTGCTGCATACCTGGGGCTCGTGCGGACCAACCCTACCTGGACATCATTGCCTACCTGTGGACCAACAGCAAAGTGGCCTTCGGGCTGCAATGCGCGGCGCCCGTGGCTTGCGTGCTCATCGTCACATACGCCCTTAGACACTGCAGACTGTGCTGCAAGTCTTTTTTAGGGGT…
	c9910562952c5784491cc6cb78bd2a6f671b5229	352	12	TTGTTAGGTACGCATCTGGGGACGCCGACGCGTACCCTTGGGAACTTCTGGTGCACCACATCAAGCACCATCCGGAGTACGCGTGGGCGTTTGTAGGAGTTGCATGTGGTCTGCTGGTTATTGCAGTATGCATGTTCGCGTGCGCATGCAACAGAGTGCGGTACTCTTTGGTCGCCAACACGTTCAACCCGAACCCACCACCACTGACCGCACTGACTGCAGCATTGTGCTGCATACCTGGGGCTCGTGCGGACCAACCCTACCTGGACATCATTGCCTACCGGTGGGATTGTAGGGACCTTAGCGGTCCTGTTCCTCATCCTTGCCGTTACCTACTGCGTGGTGAAGAAGT
	b721e5edda2ceb066f3fd64daa9638ade31897b3	300	12	TTGTTAGGTACGCATCTGGGGACGCCGACGCGTACCCTTGGGAACTTCTGGTGCACCACACCAAGCACCATCCGGAGTACGCGTGGGCGTTTGTAGGAGTTGCATGTGGTCTGCTGGTTATTGTAGTATGCATGTTCGCGTGCGCATGCAACAGAGTGCGGTACTCTTTGGTCGCCAACACGTTCAACCCGAACCCACCACCACTGACCGCACTGACTGCAGCATTGTGCTGCATACCTGGGGCTCGTGCGGACCAACCCTACCTGGACATCATTGCCTCCTACTGCGTGGTGAAGAAGT
	2bf79449d47af1dbdf780d87c1ac55e17e795ae1	266	12	TTTTACGTGTGAGGAGCCGGTTCTGACGGCCGCCAGTATCACCCAGGGCAAGCCGCACCTTAGATCATCTATGTTGCCCAGCGGAGGCAAGGAAGTGAAGGCGAGGATCCCATTCCCGTTCCCGCCAGAGACCGCGACCTGCAGAGTAAGTGTCGCCCCGCTGCCGTCGATCACCTATGAGGAAAGCGACGTTCTGCTGGCCGGTACCGCGAAGTACCCCGTGCTGCTGACTACACGGAACCGGCCCGGAAAGGAGGTAAGGATCT
	3479d538bad041db0c45c99c0cebcd95b3deb86b	220	12	TGTTAGGTACGCATCTGGGGACGCCGACGCGTACCCTTGGGAACTTCTGGTGCACCACACCAAGCACCATCCGGAGTACGCGTGGGCGTTTGTAGGAGTTGCATGTGGTCTGCTGGTTATTGTAGTATGCATGTTCGCGTGCGCATGCAACAGAGTGCGGTACTCTTTGGTCGCCAACACGTTCAACCCGAACCCACCACCCCAGATGCGTACCTAACAA
	8294e23c1bed84a6bcdfbd7764e663c8466c18f1	188	12	TTGTTAGGTACGCATCTGGGGACGCCGACGCGTACCCTTGGGAACTTCTGGTGCACCACACCAAGCACCATCCGGAGTACGCGTGGGCGTTTGTAGGAGTTGCATGTGGTCTGCTGGTTATTGTAGTATGCATGTTCGCGTGCGCATGCAACAGAGTGCGGTACTTACCTACTGCGTGGTGAAGAAGT
	33bd8021d699851e9d66ce11344bcb2242fbc029	1801	11	TTCCAAAAGCATACATATATCAATGATGCAAAATCTCACAGCTAACCCCTCCGCCGGCACTACAGTCACTGTAGATTTGCCCGCGGACCACCCGGCCCTGAACCAGTTCCAGACTGCGTTTCCAGGGTTCGAAGTGGTGGCCAGCAACAGGTCGTCCAACGACCATGCCGCCGCCAGAGCTTTCTCCCACTTGGCTACCAAGTGGATTGAGCGCGACATCGATGGCCGTCAGGTCATCGTTGCCGATATAGGGAGCGCACCAGCGAGAAGAGTCGGGGCACCCGACAATGTCACATACCACAGTGTGTGTCCTCGCAAATGCGCTGAAGACCCTGAGAGGCTGGCTTCTTATGCCAGGAAACTCGTCAGGGCTGTGGAGAGAGGAGATGGGCACCTCGT…
	638fdc5f734acf3958fdc1b0b8637ff23c343934	389	11	TTCCAAAAGCATACATATATCAATGATGCAAAATCTCACAGCTAACCCCTCCGCCGGCACTACAGTCACTGTAGATTTGCCCGCGGACCACCCGGCCCTGAACCAGTTCCAGACTGCGTTTCCAGGGTTCGAAGTGGTGGCCAGCAACAGGTCGTCCAACGACCATGCCGCCGCCAGAGCTTTCTCCCACTTGGCTACCAAGTGGATTGAGCGCGACATCGATGGCCGTCAGGTCATCGTTGCCGATATAGGGAGCGCACCAGCGAGAAGAGTCGGGGCACCCGACAATATCACATACCACAGTGTGTGTCCTCGCAAATGCGCTGAAGACCCTGAGAGGCTGGCTTCTCACGCCCGAGGTCACACTCGAGGTAGAGATCTGTTCGGCA
	7da16a95deb8d712668a3d0b0196aa42c1e6ee1d	196	11	TGCCAACCCTAGTTACATCGCAGACGTGCTAGATCAGGATGACGTAGAGGAGGTCGACGACGTAATGTCTGATGTGGACCTTGGCGAAGAAGACGGGGTGGGTGCCACCATCATCGACTGCCACAGAGGTACCGTGAAAGTGATCACGGCGTTCAGTGACAATACTATGGAAGGCTATGAGATCGCCAATCCACGC
	b376136e2a250f48007203ab2d3f497a75111a29	678	11	TGCCAACCCTAGTTACATCGCAGACGTGCTAGATCAGGATGACGTAGAGGAGGTCGACGACGTAATGTCTGATGTGGACCTTGGCGAAGAAGACGGGGTGGGTGCCACCATCATCGACTGCCACAGAGGTACCGTGAAAGTGATCACGGCGTTCAGTGACAATACTATGGGAGAATACTTAGTACTATCCCCGGTAACTGTGTTGCGCACCAGGAAACTGGCCGTATTGCTTGGACCGCTCGCAGACGAAGTGATGCAGTATGTCCACAAGGGCCGGACCGGACGTTATGCCATCGAGAAGAACAACTTGAAGGTACTCATTCCTACGGGAGTGTCCCTCAAGACGGCTCACTTCCAGGCCCTTGCTGAAAGTGCCACCTTGACCTACAACGACTACCT…
	20ccd7a5a8b49cdde896f116e046e628edc70bfe	413	11	GCCAACCCTAGTTACATCGCAGACGTGCTAGATCAGGATGACGTAGAGGAGGTCGACCTTGGCGGCCCTCAGAGAAGCGTGTGTCCCACGGATGAACTTCGCGCACGGGAAGCGTAACACCTGTTGGGCAGTTACAAGCAGCCGGGTGTTGCATGAGGCAGGCGTCCTGATAACACCGGAGGATTACAACCGCATCTTTCCGGCATTCCGAGAGGACAAGCCGCACTCGGCCTTGGCAGCCTTGGATGCTGTCGCTACTCTCGTGTGGGGCTTGGATACGTCCTCGGGCATCCTGAGTGGAAAGGGTAGTTTCATGCGCCTGGAGAACAGCCATTGGAGTAACTCCAACAGAGGGTATGAGTACGGCCTCAACCTGGAAGCACTGGAAGGCTATGAGAT…
	3734a98f67580f1f4f28ce84e426b58c7d8a69d4	370	11	TGCCAACCCTAGTTACATCGCAGACGTGCTAGATCAGGATGACGTAGAGGAGGTCGACGACGTAATGTCTGATGTGGACCTTGGCGAAGAAGACGGGGTGGGTGCCACCATCATCGACTGCCACAGAGGTACCGTGAAAGTGATCACGGCGTTCAGTGACAATACTATGGGAGAATACTTAGTACTATCCCCGGTAACTGTGTTGCGCACCAGGAAACTGGCCGTATTGCTTGGACCGCTCGCAGACGAAGTGATGCAGTATGTCCACAAGGGCCGGACCGGACGTTATGCCATCGAGAAGAACAACAGAGGGTATGAGTACGGCCTCAACCTGGAAGCACTGGAAGGCTATGAGATCGCCAATCCACGC
	7da16a95deb8d712668a3d0b0196aa42c1e6ee1d	196	11	TGCCAACCCTAGTTACATCGCAGACGTGCTAGATCAGGATGACGTAGAGGAGGTCGACGACGTAATGTCTGATGTGGACCTTGGCGAAGAAGACGGGGTGGGTGCCACCATCATCGACTGCCACAGAGGTACCGTGAAAGTGATCACGGCGTTCAGTGACAATACTATGGAAGGCTATGAGATCGCCAATCCACGC
	656e15c3f44966aecf9a061db78ee20fdbb4ffc0	1400	11	TCCTGTTGGGCAGTTACAAGCAGCCGGGTGTTGCATGAGGCAGGCGTCCTGATAACACCGGAGGATTACAACCGCATCTTTCCGGCATTCCGAGAGGACAAGCCGCACTCGGCCTTGGCAGCCTTGGATGCTGTCGCTACTCTCGTGTGGGGCTTGGATACGTCCTCGGGCATCCTGAGTGGAAAGGGTAGTTTCATGCGCCTGGAGAACAGCCATTGGAGTAACTCCAACAGAGGGTATGAGTACGGCCTCAACCTGGAAGCACTGGAAGGCTATGAGATCGCCAATCCACGCATGATCAAAGCGCTTAAACAACGGCGCGGGCGCGAATGTTACGACACTGAAACGGGGAAGCTGGTGCCTATGGATCCTGCTAGGGTCCAAGTGCCGATTAACCGG…
	19f78c46e2e2fc35c7c7da363e6ba60e9f29a631	606	11	TTTACGTGTGAGGAGCCGGTTCTGACGGCCGCCAGTATCACCCTGCCGAGGTCGGTCACGGCCCTGGTGGAGCGCCGAGAAGACGATCAAACTTGACTATCTAGAGGACTCGAGGCCACCATCATACACGCAGCCGGAGCTGACTTCAGAGAAGTCGACGAAGAAACCGGCGCGCGACAGCTAAGAGCAGCATACCGTGCGGCGGCTAACCTAGTCACTGCCAACGGTATCACCAGTGCTGCCATCCCCTTGCTGAGTACACACATCTTCTCCAACGGTCGAAACAGACTGGAACAGTCCTTCGGCGCATTGGTGGAGGCGTTCGACACGACAGAATGCGACGTCACCATCTATTGCTTGGCCAACAACATGGCCGTAAGGATTCAGCAACTGATCGAC…
	6c3b3664d7c3bd4c219ad63bc4af1773808aedef	548	11	TTTACGTGTGAGGAGCCGGTTCTGACGGCCGCCAGTATCACCCAGGGCAAGCCGCACCTTAGATCATACACGCAGCCGGAGCTGACTTCAGAGAAGTCGACGAAGAAACCGGCGCGCGACAGCTAAGAGCAGCATACCGTGCGGCGGCTAACCTAGTCACTGCCAACGGTATCACCAGTGCTGCCATCCCCTTGCTGAGTACACACATCTTCTCCAACGGTCGAAACAGACTGGAACAGTCCTTCGGCGCATTGGTGGAGGCGTTCGACACGACAGAATGCGACGTCACCATCTATTGCTTGGCCAACAACATGGCCGTAAGGATTCAGCAACTGATCGACGATCACGCCCGCGAAGAGTTCGACGAGGAGGTGGTTGTAGAAGAGGAAGAGGAACATG…
	738df7394f061e1b7388357f07776bf3d46c2248	361	11	TCCTGTTGGGCAGTTACAAGCAGCCGGGTGTTGCATGAGGCAGGCGTCCTGATAACACCGGAGGATTACAACCGCATCTTTCCGGCATTCCGAGAGGACAAGCCGCACTCGGCCTTGGCAGCCTTGGATGCTGTCGCTACTCTCGTGTGGGGCTTGGATACGTCCTCGGGCATCCTGAGTGGAAAGGGTAGTTTCATGCGCCTGGAGAACAGCCATTGGAGTAACTCCAACAGAGGGTATGAGTACGGCCTCAACCTGGAAGCACTGGAAGGCTATGAGATCGCCAATCCACGCATGATCAAAGCGCTTAAACAACGGCGCGGGCGCGAATGTTACGACACTTTGTCGGCACGAAGTTCCA
	bfaf04823ac564a64ee62f6f09f5b29ae4b547bb	1192	11	GTCACCATCTATTGCTTGGCCAACAACATGGCCGTAAGGATTCAGCAACTGATCGACGATCACGCCCGCGAAGAGTTCGACGAGCCGCCACACACCCGCGCCGGGCTCGGTGCGGGTGCGCCTGCTGCCGCCAAGAGACGGTACGGTATCCCGCAGCTCTCGCACGGGTTCGCAGTCCAGCGTCACCTCATCAGCGGGATCCATACTGCCAGTGCCCCGAAGGGCGCCAGTTACGCCAGCGGCATCATTGGCGGGCAGCGTCCACGGCCATAGTGTACGCAGCGCCCCTGCCATGAGGGCCGCCAGCACAGGTGCCAGAAGCGTGCGCAGTGTCCAGTCCGGTTCAGCCGGGCATAGAACTGACGTCGCCAGCGTCGCCGGCTCAGCGGGGCTGCCTAG…
	0b601cdc57a7bae786e6c550c30c1c3ccc3fdb4f	300	11	TTTCCTAAGCCCAGGTACTCCGACGCTTGTGTGGTGAAGTTCGAGAGCGTCAAGGCCAACAACATGGCCGTAAGGATTCAGCAACTGATCGACGATCACGCCCGCGAAGAGTTCGACGAGGAGGTGGTTGTAGAAGAGGAAGAGGAACATGAAGCTGATGCGATGAGTGATACGGAGACGCTGTTCAGTTTCGGTGACGAAACGGTGTGGGTGCCCAAACATAGCACTCTAGCTGGAAGGCCAGGATATAGTGCCTCTTACGGCGACCGCAGATCCCTTTTTGTCGGCACGAAGTTCCAA
	11a25a28cf9bb250c3c409c69df1452d0276e168	1159	11	TTTCCTAAGCCCAGGTACTCCGACGCTTGTGTGGTGAAGTTCGAGAGCGTCAACACAGCGATTGTTGCAGCCAACATGTTCATAGGGTGTAACTACCCCACCTTAAGCTCGTTCGGAGTCACGGACAAGTACGACGCTTACCTGGACATGGTTGACGGACTCAACTGCAACCTCGACACCGTGACGTTCGACCCTGCTAAGGTGCGTTCTCTGCCGAAGAAATCAGAGTATAACCAGCCGCTTATACAGTCCCAAGTGCCCGGGCCTATGGCATCTACTCTGCAAAGCATTCTTATGGCCGCCACCAAGCGCAACTGCAATGTCACGCAGATGAGAGAGCTTCCGACCCTGGACTCAGCGGCAATGAACGTGGAGGCTTTTAAAAAATTTGCCTGCAAG…
	d3c34906fbfb9ec23d033376d9f018cf8a87e2e3	850	11	TTTCCTAAGCCCAGGTACTCCGACGCTTGTGTGGTGAAGTTCGAGAGCGTCAACACAGCGATTGTTGCAGCCAACATGGAAGTGAAGATCATGGACATGGAAATCGGCAATAGGAGTCCTTATTTTTGTGGCGGCTTCCTGTTACTCGACACGGTAACAGGCACTGTAAGCCGAGTGTCGGACCCTGTAAAACGCCTGATGAAAATGGGAAAACCGGCCCTGAACGATCCAGAAACGGATGTGGACAGATGCCGCGCATTGCGCGAAGAAGTGGAAAGCTGGTACAGAGTGGGGATCCAGTGGCCACTGCAGGTGGCCGTAGCTACTCGCTACGGTGTAAACCATCTGCCGTTAGCCACAATGGCAATGGCCACGCTCGCCCAAGATCTGAGATCGTAC…
	98bcc3cbc685394ff3c3baff0dd322dbbcb10f3c	216	11	TCCTGTTGGGCAGTTACAAGCAGCCGGGTGTTGCAGAGGCAAGGGTGGATCGTCGTGGACCAAGACGTGTTCAGAAAAGCAAGCAGAAGAAGAAGAATCCCTCCAACGGAGAAAAACCCAAGGAGAAGAAGAAGAAGCAAAAACAACAGGAGAAGAAAGGGAGCGGTGGCGTAATCAAAAAACCACGGAACCGGCCCGGAAAGGAGGTAAGGATCT
	05c182d4c0b578feeb04356b7e0b0dd57b6dea05	1922	11	TCTCGAGGACAAGTACAGCCGTAGCCGCAAGTCGGCAACGCTGCTATTGCTGCCCTCGCGAACCAGATGAGCGCGCTCCAGCTACAGGTGGCTGGACTTGCCGGCCAGGCAAGGGTGGATCGTCGTGGACCAAGACGTGTTCAGAAAAGCAAGCAGAAGAAGAAGAATCCCTCCAACGGAGAAAAACCCAAGGAGAAGAAGAAGAAGCAAAAACAACAGGAGAAGAAAGGGAGCGGTGGCGTAATCAAAAAACCACGGAACCGGCCCGGAAAGGAGGTAAGGATCTCCGTAAAGCGTGCCCGACAGAGCACCTTCCCCGTGTACCATGACGGTGCTATATCCGGCTACGCTGTGCTGATTGGTTCTCGCGTGTTTAAGCCAGCGCACGTGAAGGGTAAG…
	2bf79449d47af1dbdf780d87c1ac55e17e795ae1	266	11	TTTTACGTGTGAGGAGCCGGTTCTGACGGCCGCCAGTATCACCCAGGGCAAGCCGCACCTTAGATCATCTATGTTGCCCAGCGGAGGCAAGGAAGTGAAGGCGAGGATCCCATTCCCGTTCCCGCCAGAGACCGCGACCTGCAGAGTAAGTGTCGCCCCGCTGCCGTCGATCACCTATGAGGAAAGCGACGTTCTGCTGGCCGGTACCGCGAAGTACCCCGTGCTGCTGACTACACGGAACCGGCCCGGAAAGGAGGTAAGGATCT
	98bcc3cbc685394ff3c3baff0dd322dbbcb10f3c	216	11	TCCTGTTGGGCAGTTACAAGCAGCCGGGTGTTGCAGAGGCAAGGGTGGATCGTCGTGGACCAAGACGTGTTCAGAAAAGCAAGCAGAAGAAGAAGAATCCCTCCAACGGAGAAAAACCCAAGGAGAAGAAGAAGAAGCAAAAACAACAGGAGAAGAAAGGGAGCGGTGGCGTAATCAAAAAACCACGGAACCGGCCCGGAAAGGAGGTAAGGATCT
	ecce5bd32c7b7efec0f3cfebfcab3df38b709bfa	398	11	TTGTTAGGTACGCATCTGGGGACGCCGACGCGTACCCTTGGGAACTTCTGGTGCACCACACCAAGCACCATCCGGAGTACGCGTGGGCGTTTGTAGGAGTTGCATGTGGTCTGCTGGTTATTGTAGTATGCATGTTCGCGTGCGCATGCAACAGAGTGCGGTACTCTTTGGTCGCCAACACGTTCAACCCGAACCCACCACCACTGACCGCACTGACTGCAGCATTGTGCTGCATACCTGGGGCTCGTGCGGACCAACCCTACCTGGACATCATTGCCTACCTGTGGACCAACAGCAAAGTGGCCTTCGGGCTGCAATGCGCTGGGCCGGTGGGATTGTAGGGACCTTAGCGGTCCTGTTCCTCATCCTTGCCGTTACCTACTGCGTGGTGAAGAAGT
	10c2b23a25cc66283d7479129cbedc8cbe7928a8	1804	10	TGCCAACCCTAGTTACATCGCAGACGTGCTAGATCAGGATGACGTAGAGGAGGTCGACGACGTAATGTCTGATGTGGACCTTGGCGAAGAAGACGGGGTGGGTGCCACCATCATCGACTGCCACAGAGGTACCGTGAAAGTGATCACGGCGTTCAGTGACAATACTAGTAACTGTGTTGCGCACCAGGAAACTGGCCGTATTGCTTGGACCGCTCGCAGACGAAGTGATGCAGTATGTCCACAAGGGCCGGACCGGACGTTATGCCATCGAGAAGAACAACTTGAAGGTACTCATTCCTACGGGAGTGTCCCTCAAGACGGCTCACTTCCAGGCCCTTGCTGAAAGTGCCACCTTGACCTACAACGACTACCTGTTCACATGCCGCACGCTCGATCAGC…
	80d090c15df63a9dfa97009eca71a0a05da165cc	719	10	TGCCAACCCTAGTTACATCGCAGACGTGCTAGATCAGGATGACGTAGAGGAGGTCGACGACGTAATGTCTGATGTGGACCTTGGCGAAGAAGACGGGGTGGGTGCCACCATCATCGACTGCCACAGAGGTACCGTGAAAGTGATCACGGCGTTCAGTGACAATACTATGGGAGAATACTTAGTACTATCCCCGGTAACTGTGTTGCGCACCAGGAAACTGGCCGTATTGCTTGGACCGCTCGCAGACGAAGTGATGCAGTATGTCCACAAGGGCCGGACCGGACGTTATGCCATCGAGAAGAACAACTTGAAGGTACTCATTCCTACGGGAGTGTCCCTCAAGACGGCTCACTTCCAGGCCCTTGCTGAAAGTGCCACCTTGACCTACAACGACTACCT…
	25c6a2ae42ae06dcaf1377811f8db672302e643c	658	10	TGCCAACCCTAGTTACATCGCAGACGTGCTAGATCAGGATGACGTAGAGGAGGTCGACGACGTAATGTCTGATGTGGACCTTGGCGAAGAAGACGGGGTGGGTGCCACCATCATCGACTGCCACAGAGGTACCGTGAAAGTGATCACGGCGTTCAGTGACAATACTATGGGAGAATACTTAGTACTATCCCCGGTAACTGTGTTGCGCACCAGGAAACTGGCCGTATTGCTTGGACCGCTCGCAGACGAAGTGATGCAGTATGTCCACAAGGGCCGGACCGGACGTTATGCCATCGAGAAGAACAACTTGAAGGTACTCATTCCTACGGGAGTGTCCCTCAAGACGGCTCACTTCCAGGCCCTTGCTGAAAGTGCCACCTTGACCTACAACGACTACCT…
	5c4db951a94a566943cae950f95a4ecf49552719	331	10	GCCAACCCTAGTTACATCGCGCACGGGAAGCGTAACACCTGTTGGGCAGTTACAAGCAGCCGGGTGTTGCATGAGGCAGGCGTCCTGATAACACCGGAGGATTACAACCGCATCTTTCCGGCATTCCGAGAGGACAAGCCGCACTCGGCCTTGGCAGCCTTGGATGCTGTCGCTACTCTCGTGTGGGGCTTGGATACGTCCTCGGGCATCCTGAGTGGAAAGGGTAGTTTCATGCGCCTGGAGAACAGCCATTGGAGTAACTCCAACAGAGGGTATGAGTACGGCCTCAACCTGGAAGCACTGGAAGGCTATGAGATCGCCAATCCACGCA
	025fef0802e6c00d17b2de16045066a3df4e1ab6	1794	10	GCCCTTGTGGACATACTGCATCACTTCGTCTGCGAGCGGCCGGGTGTTGCATGAGGCAGGCGTCCTTTCCGAGAGGACAAGCCGCACTCGGCCTTGGCAGCCTTGGATGCTGTCGCTACTCTCGTGTGGGGCTTGGATACGTCCTCGGGCATCCTGAGTGGAAAGGGTAGTTTCATGCGCCTGGAGAACAGCCATTGGAGTAACTCCAACAGAGGGTATGAGTACGGCCTCAACCTGGAAGCACTGGAAGGCTATGAGATCGCCAATCCACGCATGATCAAAGCGCTTAAACAACGGCGCGGGCGCGAATGTTACGACACTGAAACGGGGAAGCTGGTGCCTATGGATCCTGCTAGGGTCCAAGTGCCGATTAACCGGGTCGTGCCCCATGTGTTGGTG…
	21fcfa4d9da6659f4800b5e7e024071a67ada304	1782	10	TCCTGTTGGGCAGTTACAAGCAGCCGGGTGTTGCATGAGGCAGGCGTCCTGATAACACCGGAGGATTACAACCGCATCTTTCCGGCATTCCGAGAGGACAAGCCGCACTCGGCCTTGGCAGCCTTGGATGCTGTCGCTACTCTCGTGTGGGGCTTGGATACGTCCTCGGGCATCCTGAGTGGAAAGGGTAGTTTCATGCGCCTGGAGAACAGCCATTGGAGTAACTCCAACAGAGGGTATGAGTACGGCCTCAACCTGGAAGCACTGGAAGGCTATGAGATCGCCAATCCACGCATGATCAAAGCGCTTAAACAACGGCGCGGGCGCGAATGTTACGACACTGAAACGGGGAAGCTGGTGCCTATGGATCCTGCTAGGGTCCAAGTGCCGATTAACCGG…
	943b8b2da342452a08f92209f44cb49a3d4c5a8e	1066	10	CCTGTTGGGCAGTTACAAGCAGCCGGGTGTTGCATGAGGCAGGCGTCCTGATAACACCGGAGGATTACAACCGCATCTTTCCGGCATTCCGAGAGGACAAGCCGCACTCGGCCTTGGCAGCCTTGGATGCTGTCGCTACTCTCGTGTGGGGCTTGGATACGTCCTCGGGCATCCTGAGTGGAAAGGGTAGTTTCATGCGCCTGGAGAACAGCCATTGGAGTAACTCCAACAGAGGGTATGAGTACGGCCTCAACCTGGAAGCACTGGAAGGCTATGAGATCGCCAATCCACGCATGATCAAAGCGCTTAAACAACGGCGCGGGCGCGAATGTTACGACACTGAAACGGGGAAGCTGGTGCCTATGGATCCTGCTAGGGTCCAAGTGCCGATTAACCGGG…
	5d33910c75239c72a6e491e3ad41d4e6a1dd8ab7	628	10	CCTGTTGGGCAGTTACAAGCAGCCGGGTGTTGCATGAGGCAGGCGTCCTGATAACACCGGAGGATTACAACCGCATCTTTCCGGCATTCCGAGAGGACAAGCCGCACTCGGCCTTGGCAGCCTTGGATGCTGTCGCTACTCTCGTGTGGGGCTTGGATACGTCCTCGGGCATCCTGAGTGGAAAGGGTAGTTTCATGCGCCTGGAGAACAGCCATTGGAGTAACTCCAACAGAGGGTATGAGTACGGCCTCAACCTGGAAGCACTGGAAGGCTATGAGATCGCCAATCCACGCATGATCAAAGCGCTTAAACAACGGCGCGGGCGCGAATGTTACGACACTGAAACGGGGAAGCTGGTGCCTATGGATCCTGCTAGGGTCCAAGTGCCGATTAACCGGG…
	a28d35f270f425d134a8e1aa61a5f02b7b0a411f	613	10	CCTGTTGGGCAGTTACAAGCAGCCGGGTGTTGCATGAGGCAGGCGTCCTGATAACACCGGAGGATTACAACCGCATCTTTCCGGCATTCCGAGAGGACAAGCCGCACTCGGCCTTGGCAGCCTTGGATGCTGTCGCTACTCTCGTGTGGGGCTTGGATACGTCCTCGGGCATCCTGAGTGGAAAGGGTAGTTTCATGCGCCTGGAGAACAGCCATTGGAGTAACTCCAACAGAGGGTATGAGTACGGCCTCAACCTGGAAGCACTGGAAGGCTATGAGATCGCCAATCCACGCATGATCAAAGCGCTTAAACAACGGCGCGGGCGCGAATGTTACGACACTGAAACGGGGAAGCTGGTGCCTATGGATCCTGCTAGGGTCCAAGTGCCGATTAACCGGG…
	8a29af1307372b6c93be4d1daa379d23bd00d495	443	10	CCTGTTGGGCAGTTACAAGCAGCCGGGTGTTGCATGAGGCAGGCGTCCTGATAACACCGGAGGATTACAACCGCATCTTTCCGGCATTCCGAGAGGACAAGCCGCACTCGGCCTTGGCAGCCTTGGATGCTGTCGCTACTCTCGTGTGGGGCTTGGATACGTCCTCGGGCATCCTGAGTGGAAAGGGTAGTTTCATGCGCCTGGAGAACAGCCATTGGAGTAACTCCAACAGAGGGTATGAGTACGGCCTCAACCTGGAAGCACTGGAAGGCTATGAGATCGCCAATCCACGCATGATCAAAGCGCTTAAACAACGGCGCGGGCGCGAATGTTACGACACTGAAACGGTGTGGGTGCCCAAACATAGCACTCTAGCTGGAAGGCCAGGATATAGTGCCT…
	1a5aac4acee194c7b90595ab3a9c70ccd8ac992d	1785	10	GTCACCATCTATTGCTTGGCCAACAACATGGCCGTAAGGATTCAGCAACTGATCGACGATCACGCCCGCGAAGAGTTCGACGAGGAGGTGGTTGTAGAAGAGGAAGAGGAACATGAAGCTGATGCGATGAGTGATACGGAGACGCTGTCCAGTTTCGGTGACGAAACGGTGTGGGTGCCCAAACATAGCACTCTAGCTGGAAGGCCAGGATATAGTGCCTCTTACGGCGACCGCAGATCCCTTTTTGTCGGCACGAAGTTCCACCGCGCCGCAGTTGCTATGTCGTCAATTGAAGCGGCTTGGCCTAAGACCAAAGAAGCCAACGCCAAACTCATCGAGTACATACGAGGGCAACACCTCGTCGACGTCCTAAAGAGCTGTCCGGTCAACGACATACCT…
	722f577359af4491015cb44d6665b164decca785	448	10	GTCACCATCTATTGCTTGGCCAACAACATGGCCGTAAGGATTCAGCAACTGATCGACGATCACGCCCGCGAAGAGTTCGACGAGGAGGTGGTTGTAGAAGAGGAAGAGGAACATGAAGCTGATGCGATGAGTGATACGGAGACGCTGTCCAGTTTCGGTGACGAAACGGTGTGGGTGCCCAAACATAGCACTCTAGCTGGAAGGCCAGGATATAGTGCCTCTTACGGCGACCGCAGATCCCTTTTTGTCGGCACGAAGTTCCACCGCGCCGCAGTTGCTATGTCGTCAATTGAAGCGGCTTGGCCTAAGACCAAAGAAGCCAACGCCAAACTCATCGAGTACATACGAGGGCAACACCTCGTCGACGTCCTTGACGTTCGACCCTGCTAAGGTGCGTTC…
	44db3734c518db5689ef2d96b97bace3111d4867	691	10	TCTCGAGGACAAGTACAGCCGTACCGGCCGCGCACTAAGCGTCGCCAAGAGCCGCAAGTCGGCAACGCTGCTATTGCTGCCCAGAGGGGCAGAGTATTACTGTTGCGGCCACACTGGACGGCACCCGCCACCAATGCACCACGGTTTTCGAACATCAAGTAACGGAGAAGTTCACCAGAGAACGCAGCAAGGGCCACCACTTGTCCGACCTGACCAAGAAGTGCACCAGATTTTCCACCACCCCGAAGAAGTCCGCCCCCTACCTCGTTGACGTGTACGACGCTCTGCCGATTTCTGTAGAGATTAGCACCGTTGTAACATGCAACGACAATCAGTGCACAGTGAGGGTGTCACCCGGTACCACAGTGAAATTCGATAAGAAGTGCAAGAGCGCTGCCC…
	5527dc6014f1f8a06df0f9effcdaf5653dcfa3e2	392	10	CTCGAGGACAAGTACAGCCGTACCGGCCGCGCACTAAGCGTCGCCAAGAGCCGCAAGTCGGCAACGCTGCTATTGCTGCCCTCGCGAACCAGATGAGCGCGCTCCAGCTACAGGTGGCTGGACTTGCCGGCCAGGCAAGGGTGGATCGTCGTGGACCAAGACGTGTTCAGAAAAGCAAGCAGAAGAAGAAGAATCCCTCCAACGGAGAAAAACCCAAGGAGAAGAAGAAGAAGCAAAAACAACAGGAGAAGAAAGGGAGCGGTGGCGTAATCAAAAAACCACGGAACCGGCCCGGAAAGGAGGTAAGGATCTCCGTAAAGCGTGCCCGACAGAGCACCTTCCCCGTGTACCCCGTGCTGCTGACTACACGGAACCTTGGTTTCCACAGCAAA
	9eddefaa46534d7f37fc8b84720de4153b9e8766	660	10	TTGTTAGGTACGCATCTGGGGACGCCGACGCGTACCCTTGGGAACTTCTGGTGCACCACACCAAGCACCATCCGGAGTACGCGTGGGCGTTTGTAGGAGTTGCATGTGGTCTGCTGGTTATTGTAGTATGCATGTTCGCGTGCGCATGCAACAGAGTGCGGTACTCTTTGGTCGCCAACACGTTCAACCCGAACCCACCACCACTGACCGCACTGACTGCAGCATTGTGCTGCATACCTGGGGCTCGTGCGGACCAACCCTACCTGGACATCATTGCCTACCTGTGGACCAACAGCAAAGTGGCCTTCGGGCTGCAATGCGCGGCGCCCGTGGCTTGCGTGCTCATCGTCACATACGCCCTTAGACACTGCAGACTGTGCTGCAAGTCTTTTTTAGGGG…
	539f010c4aff20e5888b750ab6e4db9bf08cd199	581	10	TTTTACGTGTGAGGAGCCGGTTCTGACGGCCGCCAGTATCACCCAGGGCAAGCCGCACCTTAGATCATCTATGTTGCCCAGCGGAGGCAAGGAAGTGAAGGCGAGGATCCCATTCCCGTTCCCGCCAGAGACCGCGACCTGCAGAGTAAGTGTCGCCCCGCTGCCGTCGATCACCTATGAGGAAAGCGACGTTCTGCTGGCCGGTACCGCGAAGTACCCCGTGCTGCTGACTACACGGAACCTTGGTTTCCACAGCAATGCCACATCCGAATGGATCCAGGGTAAGTACTTGCGCCGTATCCCGGTCACGCCCCAAGGGATCGAACTAACGTGGGGAAATAACGCACCGTTGCACTTCTGGTCATCTGTTAGGTACGCATCTGGGGACGCCGACGCGTA…
	234f23e5963c7e3d5ecd047c0ed47dc7bc0a0af7	352	10	TGTTAGGTACGCATCTGGGGACGCCGACGCGTACCCTTGGGAACTTCTGGTGCACCACACCACTCTGAGAACATCAGTGGTCGAAGTGGTTGCCGGCGCTAACACCGTCAAAACGACCTTCTCCTCACCCACGCCCGAGGTCACACTCGAGGTAGAGATCTGTTCGGCAATGGTGACGTGCGCCAGTGAGTGCACTCCACCGAAGGAACATGTAGTCGCAACCAGGCCTCGCCATGGCAGCGACACTGGAGGCTACATCTCCGGGCCCGCAATGCGCTGGGCCGGTGGGATTGTAGGGACCTTAGCGGTCCTGTCTCATCTTTGCCGTTACCTACTGCGTGGTGAAGAAGTA
	fae9dc72e1c3dfa1189bb56443403a5d6bb1c1f6	203	10	TGTTAGGTACGCATCTGGGGACGCCGACGCGTACCCTTGGGAACTTCTGGTGCACCACACCAAGCACCATCCGGAGTACGCGTGGGCGTTTGTAGGAGTTGCATGTGGTCTGCTGGTTATTGTAGTATGCATGTTCGCGTGCGCATGCAACAGAGTGCGGTACTCCTCATCCTTGCCGTTACCTACTGCGTGGTGAAGAAGTA
	a174544d587966cc2ae3bda7d1f8529b118639bd	824	9	TTCCAAAAGCATACATATATCAATGATGCAAAATCTCACAGCTAACCCCTCCGCCGGCACTACAGTCACTGTAGATTTGCCCGCGGACCACCCGGCCCTGAACCAGTTCCAGACTGCGTTTCCAGGGTTCGAAGTGGTGGCCAGCAACAGGTCGTCCAACGACCATGCCGCCGCCAGAGCTTTCTCCCACTTGGCTACCAAGTGGATTGAGCGCGACATCGATGGCCGTCAGGTCATCGTTGCCGATATAGGGAGCGCACCAGCGAGAAGAGTCGGGGCACCCGACAATGTCACATACCACAGTGTGTGTCCTCGCAAATGCGCTGAAGACCCTGAGAGGCTGGCTTCTTATGCCAGGAAACTCGTCAGGGCTGTGGAGAGGAGATGGGCACCTCGTCA…
	0b7cb2a83b96ab4aae49c3e44d26e72f1802bf08	521	9	TCCTGTTGGGCAGTTACAAGCAGCCGGGTGTTGCATGAGGCAGGCGTCCTGATAAGTTTACAGGATCGCTGAGAGCCTCCCTCTCCGCCACCTACCTCAACCTGCCTCTGAAGCAACTGCTGCTTAACACGCTCAAACGCGCGATCAAACCTATGAATAAGGCCATCGCAGATGAGACAGAAGCACGCGCACACAACGCGGCTGAAGTGCATGAGTTGACAGAGGAAGCACTGGAAGGCTATGAGATCGCCAACCCTAGTTACATCGCAGACGTGCTAGATCAGGATGACGTAGAGGAGGTCGACGACGTAATGTCTGATGTGGACCTTGGCGAAGAAGACGGGGTGGGTGCCACCATCATCGACTGCCACAGAGGTACCGTGAAAGTGATCACGGCGT…
	3c86ab2e4d711ca61266701ba5d9242dacc43878	458	9	TTCCAAAAGCATACATATATCAATGATGCAAAATCTCACAGCTAACCCCTCCGCCGGCACTACAGTCACTGTAGATTTGCCCGCGGACCACCCGGCCCTGAACCAGTTCCAGACTGCGTTTCCAGGGTTCGAAGTGGTGGCCAGCAACAGGTCGTCCAACGACCATGCCGCCGCCAGAGCTTTCTCCCACTTGGCTACCAAGTGGATTGAGCGCGACATCGATGGCCGTCAGGTCATCGTTGCCGATATAGGGAGCGCACCAGCGAGAAGAGTCGGGGCACCCGACAATGTCACATACCACAGTGTGTGTCCTCGCAAATGCGCTGAAGACCCTGAGAGGCTGGCTTCTTATGCCAGGAAACTCGTCAGGGCTGTGGAGAGAGGAGATGCGCACCAGGA…
	e3135c308acc47a32613339493504b20ade14747	304	9	GCCAACCCTAGTTACATCGCAGACGTGCTAGATCAGGATGACGTAGAGGAGGTCGACGACGTAATGTCTGATGTGGACCTTGGCGAAGAAGACGGGGTGGGTGCCACCATCATCGACTGCCACAGAGGTACCGTGAAAGTGATCACGGCGTTCAGTGACAATACTATGGGAGAATACTTAGTACTATCCCCGGTAACTGTGTTGCGCACCAGGAAACTGGCCGTATTGCTTGGACCGCTCGCAGACGAAGTGATGCAGTATAACCTGGAAGCACTGGAAGGCTATGAGATCGCCAATCCACGCA
	307c0c7a86c5cd38cd0be6d53580f3c1db9e91fc	692	9	TGCCAACCCTAGTTACATCGCAGACGTGCTAGATCAGGATGACGTAGAGGAGGTCGACGACGTAATGTCTGATGTGGACCTTGGCGAAGAAGACGGGGTGGGTGCCACCATCATCGACTGCCACAGAGGTACCGTGAAAGTGATCACGGCGTTCAGTGACAATACTATGGGAGAATACTTAGTACTATCCCCGGTAACTGTGTTGCGCACCAGGAAACTGGCCGTATTGCTTGGACCGCTCGCAGACGAAGTGATGCAGTATGTCCACAAGGGCCGGACCGGACGTTATGCCATCGAGAAGAACAACTTGAAGGTACTCATTCCTACGGGAGTGTCCCTCAAGACGGCTCACTTCCAGGCCCTTGCTGAAAGTGCCACCTTGACCTACAACGACTACCT…
	47aadcfee80f8a102bd56b459b1bc9dfd690b67e	647	9	GCCAACCCTAGTTACATCGCAGACGTGCTAGATCAGGATGACGTAGAGGAGGTCGACGACGTAATGTCTGATGTGGACCTTGGCGAAGAAGACGGGGTGGGTGCCACCATCATCGACTGCCACAGAGGTACCGTGAAAGTGATCACGGCGTTCAGTGACAATACTATGGGAGAATACTTAGTACTATCCCCGGTAACTGTGTTGCGCACCAGGAAACTGGCCGTATTGCTTGGACCGCTCGCAGACGAAGTGATGCAGTATGTCCACAAGGGCCGGACCGGACGTTATGCCATCGAGAAGAACAACTTGAAGGTACTCATTCCTACGGGAGTGTCCCTCAAGACGGCTCACTTCCAGGCCCTTGCTGAAAGTGCCACCTTGACCTACAACGACTACCTG…
	e3135c308acc47a32613339493504b20ade14747	304	9	GCCAACCCTAGTTACATCGCAGACGTGCTAGATCAGGATGACGTAGAGGAGGTCGACGACGTAATGTCTGATGTGGACCTTGGCGAAGAAGACGGGGTGGGTGCCACCATCATCGACTGCCACAGAGGTACCGTGAAAGTGATCACGGCGTTCAGTGACAATACTATGGGAGAATACTTAGTACTATCCCCGGTAACTGTGTTGCGCACCAGGAAACTGGCCGTATTGCTTGGACCGCTCGCAGACGAAGTGATGCAGTATAACCTGGAAGCACTGGAAGGCTATGAGATCGCCAATCCACGCA
	15cd0bed88a0285252d6b9dbbd58983b6e0353ba	1777	9	TCCTGTTGGGCAGTTACAAGCAGCCGGGTGTTGCATGAGGCAGGCGTCCTGATAACACCGGAGGATTACAACCGCATCTTTCCGGCATTCCGAGAGGACAAGCCGCACTCGGCCTTGGCAGCCTTGGATGCTGTCGCTACTCTCGTGTGGGGCTTGGATACGTCCTCGGGCATCCTGAGTGGAAAGGGTAGTTTCATGCGCCTGGAGAACAGCCATTGGAGTAACTCCAACAGAGGGTATGAGTACGGCCTCAACCTGGAAGCACTGGAAGGCTATGAGATCGCCAATCCACGCATGATCAAAGCGCTTAAACAACGGCGCGGGCGCGAATGTTACGACACTGAAACGGGGAAGCTGGTGCCTATGGATCCTGCTAGGGTCCAAGTGCCGATTAACCGG…
	f8bc6019c372216b9c77615a5c9493ae3200b1d9	1096	9	TTTCCTAAGCCCAGGTACTCCGACGCTTGTGTGGTGAAGTTCGAGAGCGTCAACACAGCGATTGTTGCAGCCAACATGTTCATAGGGTGTAACTACCCCACCTTAAGCTCGTTCGGAGTCACGGACAAGTACGACGCTTACCTGGACATGGTTGACGGACTCAACTGCAACCTCGACACCGTGACGTTCGACCCTGCTAAGGTGCGTTCTCTGCCGAAGAAATCAGAGTATAACCAACGTGGAAGTTTTCTTCAAGTTCTCCGGCCGGTGTCGCCCGCTCGCTCGTTCTATTGCACACCTGGGCCCTCAACTGACCGACATCTACGCTCGCACGAGGAAGGCGTACAAAATGCTGGCGAGGGGAGGTGTTGCCGACAAGGTGAAAGTGGCGGAGATCCT…
	302a52b02effb494b74936e8156f8270ea85a5a1	529	9	CCTGTTGGGCAGTTACAAGCAGCCGGGTGTTGCATGAGGCAGGCGTCCTGATAACACCGGAGCTGACTTCAGAGAAGTCGACGAAGAAACCGGCGCGCGACAGCTAAGAGCAGCATACCGTGCGGCGGCTAACCTAGTCACTGCCAACGGTATCACCAGTGCTGCCATCCCCTTGCTGAGTACACACATCTTCTCCAACGGTCGAAACAGACTGGAACAGTCCTTCGGCGCATTGGTGGAGGCGTTCGACACGACAGAATGCGACGTCACCATCTATTGCTTGGCCAACAACATGGCCGTAAGGATTCAGCAACTGATCGACGATCACGCCCGCGAAGAGTTCGACGAGGAGGTGGTTGTAGAAGAGGAAGAGGAACATGAAGCTGATGCGATGAGTGA…
	014bc63df666c519f5d7a9976302bd4841d2e221	449	9	CCTGTTGGGCAGTTACAAGCAGCCGGGTGTTGCATGAGGCAGGCGTCCTGATAACACCGGAGGATTACAACCGCATCTTTCCGGCATTCCGAGAGGACATGGCAGCCTTGGATGCTGTCGCTACTCTCGTGTGGGGCTTGGATACGTCCTCGGGCATCCTGAGTGGAAAGGGTAGTTTCATGCGCCTGGAGAACAGCCATTGGAGTAACTCCAACAGAGGGTATGAGTACGGCTCAACCTGGAAGCACTGGAAGGCTATGAGATCGCCAATCCACGCATGATCAAAGCGCTTAAACAACGGCGCGGGCGCGAATGTTACGACACTGAAACGGGGAAGCTGGTGCCTATGGATCCTGCTAGGGTCCAAGTGCCGGTGTTGCGCACCAGGAAACTGGCCGT…
	54eadf1ec9c7f8f5e51260ec34795f0db007d9ce	562	9	GTCACCATCTATTGCTTGGCCAACAACATGGCCGTAAGGATTCAGCAACTGATCGACGATCACGCCCGCGAAGAGTTCGACGAGGAGGTGGTTGTAGAAGAGGAAGAGGAACATGAAGCTGATGCGATGAGTGATACGGAGACGCTGTCCAGTTTCGGTGACGAAACGGTGTGGGTGCCCAAACATAGCACTCTAGCTGGAAGGCCAGGATATAGTGCCTCTTACGGCGACCGCAGATCCCTTTTTGTCGGCACGAAGTTCCACCGCGCCGCAGTTGCTATGTCGTCAATTGAAGCGGCTTGGCCTAAGACCAAAGAAGCCAACGCCAAACTCATCGAGTACATACGAGGGCAACACCTCGTCGACGTCCTAAAGAGCTGTCCGGTCAACGACATACCT…
	dc80338b57fb95c2c98977b22e02256da073f612	529	9	TGTCACCATCTATTGCTTGGCCAACAACATGGCCGTAAGGATTCAGCAACTGATCGACGATCACGCCCGCGAAGAGTTCGACGAGGAGGTGGTTGTAGAAGAGGAAGAGGAACATGAAGCTGGCGTACCAGATGCGCCCCACTCAAAAGAACAAGAGTCGCTACCTTTCCGCGAAGGTCCACAACATGAAACACAAGATCGTTCAATGTTTGCAGCGAGGTGCAGGGCACTACTTGAGAGAGCAGCACGCTCTGCCGCTGTGGAAAAACACCTTTCCTAAGCCCAGGTACTCCGACGCTTGTGTGGTGAAGTTCGAGAGCGTCAACACAGCGATTGTTGCAGCCAACATGTTCATAGGGTGTAACTACCCCACCTTAAGCTCGTTCGGAGTCACGGACA…
	e3cf73a00a2b61d41a2667ca1de2433128fc64ae	520	9	GTCACCATCTATTGCTTGGCCAACAACATGGCCGTAAGGATTCAGCAACTGATCGACGATCACGCCCGCGAAGAGTTCGACGAGGAGGTGGTTGTAGAAGAGGAAGAGGAACATGAAGCTGATGCGATGAGTGATACGGAGACGCTGTTCAGTTTCGGTGACGAAACGGTGTGGGTGCCCAAACATAGCACTCTAGCTGGAAGGCCAGGATATAGTGCCTCTTACGGCGACCGCAGATCCCTTTTTGTCGGCACGAAGTTCCACCGCGCCGCAGTTGCTATGTCGTCAATTGAAGCGGCTTGGCCTAAGACCAAAGAAGCCAACGCCAAACTCATCGAGTACATACGAGGGCAACACCTCGTCGACGTCCTAAAGAGCTGTCCGGTCAACGACATACCT…
	d45e4039150d553e124e16cd388986eb21153e64	441	9	TGTCACCATCTATTGCTTGGCCAACAACATGGCCGTAAGGATTCAGCAACTGATCGACGATCACGCCCGCGAAGAGTTCGACGAGAAGGTCCACAACATGAAACACAAGATCGTTCAATGTTTGCAGCGAGGTGCAGGGCACTACTTGAGAGAGCAGCACGCTCTGCCGCTGTGGAAAAACACCTTTCCTAAGCCCAGGTACTCCGACGCTTGTGTGGTGAAGTTCGAGAGCGTCAACACAGCGATTGTTGCAGCCAACATGTTCATAGGGTGTAACTACCCCACCTTAAGCTCGTTCGGAGTCACGGACAAGTACGACGCTTACCTGGACATGGTTGACGGACTCAACTGCAACCTCGACACCGTGACGTTCGACCCTGCTAAGGTGCGTTCTCTGCC…
	14f898e501e8843da925818919068e0c87622ba2	207	9	GTCACCATCTATTGCTTGGCCAACATGTTCATAGGGTGTAACTACCCCACCTTAAGCTCGTTCGGAGTCACGGACAAGTACGACGCTTACCTGGACATGGTTGACGGACTCAACTGCAACCTCGACACCGTGACGTTCGACCCTGCTAAGGTGCGTTCTCTGCCGAAGAAATCAGAGTATAACCAGCCGCTTATACAGTCCCAAGTA
	47569eb10d4c4c7f027f0b784b24e4e879178e6e	660	9	TTTTCCTAAGCCCAGGTACTCCGACGCTTGTGTGGTGAAGTTCGAGAGCGTCAACACAGCGATTGTTGCAGCCAACATGTTCATAGGGTGTAACTACCCCACCTTAAGCTCGTTCGGAGTCACGGACAAGTACGACGCTTACCTGGACATGGTTGACGGACTCAACTGCAACCTCGACACCGTGACGTTCGACCCTGCTAAGGTGCGTTCTCTGCCGAAGAAATCAGAGTATAACCAGCCGCTTATACAGTCCCAAGTGCCCGGGCCTATGGCATCTACTCTGCAAAGCATTCTTATGGCCGCCACCAAGCGCAACTGCAATGTCACGCAGATGAGAGAGCTTCCGACCCTGGACTCAGCGGCAATGAACGTGGAGGCTTTTAAAAAATTTGCCTGCAA…
	34e8855aeec146fdfc5ce0a1afa339fb24892b87	407	9	TTTACGTGTGAGGAGCCGGTTCTGACGGCCGCCAGTATCACCCAGGGCAAGCCGCACCTTAGATCATCTATGTTGCCCATGTTCGCACCGGGTCCTCGAGGACAAGTACAGCCGTACCGGCCGCGCACTAAGCGTCGCCAAGAGCCGCAAGTCGGCAACGCTGCTATTGCTGCCCTCGCGAACCAGATGAGCGCGCTCCAGCTACAGGTGGCTGGACTTGCCGGCCAGGCAAGGGTGGATCGTCGTGGACCAAGACGTGTTCAGAAAAGCAAGCAGAAGAAGAAGAATCCCTCCAACGGAGAAAAACCCAAGGAGAAGAAGAAGAAGCAAAAACAACAGGAGAAGAAAGGGAGCGGTGGCGTAATCAAAAAACCACGGAACCGGCCCGGAAAGGAGGTA…
	4617837920a2a38240ff68d4ca7dcec9530cafbc	400	9	TTTTCCTAAGCCCAGGTACTCCGACGCTTGTGTGGTGAAGTTCGAGAGCGTCAACACAGCGATTGTTGCAGCCAACATGTTCATAGGGTGTAACTACCCCACCTTAAGCTCGTTCGGAGTCACGGACAAGTACGACGCTTACCTGGACATGGTTGACGGACTCAACTGCAACCTCGACACCGTGACGTTCGACCCTGCTAAGGTGCGTTCTCTGCCGAAGAAATCAGAGTATAACCAGCCGCTTATACAGTCCCAAGTGCCCGGGCCTATGGCATCTACTCTGCAAAGCATTCTTATGGCCGCCACCAAGCGCAACTGCAATGTCACGCAGATGAGAGAGCTTCCGACCTTCTCCTCACCCACGCCCGAGGTCACACTCGAGGTAGAGATCTGTTCGGCA
	21dbac5e8df53098a22562c36139c60d9da2dbbf	376	9	TTTCCTAAGCCCAGGTACTCCGACGCTTGTGTGGTGAAGTTCGAGAGCGTCAACACAGCGATTGTTGCAGCCAACATGTTCATAGGGTGTAACTACCCCACCTTAAGCTCGTTCGGAGTCACGGACAAGTACGACGCTTACCTGGACATGGTTGACGGACTCAACTGCAACCTCGACACCGTGACGTTCGACCCTGCTAAGGTGCGTTCTCTGCCGAAGAAATCAGAGTATAACCAGCCGCTATGGCATCTACTCTGCAAAGCATTCTTATGGCCGCCACCAAGCGCAACTGCAATGTCACGCAGATGAGAGAGCTTCCGACCCTGGACTCAGCACCTGGGCCCCAACTGACCGTTTTGTCGGCACGAAGTTCCAA
	14f898e501e8843da925818919068e0c87622ba2	207	9	GTCACCATCTATTGCTTGGCCAACATGTTCATAGGGTGTAACTACCCCACCTTAAGCTCGTTCGGAGTCACGGACAAGTACGACGCTTACCTGGACATGGTTGACGGACTCAACTGCAACCTCGACACCGTGACGTTCGACCCTGCTAAGGTGCGTTCTCTGCCGAAGAAATCAGAGTATAACCAGCCGCTTATACAGTCCCAAGTA
	0c2c038bb7fb10fc01cc13d39c9fcfc2577fb79d	714	9	CTCGAGGACAAGTACAGCCGTACCGGCCGCGCACTAAGCGTCGCCAAGAGCCGCAAGTGCGATGTGCTGCAGGCCACCGGCCACTACATCCTGGCCAGCTGCCCAGAGGGGCAGAGTATTACTGTTGCGGCCACACTGGACGGCACCCGCCACCAATGCACCACGGTTTTCGAACATCAAGTAACGGAGAAGTTCACCAGAGAACGCAGCAAGGGCCACCACTTGTCCGACCTGACCAAGAAGTGCACCAGATTTTCCACCACCCCGAAGAAGTCCGCCCCCTACCTCGTTGACGTGTACGACGCTCTGCCGATTTCTGTAGAGATTAGCACCGTTGTAACATGCAACGACAATCAGTGCACAGTGAGGGTGTCACCCGGTACCACAGTGAAATTCGAT…
	fc16ef4c2deaaecd3f5bcd92af688fdf61944dcb	618	9	CTCGAGGACAAGTACAGCCGTACCGGCCGCGCACTAAGCGTCGCCAAGAGCCGCAAGTCGGCAACGCTGCTATTGCTGCCCTCGCGAACCAGATGAGCGCGCTCCAGCTACAGGTGGCTGGACTTGCCGGCCAGGCAAGGGTGGATCGTCGTGGACCAAGACGTGTTCAGAAAAGCAAGCAGAAGAAGAAGAATCCCTCCAACGGAGAAAAACCCAAGGAGAAGAAGAAGAAGCAAAAACAACAGGAGAAGAAAGGGAGCGGTGGCGTAATCAAAAAACCACGGAACCGGCCCGGAAAGGAGGTAAGGATCTCCGTAAAGCGTGCCCGACAGAGCACCTTCCCCGTGTACCATGACGGTGCTATATCCGGCTACGCTGTGCTGATTGGTTCTCGCGTGT…
	c0da8c8ee4a434fe5dd72aeba5d4c6e166b5b2bf	534	9	CTCGAGGACAAGTACAGCCGTACCGGCCGCGCACTAAGCGTCGCCAAGAGCCGCAAGTCGGCAACGCTGCTATTGCTGCCCTCGCGAACCAGATGAGCGCGCTCCAGCTACAGGTGGCTGGACTTGCCGGCCAGGCAAGGGTGGATCGTCGTGGACCAAGACGTGTTCAGAAAAGCAAGCAGAAGAAGAAGAATCCCTCCAACGGAGAAAAACCCAAGGAGAAGAAGAAGAAGCAAAAACAACAGGAGAAGAAAGGGAGCGGTGGCGTAATCAAAAAACCACGGAACCGGCCCGGAAAGGAGGTAAGGATCTCCGTAAAGCGTGCCCGACAGAGCACCTTCCCCGTGTACCATGACGGTGCTATATCCGGCTACGCTGTGCTGATTGGTTCTCGCGTGT…
	4b9f7c1810abc49236914730725bdc3ec4cd533e	501	9	CTCGAGGACAAGTACAGCCGTACCGGCCGCGCACTAAGCGTCGCCAACCACTTGTCCGACCTGACCAAGAAGTGCACCAGATTTTCCACCACCCCGAAGAAGTCCGCCCCCTACCTCGTTGACGTGTACGACGCTCTGCCGATTTCTGTAGAGATTAGCACCGTTGTAACATGCAACGACAATCAGTGCACAGTGAGGGTGTCACCCGGTACCACAGTGAAATTCGATAAGAAGTGCAAGAGCGCTGCCCAAGCGACCGTTACCCTGACGGCCGCCAGTATCACCCAGGGCAAGCCGCACCTTAGATCATCTATGTTGCCCAGCGGAGGCAAGGAAGTGAAGGCGAGGATCCCATTCCCGTTCCCGCCAGAGACCGCGACCTGCAGAGTAAGTGTCGCC…
	a076241258f3ec391125126a88adfb07fb7c0181	427	9	CTCGAGGACAAGTACAGCCGTACCGGCCGCGCACTAAGCGTCGCCAAGAGCCGCAAGTCGGCAACGCTGCTATTGCTGCCCTCGCGAACCAGATGAGCGCGCTCCAGCTACAGGTGGCTGGACTTGCCGGCCAGGCAAGGGTGGATCGTCGTGGACCAAGACGTGTTCAGAAAAGCAAGCAGAAGAAGAAGAATCCCTCCAACGGAGAAAAACCCAAGGAGAAGAAGAAGAAGCAAAAACAACAGGAGAAGAAAGGGAGCGGTGGCGTAATCAAAAAACCACGGAACCGGCCCGGAAAGGAGGTAAGGATCTCCGTAAAGCGTGCCCGACAGAGCACCTTCCCCGTGTACCATGACGGTGCTATATCCGGCTACGCTGTGCTGATTGGTTCTCGCGTGT…
	39490572fa1eec38c008ac22b902ecb3cf1ce2cd	1199	9	TTTTACGTGTGAGGAGCCGGTTCTGACGGCCGCCAGTATCACCCAGGGCAAGCCGCACCTTAGATCATCTATGTTGCCCAGCGGAGGCAAGGAAGTGAAGGCGAGGATCCCATTCCCGTTCCCGCCAGAGACCGCGACCTGCAGAGTAAGTGTCGCCCCGCTGCCGTCGATCACCTATGAGGAAAGCGACGTTCTGCTGGCCGGTACCGCGAAGTACCCCGTGCTGCTGACTACACGGAACCTTGGTTTCCACAGCAATGCCACATCCGAATGGATCCAGGGTAAGTACTTGCGCCGTATCCCGGTCACGCCCCAAGGGATCGAACTAACGTGGGGAAATAACGCACCGTTGCACTTCTGGTCATCTGTTAGGTACGCATCTGGGGACGCCGACGCGTA…
	d23bf7c78e136494798d3e70bfc94f0af361b9de	902	9	TTTTACGTGTGAGGAGCCGGTTCTGACGGCCGCCAGTATCACCCAGGGCAAGCCGCACCTTAGATCATCTATGTTGCCCAGCGGTGGCTGCCACCGTCTCTGAATTTTGTGCTCAGGACTCAGAGCGCGCCGAAGCGTTTAGCGTTCACAGCAGCTCAGTCACTGCAGAGGTTCTGGTGACGCTTGGTGAAGTGGTGACGGCAGTCCACGTTTACGTGGACGGGGTAACATCTGCCAGGGGTACCGACCTCAAGATCGTGGCTGGGCCAATAACAACTGACTACTCCCCGTTCGATCGCAAAGTAGTCCGTATCGGCGAAGAGGTCTATAACTACGACTGGCCTCCTTACGGGGCTGGTCGACCAGGCACATTCGGGGATATTCAAGCTAGGTCAACCA…
	2927678f2d82966b9d6d25d556f92bc9a5a45e4e	695	9	TTGTTAGGTACGCATCTGGGGACGCCGACGCGTACCCTTGGGAACTTCTGGTGCACCACACCAAGCACCATCCGGAGTACGCGTGGGCGTTTGTAGGAGTTGCATGTGGTCTGCTGGTTATTGCAGTATGCATGTTCGCGTGCGCATGCAACAGAGTGCGGTACTCTTTGGTCGCCAACACGTTCAACCCGAACCCACCACCACTGACCGCACTGACTGCAGCATTGTGCTGCATACCTGGGGCTCGTGCGGACCAACCCTACCTGGACATCATTGCCTACCTGTGGACCAACAGCAAAGTGGCCTTCGGGCTGCAATGCGCGGCGCCCGTGGCTTGCGTGCTCATCGTCACATACGCCCTTAGACACTGCAGACTGTGCTGCAAGTCTTTTTTAGGGG…
	290d73671c6c9645ff1e33134c5dfcc3fb5a4e82	257	9	TCTCGAGGACAAGTACAGCCGTACCGGCCGCGCACTAAGCGTCGCCAAGAGCCGCACCTTAGATCATCTATGTTGCCCAGCGGAGGCAAGGAAGTGAAGGCGAGGATCCCATTCCCGTTCCCGCCAGAGACCGCGACCTGCAGAGTAAGTGTCGCCCCGCTGCCGTCGATCACCTATGAGGAAAGCGACGTTCTGCTGGCCGGTACCGCGAAGTACCCCGTGCTGCTGACTACACGGAACCTTGGTTTCCACAGCAA
	1f9c26c42d601506a5585a5efcb63b26dbac4b50	1837	8	TCCAAAAGCATACATATATCAATGATGCAAAATCTCACAGCTAACCCCTCCGCCGGCACTACAGTCACTGTAGATTTGCCCGCGGACCACCCGGCCCTGAACCAGTTCCAGACTGCGTTTCCAGGGTTCGAAGTGGTGGCCAGCAACAGGTCGTCCAACGACCATGCCGCCGCCAGAGCTTTCTCCCACTTGGCTACCAAGTGGATTGAGCGCGACATCGATGGCCGTCAGGTCATCGTTGCCGATATAGGGAGCGCACCAGCGAGAAGAGTCGGGGCACCCGACAATGTCACATACCACAGTGTGTGTCCTCGCAAATGCGCTGAAGACCCTGAGAGGCTGGCTTCTTATGCCAGGAAACTCGTCAGGGCTGTGGAGAGAGGAGATGGGCACCTCGTC…
	3580b1bcd4792538727044afb36c1ea3717ac2d3	1030	8	TCCAAAAGCATACATATATCAATGATGCAAAATCTCACAGCTAACCCCTCCGCCGGCACTACAGTCACTGTAGATTTGCCCGCGGACCACCCGGCCCTGAACCAGTTCCAGACTGCGTTTCCAGGGTTCGAAGTGGTGGCCAGCAACAGGTCGTCCAACGACCATGCCGCCGCCAGAGCTTTCTCCCACTTGGCTACCAAGTGGATTGAGCGCGACATCGATGGCCGTCAGGTCATCGTTGCCGATATAGGGAGCGCACCAGCGAGAAGAGTCGGGGCACCCGACAATATCACATACCACAGTGTGTGTCCTCGCAAATGCGCTGAAGACCCTGAGAGGCTGGCTTCTTATGCCAGGAAACTCGTCAGGGCTGTGGAGAGAGGAGATGGGCACCTCGTC…
	a00ca3d01bbfc89c6bbcd485468d87f1b30e5fbe	904	8	TCCAAAAGCATACATATATCAATGATGCAAAATCTCACAGCTAACCCCTCCGCCGGCACTACAGTCACTGTAGATTTGCCCGCGGACCACCCGGCCCTGAACCAGTTCCAGACTGCGTTTCCAGGGTTCGAAGTGGTGGCCAGCAACAGGTCGTCCAACGACCATGCCGCCGCCAGAGCTTTCTCCCACTTGGCTACCAAGTGGATTGAGCGCGACATCGATGGCCGTCAGGTCATCGTTGCCGATATAGGGAGCGCACCAGCGAGAAGAGTCGGGGCACCCGACAATGTCACATACCACAGTGTGTGTCCTCGCAAATGCGCTGAAGACCCTGAGAGGCTGGCTTCTTATGCCAGGAAACTCGTCAGGGCTGTGGAGAGAGGAGATGGGCACCTCGTC…
	53c2a91d6c96cf6fbd1143850f6716af39e6f8c0	564	8	CCTGTTGGGCAGTTACAAGCAGCCGGGTGTTGCATGAGGCAGGCGTCCTGATAACACCGGAGGATTACAACCGCATCTTTCCGGCATTCCGAGAGGACAAGTTTACAGGATCGCTGAGAGCCTCCCTCTCCGCCACCTACCTCAACCTGCCTCTGAAGCAACTGCTGCTTAACACGCTCAAACGCGCGATCAAACCTATGGATCAGGCCATCGCAGATGAGACAGAAGCACGCGCACACGACGCGGCTGAAGTGCATGAGTTGACAGAGGAAGAGGGTAGACAACAGGCCGCCAACCCTAGTTACATCGCAGACGTGCTAGATCAGGATGACGTAGAGGAGGTCGACGACGTAATGTCTGATGTGGACCTTGGCGAAGAAGACGGGGTGGGTGCCACCA…
	391052cff25fe51619a5b3227b7390778a1ef221	475	8	CCTGTTGGGCAGTTACAAGCAGCCGGGTGTTGCATGAGGCAGGCGTCCTGCCTGAACCTGCCTCTGAAGCAACTGCTGCTTAACACGCTCAAACGCGCGATCAAACCTATGGATCAGGCCATCGCAGATGAGACAGAAGCACGCGCACACGACGCGGCTGAAGTGCATGAGTTGACAGAGGAAGAGGGTAGACAACAGGCCGCCAACCCTAGTTACATCGCAGACGTGCTAGATCAGGATGACGTAGAGGAGGTCGACGACGTAATGTCTGATGTGGACCTTGGCGAAGAAGACGGGGTGGGTGCCACCATCATCGACTGCCACAGAGGTACCGTGAAAGTGATCACGGCGTTCAGTGACAATACTATGGGAGAATACTTAGTACTATCCCCGGTAACT…
	2f2206bc7004a84e25f97355423928393cd3a053	372	8	TCCAAAAGCATACATATATCAATGATGCAAAATCTCACAGCTAACCCCTCCGCCGGCACTACAGTCACTGTAGATTTGCCCGCGGACCACCCGGCCCTGAACCAGTTCCAGACTGCGTTTCCAGGGTTCGAAGTGGTGGCCAGCAACAGGTCGTCCAACGACCATGCCGCCGCCAGAGCTTTCTCCCACTTGGCTACCAAGTGGATTGAGCGCGACATCGATGGCCGTCAGGTCATCGTTGCCGATATAGGGAGCGCACCAGCGAGAAGAGTCGGGGCACCCGACAATATCACATACCACAGTGTGTGTCCTCGCAAATGCGCTGAAGACCCACGCCCGAGGTCACACTCGAGGTAGAGATCTGTTCGGCAA
	65bafc0a5130a141d503f9d5e33c8492b22de0f6	350	8	TCCTGTTGGGCAGTTACAAGCAGCCGGGTGTTGCATGAGGCAGGCGTCCTGATAACACCGGAGGATTACAACAGGCCGCCAACCCTAGTTACATCGCAGACGTGCTAGATCAGGATGACGTAGAGGAGGTCGACGACGTAATGTCTGATGTGGACCTTGGCGAAGAAGACGGGGTGGGTGCCACCATCATCGACTGCCACAGAGGTACCGTGAAAGTGATCACGGCGTTCAGTGACAATACTATGGGAGAATACTTAGTACTATCCCCGGTAACTGTGTTGCGCACCAGGAAACTGGCCGTATTGCTTGGACCGCTCGCAGACGAAGTGATGCAGTATGTCCACAAGGGC
	a83ada3dd9d7bb0a85d7d9a1349ed7ce67252d09	336	8	TCCAAAAGCATACATATATCAATGATGCAAAATCTCACAGCTAACCCCTCCGCCGGCACTACAGTCACTGTAGATTTGCCCGCGGACCACCCGGCCCTGAACCAGTTCCAGACTGCGTTTCCAGGGTTCGAAGTGGTGGCCAGCAACAGGTCGTCCAACGACCATGCCGCCGCCAGAGCTTTCTCCCACTTGGCTACCAAGTGGATTGAGCGCGACATCGATGGCCGTCAGGTCATCGTTGCCGATATAGGGAGCGCACCAGCGAGAAGAGTCGGGGCACCCGACAATGTCACATACCGCTCGCAGACGAAGTGATGCAGTATGTCCACAAGGGCA
	563ecc662f1a21a7981c241bbbeaa5f50055dc6d	289	8	GCCAACCCTAGTTACATCGCAGACGTGCTAGATCAGGATGACGTAGAGGAGGTCGACGACGTAATGTCTGATGTGGACCTTGGCGAAGAAGACGGGGTGGGTGCCACCATCATCGACTGCCACAGAGGTACCGTGAAAGTGATCACGGCGTTCAGTGACAATACTATGGGAGAATACTTAGTACTATCCCCGGTAACTGTGTTGCGCACCAGGAAACTGGCCGTATGAGGGTATGAGTACGGCCTCAACCTGGAAGCACTGGAAGGCTATGAGATCGCCAATCCACGCA
	26f3a287d9c1eebadb856892d35f8c86c760dfec	285	8	TCCAAAAGCATACATATATCAATGATGCAAAATCTCACAGCTAACCCCTCCGCCGGCACTACAGTCACTGTAGATTTGCCCGCGGACCACCCGGCCCTGAACCAGTTCCAGACTGCGTTTCCAGGGTTCGAAGTGGTGGCCAGCAACAGGTCGTCCAACGACCATGCCGCCGCCAGAGCTTTCTCCCACTTGGCTACCAAGTGGATTGAGCGCGACATCGATGGCCGTCAGGTCATCGTTGCCGATATAGGGAGCGCACCAGCGAGGTAGAGATCTGTTCGGCAA
	bbdb3f008741b53d07e799e95745f9a5099dfa70	209	8	GCCAACCCTAGTTACATCGCAGACGTGCTAGATCAGGATGACGTAGAGGAGGTCGACGACGTAATGTCTGATGTGGACCTTGGCGAAGAAGACGGGGTGGGTGCCACCATCATCGACTGCCACAGAGGTACCGTGAAAGTGATCACGGCGTTCAGTGACAATACTAAACCTGGAAGCACTGGAAGGCTATGAGATCGCCAATCCACGCA
	b49bbb3e141f0b162fac8e6be97e48073ae790ce	207	8	TCCAAAAGCATACATATATCAATGATGCAAAATCTCACAGCTAACCCCTCCGCCGGCACTACAGTCACTGTAGATTTGCCCGCGGACCACCCGGCCCTGAACCAGTTCCAGACTGCGTTTCCAGGGTTCGAAGTGGTGGCCAGCAACAGGTCGTCCAACGACCATGCCGCCGCCAGAGCTTTCTCCCGGAAAGGAGGTAAGGATCTA
	036a2e3d2f094a107701533084edd5d446f44232	1784	8	TGCCAACCCTAGTTACATCGCAGACGTGCTAGATCAGGATGACGTAGAGGAGGTCGACGACGTAATGTCTGATGTGGACCTTGGCGAAGAAGACGGGGTGGGTGCCACCATCATCGACTGCCACAGAGGTACCGTGAAAGTGATCACGGCGTTCAGTGACAATACTATGGGAGAATACTTAGTACTATCCCCGGTAACTGTGTTGCGCACCAGGAAACTGGCCGTATTGCTTGGACCGCTCGCAGACGAAGTGATGCAGTATGTCCACAAGGGCCGGACCGGACGTTATGCCATCGAGAAGAACAACTTGAAGGTACTCATTCCTACGGGAGTGTCCCTCAAGACGGCTCACTTCCAGGCCCTTGCTGAAAGTGCCACCTTGACCTACAACGACTACCT…
	2194a497b40015078926401d58fb6210a7f15adc	1771	8	GCCAACCCTAGTTACATCGCAGACGTGCTAGATCAGGATGACGTAGAGGAGGTCGACGACGTAATGTCTGATGTGGACCTTGGCGAAGAAGACGGGGTGGGTGCCACCATCATCGACTGCCACAGAGGTACCGTGAAAGTGATCACGGCGTTCAGTGACAATACTATGGGAGAATACTTAGTACTATCCCCGGTAACTGTGTTGCGCACCAGGAAACTGGCCGTATTGCTTGGACCGCTCGCAGACGAAGTGATGCAGTATGTCCACAAGGGCCGGACCGGACGTTATGCCATCGAGAAGAACAACTTGAAGGTACTCATTCCTACGGGAGTGTCCCTCAAGACGGCTCACTTCCAGGCCCTTGCTGAAAGTGCCACCTTGACCTACAACGACTACCTG…
	73dde2f4b13442ad03aae1e845b75524dd06cd47	670	8	TGCCAACCCTAGTTACATCGCAGACGTGCTAGATCAGGATGACGTAGAGGAGGTCGACGACGTAATGTCTGATATGACTGCGGCTGCCTCACAGGGTCTGACTCGTGAAAAAGTGTACGCCGTTCGCTGCCGCGTCACGTCGAACCCACTCTACGAGCCGACCTCTGAGCACATTACCGTTCTTTTGACGCGCACCAATGACGAACTGGTCTGGAAGACACTGCCGAACGACCCGCTGATCCCTATACTCTCCAAGCCGCCGAAAGGAGATTACTCCGCTACCATGGAGGATTGGGAGGATGAGCACAATGGTATCTTGGCGGCCCTCAGAGAAGCGTGTGTCCCACGGATGAACTTCGCGCACGGGAAGCGTAACACCTGTTGGGCAGTTACAAGCAG…
	b4b29394e1868fff9f3dfd3c5860f35c7bdbc900	649	8	TGCCAACCCTAGTTACATCGCAGACGTGCTAGATCAGGATGACGTAGAGGAGGTCGACGACGTAATGTCTGATGTGGACCTTGGCGAAGAAGACGGGGTGGGTGCCACCATCATCGACTGCCACAGAGGTACCGTGAAAGTGATCACGGCGTTCAGTGACAATACTATGGGAGAATACTTAGTACTATCCCCGGTAACTGTGTTGCGCACCAGGAAACTGGCCGTATTGCTTGGACCGCTCGCAGACGAAGTGATGCAGTATGTCCACAAGGGCCGGACCGGACGTTATGCCATCGAGAAGAACAACTTGAAGGTACTCATTCCTACGGGAGTGTCCCTCAAGACGGCTCACTTCCAGGCCCTTGCTGAAAGTGCCACCTTGACCTACAACGACTACCT…
	5c71acec446b9bdf69d3a58573c566f3f62309d3	589	8	TGCCAACCCTAGTTACATCGCAGACGTGCTAGATCAGGATGACGTAGAGGAGGTCGACGACGTAATACTCTACGAGCCGACCTCTGAGCACATTACCGTTCTTTTGACGCGCACCAATGACGAACTGGTCTGGAAGACACTGCCGAACGACCCGCTGATCCCTATACTCTCCAAGCCGCCGAAAGGAGATTACTCCGCTACCATGGAGGATTGGGAGGATGAGCACAATGGTATCTTGGCGGCCCTCAGAGAAGCGTGTGTCCCACGGATGAACTTCGCGCACGGGAAGCGTAACACCTGTTGGGCAGTTACAAGCAGCCGGGTGTTGCATGAGGCAGGCGTCCTGATAACACCGGAGGATTACAACCGCATCTTTCCGGCATTCCGAGAGGACAAGCC…
	617b70cb9a853fe9c099f619e9e709b302f4c220	423	8	GCCAACCCTAGTTACATCGCAGACGTGCTAGATCAGGATGACGTAGAGGAGGTCGACGACGTAATGTCTGATGTGGACCTTGGCGAAGAAGACGGGGTGGGTGCCACCATCATCGACTGCCACAGAGGTACCGTGAAAGTGATCACGGCGTTCAGTGACAATACTATGGGAGAATACTTAGTACTATCCCCGGTAACTGTGTTGCGCACCAGGAAACTGGCCGTATTGCTTGGACCGCTCGCAGACGAAGTGATGCAGTATGTCCACAAGGGCCGGACCGGACGTTATGCCATCGAGAAGAACAACTTGAAGGTACTCATTCCTACGGGAGTGTCCCTCAAGACGGCTCACTTCCAGGCCCTTGCTGAAAGTGCCACCTCAACCTGGAAGCACTGGAAG…
	910342df4eb866e4ea6bac61b6eb552f1a6d5429	382	8	GCCAACCCTAGTTACATCGCAGACGTGCTAGATCAGGATGACGTAGAGGAGGTCGACGACGTAATGTCTGATGTGGACCTTGGCGAAGAAGACGGGGTGGGTGCCACCATCATCGACTGCCACAGAGGTACCGTGAAAGTGATCACGGCGTTCAGTGACAATACTATGGGAGAATACTTAGTACTATCCCCGGTAACTGTGTTGCGCACCAGGAAACTGGCCGTATTGCTTGGACCGCTCGCAGACGAAGTGATGCAGTATGTCCACAAGGGCCGGACCGGACGTTATGCCATCGAGAAGAACAACTTGAAGGTACTCATTCCTACGGGAGTGTCCCTCAACCTGGAAGCACTGGAAGGCTATGAGATCGCCAATCCACGCA
	cfeae7ca9c990623ab649d0cefde0533f9e60e33	272	8	TCCTGTTGGGCAGTTACAAGCAGCCGGGTGTTGCATGAGGCAGGCGTCCTGATAACACCGGAGGATTACAACCGCATCTTTCCGGCATTCCGAGAGGACAAGCCGCACTCGGCCTTGGCAGCCTTGGATGCTGTCGCTACTCTCGTGTGGGGCTTGGATACGTCCTCGGGCATCCTGAGTGGAAAGGGTAGTTTCATGCGCCTGGAGAACAGCCATTGGAGTAACTCCAACAGAGGGTATGAGTACGGCCTCATTGTCGGCACGAAGTTCCA
	630b9f520caddaa12fa52edbf6f2082ec307f12b	222	8	TCCTGTTGGGCAGTTACAAGCAGCCGGGTGTTGCATGAGGCAGGCGTCCTGATAACACCGGAGGATTACAACCGCATCTTTCCGGCATTCCGAGAGGACAAGCCGCACTCGGCCTTGGCAGCCTTGGATGCTGTCGCTACTCTCGTGTGGGGCTTGGATACGTCCTCGGGCATCCTGAGTGGAAAGGGTAGTTTCACACTCGAGGTAGAGATCTGTTCGGCA
	1737841c5f12302bfe5f048c28176802d492f137	1693	8	TCCTGTTGGGCAGTTACAAGCAGCCGGGTGTTGCATGAGGCAGGCGTCCTGATAACACCGGAGGATTACAACCGCATCTTTCCGGCATTCCGAGAGGACAAGCCGCACTCGGCCTTGGCAGCCTTGGATGCTGTCGCTACTCTCGTGTGGGGCTTGGATACGTCCTCGGGCATCCTGAGTGGAAAGGGTAGTTTCATGCGCCTGGAGAACAGCCATTGGAGTAACTCCAACAGAGGGTATGAGTACGGCCTCAACCTGGAAGCACTGGAAGGCTATGAGATCGCCAATCCACGCATGATCAAAGCGCTTAAACAACGGCGCGGGCGCGAATGTTACGACACTGAAACGGGGAAGCTGGTGCCTATGGATCCTGCTAGGGTCCAAGTGCCGATTAACCGG…
	29f088d7d7b46d438281690a19bb2beca2292743	1269	8	CCTGTTGGGCAGTTACAAGCTGGGGCTGCCCCGGGTGGAGTAACCGACTACTGCGTGAAGAAGGGAAAGACCGTCACATGTGTCTCTGAACAGTGGGATTCTAAGCCGAGAGGTGCTGTGGTCGTTACAGCCGATATTAACGGCCCACTCAACAATCTAGGCATCTTCGACCTGGTGTTTTGTGACGCAGCCGGACCACGACGCTATCACCACTACGCGCAGTGCGAAGACCATGCCGTGCTGTTCACCTCAGCATGCAAACATGGGGTGGAGCGCACGGCCAAGGGCGGAGTGTTCATCGTGAAGGCGTACGGGATGGCGGACCGTCGAACAGAGAGGGCGGTGGAATGCACAGCGAGGTATTTCAAGTCCGTCTCGGTCGAAAAACCCGTCTCTTCC…
	5567bf2055ee4c2121b24f1631906b14fccb7894	670	8	TCCTGTTGGGCAGTTACAAGCAGCCGGGTGTTGCATGAGGCAGGCGTCCTGATAACACCGGAGGATTACAACCGCATCTTTCCGGCATTCCGAGAGGACAAGCCGCACTCGGCCTTGGCAGCCTTGGATGCTGTCGCTACTCTCGTGTGGGGCTTGGATACGTCCTCGGGCATCCTGAGTGGAAAGGGTAGTTTCATGCGCCTGGAGAACAGCCATTGGAGTAACTCCAACAGAGGGTATGAGTACGGCCTCAACCTGGAAGCACTGGAAGGCTATGAGATCGCCAATCCACGCATGATCAAAGCGCTTAAACAACGGCGCGGGCGCGAATGTTACGACACTGAAACGGGGAAGCTGGTGCCTATGGATCCTGCTAGGGTCCAAGTGCCGATTAACCGG…
	1b19d0668880acd6ff0c8254ee9155362afaf5be	535	8	TAAGGTTAATTGCGTCCTGTTACGAGAACTCATCAGCACCTCCTGTTGGGCAGTTACAAGCAGCCGGAGCTGACTTCAGAGAAGTCGACGAAGAAACCGGCGCGCGACAGCTAAGAGCAGCATACCGTGCGGCGGCTAACCTAGTCACTGCCAACGGTATCACCAGTGCTGCCATCCCCTTGCTGAGTACACACATCTTCTCCAACGGTCGAAACAGACTGGAACAGTCCTTCGGCGCATTGGTGGAGGCGTTCGACACGACAGAATGCGACGTCACCATCTATTGCTTGGCCAACAACATGGCCGTAAGGATTCAGCAACTGATCGACGATCACGCCCGCGAAGAGTTCGACGAGGAGGTGGTTGTAGAAGAGGAAGAGGAACATGAAGCTGATGCGA…
	53f4a2c402efb62c2549eed8374752fdd8e94aa4	510	8	CCTGTTGGGCAGTTACAAGCAGCCGGGTGTTGCATGAGGCAGGCGTCCTGATAACACCGGAGGATTACAACCGCATCTTTCCGGCATTCCGAGAGGACAAGCCGCACTCGGCCTTGGCAGCCTTGGATGCTGTCGCTACTCTCGTGTGGGGCTTGGATACGTCCTCGGGCATCCTGAGTGGAAAGGGTAGTTTCATGCGCCTGGAGAACAGCCATTGGAGTAACTCCAACAGAGGGTATGAGTACGGCCTCAACCTGGAAGCACTGGAAGGCTATGAGATCGCCAATCCACGCATGATCAAAGCGCTTAAACAACGGCGCGGGCGCGAATGTTACGACACTGAAACGGGGAAGCTGGTGCCTATGGATCCTGCTAGGGTCCAAGTGCCGATTAACCGGG…
	962db12b997e614f2847e532bb1082dec5da1fb1	492	8	CCTGTTGGGCAGTTACAAGCAGCCGGGTGTTGCATGAGGCAGGCGTCCTGATAACACCGGAGGATTACAACCGCATCTTTCCGGCATTCCGAGAGGACAAGCCGCACTCGGCCTTGGCAGCCTTGGATGCTGTCGCTACTCTCGTGTGGGGCTTGGATACGTCCTCGGGCATCCTGAGTGGAAAGGGTAGTTTCATGCGCCTGGAGAACAGCCATTGGAGTAACTCCAACAGAGGGTATGAGTACGGCCTCAACCTGGAAGCACTGGAAGGCTATGAGATCGCCAATCCACGCATGATCAAAGCGCTTAAACAACGGCGCGGGCGCGAATGTTACGACACTGAAACGGGGAAGCTGGTGCCTATGGATCCTGCTAGGGTCCAAGTGCCGATTAACCGGG…
	f4c16f1403413129e386843339276d98010ebf47	306	8	TGTCACCATCTATTGCTTGGCCAACAACATGGCCGTAAGGATTCAGCAACTGATCGACGATCACGCCCGCGAAGAGTTCGACGAGGAGGTGGTTGTAGAAGAGGAAGAGGAACATGAAGCTGATGCGATGAGTGATACGGAGACGCTGTCCAGTTTCGGTGACGAAACGGTGTGGGTGCCCAAACATAGCACTCTAGCTGGAAGGCCAGGATATAGTGCCTCTTACGGCGACCGCAGATCCCTTTTTGTCGGCACGACTCTGCCGAAGAAATCAGAGTATAACCAGCCGCTTATACAGTCCCAAGT
	fe7c0b7118d04ecd825ce7edd267fb089f053685	281	8	GTCACCATCTATTGCTTGGCCAACAACATGGCCGTAAGGATTCAGCAACTGATCGACGATCACGCCCGCGAAGAGTTCGACGAGGAGGTGGTTGTAGAAGAGGAAGAGGAACATGAAGCTGATGCGATGAGTGATACGGAGACGCTGTTCAGTTTCGGTGACGAAACGGTGTGGGTGCCCAAACATAGCACTCTAGCTGGAAGGCCAGGATATAGTGCCTCTTACGGCGACCGCAGATCCCGAAATCAGAGTATAACCAGCCGCTTATACAGTCCCAAGTA
	cfeae7ca9c990623ab649d0cefde0533f9e60e33	272	8	TCCTGTTGGGCAGTTACAAGCAGCCGGGTGTTGCATGAGGCAGGCGTCCTGATAACACCGGAGGATTACAACCGCATCTTTCCGGCATTCCGAGAGGACAAGCCGCACTCGGCCTTGGCAGCCTTGGATGCTGTCGCTACTCTCGTGTGGGGCTTGGATACGTCCTCGGGCATCCTGAGTGGAAAGGGTAGTTTCATGCGCCTGGAGAACAGCCATTGGAGTAACTCCAACAGAGGGTATGAGTACGGCCTCATTGTCGGCACGAAGTTCCA
	1ad3b2ea3243e8ee8ab80d0692e3745ec8a9405f	252	8	GTCACCATCTATTGCTTGGCCAACAACATGGCCGTAAGGATTCAGCAACTGATCGACGATCACGCCCGCGAAGAGTTCGACGAGGAGGTGGTTGTAGAAGAGGAAGAGGAACATGAAGCTGATGCGATGAGTGATACGGAGACGCTGTCCAGTTTCGGTGACGAAACGGTGTGGGTGCCCAAACATAGCACTCTAGCTGGAAGGCCAGGATATAGTGCAGAGTATAACCAGCCGCTTATACAGTCCCAAGTA
	630b9f520caddaa12fa52edbf6f2082ec307f12b	222	8	TCCTGTTGGGCAGTTACAAGCAGCCGGGTGTTGCATGAGGCAGGCGTCCTGATAACACCGGAGGATTACAACCGCATCTTTCCGGCATTCCGAGAGGACAAGCCGCACTCGGCCTTGGCAGCCTTGGATGCTGTCGCTACTCTCGTGTGGGGCTTGGATACGTCCTCGGGCATCCTGAGTGGAAAGGGTAGTTTCACACTCGAGGTAGAGATCTGTTCGGCA
	1385185b198e83e6aa06227e573a38857f6da026	206	8	CCTGTTGGGCAGTTACAAGCAGCCGGGTGTTGCATGAGGCAGGCGTCCTGATAACACCGGAGGATTACAACCGCATCTTTCCGGCATTCCGAGAGGACAAGCCGCACTCGGCCTTGGCAGCCTTGGATGCTGTCGCTACTCTCGTGTGGGGCTTGGATACGTCCTACGGCGACCGCAGATCCCTTTTTGTCGGCACGAAGTTCCAA
	20da338d621da8c0330567fb653ec84b47a5c763	1759	8	TGTCACCATCTATTGCTTGGCCAACAACATGGCCGTAAGGATTCAGCAACTGATCGACGATCACGCCCGCGAAGAGTTCGACGAGGAGGTGGTTGTAGAAGAGGAAGAGGAACATGAAGCTGATGCGATGAGTGATACGGAGACGCTGTCCAGTTTCGGTGACGAAACGGTGTGGGTGCCCAAACATAGCACTCTAGCTGGAAGGCCAGGATATAGTGCCTCTTACGGCGACCGCAGATCCCTTTTTGTCGGCACGAAGTTCCACCGCGCCGCAGTTGCTATGTCGTCAATTGAAGCGGCTTGGCCTAAGACCAAAGAAGCCAACGCCAAACTCATCGAGTACATACGAGGGCAACACCTCGTCGACGTCCTAAAGAGCTGTCCGGTCAACGACATACC…
	2a63f365192c213f2031b9cb05e1d76a6c8b2a44	1739	8	TGTCACCATCTATTGCTTGGCCAACAACATGGCCGTAAGGATTCAGCAACTGATCGACGATCACGCCCGCGAAGAGTTCGACGAGGAGGTGGTTGTAGAAGAGGAAGAGGAACATGAAGCTGATGCGATGAGTGATACGGAGACGCTGTTCAGTTTCGGTGACGAAACGGTGTGGGTGCCCAAACATAGCACTCTAGCTGGAAGGCCAGGATATAGTGCCTCTTACGGCGACCGCAGATCCCTTTTTGTCGGCACGAAGTTCCACCGCGCCGCAGTTGCTATGTCGTCAATTGAAGCGGCTTGGCCTAAGACCAAAGAAGCCAACGCCAAACTCATCGAGTACATACGAGGGCAACACCTCGTCGACGTCCTAAAGAGCTGTCCGGTCAACGACATACC…
	b748c18eeaf09b660cc3c5a9848ea76c92f32c1f	724	8	TGTCACCATCTATTGCTTGGCCAACAACATGGCCGTAAGGATTCAGCAACTGATCGACGATCACGCCCGCGAAGAGTTCGACGAGGAGGTGGTTGTAGAAGAGGAAGAGGAACATGAAGCTGATGCGATGAGTGATACGGAGACGCTGTCCAGTTTCGGTGACGAAACGGTGTGGGTGCCCAAACATAGCACTCTAGCTGGAAGGCCAGGATATAGTGCCTCTTACGGCGACCGCAGATCCCTTTTTGTCGGCACGAAGTTCCACCGCGCCGCAGTTGCTATGTCGTCAATTGAAGCGGCTTGGCCTAAGACCAAAGAAGCCAACGCCAAACTCATCGAGTACATACGAGGGCAACACCTCGTCGACGTCCTAAAGAGCTGTCCGGTCAACGACATACC…
	6f16435c45bd025e9969961495b9368a29f3b9c9	601	8	TGTCACCATCTATTGCTTGGCCAACAACATGGCCGTAAGGATTCAGCAACTGATCGACGATCACGCCCGCGAAGAGTTCGACGAGGAGGTGGTTGTAGAAGAGGAAGAGGAACATGAAGTTGATGCGAACGTCGGTACTGCCAAGCAATGACCACGGCACACCAGATCTGCCTGCAGAGACGAAGAAGAAGCTGGCGTACCAGATGCGCCCCACTCAAAAGAACAAGAGTCGCTACCTTTCCGCGAAGGTCCACAACATGAAACACAAGATCGTTCAATGTTTGCAGCGAGGTGCAGGGCACTACTTGAGAGAGCAGCACGCTCTGCCGCTGTGGAAAAACACCTTTCCTAAGCCCAGGTACTCCGACGCTTGTGTGGTGAAGTTCGAGAGCGTCAACA…
	3e2c8da394802c4230f54d8d152e2203df0e38bd	354	8	GTCACCATCTATTGCTTGGCCAACAACATGGCCGTAAGGATTCAGCAACTGATCGACGATCACGCCCGCGAAGAGTTCGACGAGGAGGTGGTTGTAGAAGAGGAAGAGGAACATGAAGCTGATGCGATGAGTGATACGGAGACGCTGTCCAGTTTCGGTGACGAAACGGTGTGGGTGCCCAAACATAGCACTCTAGCTGGAAGGCCAGGATATAGTGCCTCTTACGGCGACCGCAGATCCCTTTTTGTCGGCACGAAGTTCCACCGCGCCGCAGTTGCTATGTCGTCAATTGCTAAGGTGCGTTCTCTGCCGAAGAAATCAGAGTATAACCAGCCGCTTATACAGTCCCAAGTA
	fe7c0b7118d04ecd825ce7edd267fb089f053685	281	8	GTCACCATCTATTGCTTGGCCAACAACATGGCCGTAAGGATTCAGCAACTGATCGACGATCACGCCCGCGAAGAGTTCGACGAGGAGGTGGTTGTAGAAGAGGAAGAGGAACATGAAGCTGATGCGATGAGTGATACGGAGACGCTGTTCAGTTTCGGTGACGAAACGGTGTGGGTGCCCAAACATAGCACTCTAGCTGGAAGGCCAGGATATAGTGCCTCTTACGGCGACCGCAGATCCCGAAATCAGAGTATAACCAGCCGCTTATACAGTCCCAAGTA
	1ad3b2ea3243e8ee8ab80d0692e3745ec8a9405f	252	8	GTCACCATCTATTGCTTGGCCAACAACATGGCCGTAAGGATTCAGCAACTGATCGACGATCACGCCCGCGAAGAGTTCGACGAGGAGGTGGTTGTAGAAGAGGAAGAGGAACATGAAGCTGATGCGATGAGTGATACGGAGACGCTGTCCAGTTTCGGTGACGAAACGGTGTGGGTGCCCAAACATAGCACTCTAGCTGGAAGGCCAGGATATAGTGCAGAGTATAACCAGCCGCTTATACAGTCCCAAGTA
	58570e597c3eb2ae421dfa90d5b3a997c71102c9	1255	8	TTTTCCTAAGCCCAGGTACTCCGACGCTTGTGTGGTGAAGTTCGAGAGCGTCAACACAGCGATTGTTGCAGCCAACATGTTCATAGGGTGTAACTACCCCACCTTAAGCTCGTTCGGAGTCACGGACAAGTACGACGCTTACCTGGACATGGTTGACGGACTCAACTGCAACCTCGACACCGTGACGTTCGACCCTGCTAAGGTGCGTTCTCTGCCGAAGAAATCAGAGTATAACCAGCCGCTTATACAGTCCCAAGTGCCCGGGCCTATGGCATCTACTCTGCAAAGCATTCTTATGGCCGCCACCAAGCGCAACTGCAATGTCACGCAGATGAGAGAGCTTCCGACCCTGGACTCAGCGGCAATGAACGTGGAGGCTTTTAAAAAATTTGCCTGCAA…
	0484f79a8a65c19b8f1fbf3c053a4592fbafe903	645	8	TCCTGTTGGGCAGTTACAAGCAGCCGGGTGTTGCATGAGGCAGGCGTCCTGATAACACCGGAAGAAGTGGAAAGCTGGTACAGAGTGGGGATCCAGTGGCCACTGCAGGTGGCCGTAGCTACTCGCTACGGTGTAAACCATCTGCCGTTAGCCACAATGGCAATGGCCACGCTCGCCCAAGATCTGAGATCGTACTTGGGCGCGCGAGGGGAGTACGTATCCCTCTACGCCTAACCTTAATATTTTCTGCATCATACTCTCAACCAACCATGTTTCCCATGCAATTCACAAACTCAGCCTATCGCCAGATGGAGCCCATGTTCGCACCGGGTCCTCGAGGACAAGTACAGCCGTACCGGCCGCGCACTAAGCGTCGCCAAGAGCCGCAAGTCGGCAACG…
	156a913e86c29d02418ea13a9786ec8087caa176	495	8	TTTCCTAAGCCCAGGTACTCCGACGCTTGTGTGGTGAAGTTCGAGAGCGTCAACACAGCGATTGTTGCAGCCAACATGTTCATAGGGTGTAACTACCCCACCTTAAGCTCGTTCGGAGTCACGGACAAGTACGACGCTTACCTGGACATGGTTGACGGACTCAACTGCAACCTCGACACCGTGACGTTCGACCCTGCTAAGGTGCGTTCTCTGCCGAAGAAATCAGAGTATAACCAGCCGCTTATACAGTCCCAAGTGCCCGGGCCTATGGCATCTACTCTGCAAAGCATTCTTATGGCCGCCACCAAGCGCAACTGCAATGTCACGCAGATGAGAGAGCTTCCGACCCTGGACTCAGCGGCAATGAACGTGGAGGCTTTTAAAAAATTTGCCTGCAAG…
	3379ba2f5697cfb91a5c98df412bf2eaaaed81b0	474	8	TTTACGTGTGAGGAGCCGGTTCTGACGGCCGCCAGTATCACCCAGGGCAAGCCGCACCTTAGATCATCTATTTTCTGCATCATACTCTCAACCAACCATGTTTCCCATGCAATTCACAAACTCAGCCTATCGCCAGATGGAGCCCATGTTCGCACCGGGTCCTCGAGGACAAGTACAGCCGTACCGGCCGCGCACTAAGCGTCGCCAAGAGCCGCAAGTCGGCAACGCTGCTATTGCTGCCCTCGCGAACCAGATGAGCGCGCTCCAGCTACAGGTGGCTGGACTTGCCGGCCAGGCAAGGGTGGATCGTCGTGGACCAAGACGTGTTCAGAAAAGCAAGCAGAAGAAGAAGAATCCCTCCAACGGAGAAAAACCCAAGGAGAAGAAGAAGAAGCAAAA…
	1110782bd0de1ffae1aaa0b3321128aa174f02e1	467	8	TTTCCTAAGCCCAGGTACTCCGACGCTTGTGTGGTGAAGTTCGAGAGCGTCAACACAGCGATTGTTGCAGCCAACATGTTCATAGGGTGTAACTACCCCACCTTAAGCTCGTTCGGAGTCACGGACAAGTACGACGCTTACCTGGACATGGTTGACGGACTCAACTGCAACCTCGACACCGTGACGTTCGACCCTGCTAAGGTGCGTTCTCTGCCGAAGAAATCAGAGTATAACCAGCCGCTTATACAGTCCCAAGTGCCCGGGCCTATGGCATCTACTCTGCAAAGCATTCTTATGGCCGCCACCAAGCGCAACTGCAATGTCACGCAGATGAGAGAGCTTCCGACCCTGGACTCAGCGGCAATGAACGTGGAGGCTTTTAAAAAATTTGCCTGCAAG…
	55c208085ec67e5198ac3084a14e3341efaee363	402	8	TTTCCTAAGCCCAGGTACTCCGACGCTTGTGTGGTGAAGTTCGAGAGCGTCAACACAGCGATTGTTGCAGCCAACATGTTCATAGGGTGTAACTACCCCACCTTAAGCTCGTTCGGAGTCACGGACAAGTACGACGCTTACCTGGACATGGTTGACGGACTCAACTGCAACCTCGACACCGTGACGTTCGACCCTGCTAAGGTGCGTTCTCTGCCGAAGAAATCAGAGTATAACCAGCCGCTTATACAGTCCCAAGTGCCCGGGCCTATGGCATCTACTCTGCAAAGCATTCTTATGGCCGCCACCAAGCGCAACTGCAATGTCACGCAGATGAGAGAAGAAAGGGAGCGGTGGCGTAATCAAAAAACCACGGAACCGGCCCGGAAAGGAGGTAAGGAT…
	13ec55bea10a9ba2f71800a4ddce46c045e0557c	300	8	TTTTCCTAAGCCCAGGTACTCCGACGCTTGTGTGGTGAAGTTCGAGAGCGTCAACACAGCGATTGTTGCAGCCAACATGTTCATAGGGTGTAACTACCCCACCTTAAGCTCGTTCGGAGTCACGGACAAGTACGACGCTTACCTGGACATGGTTGACGGACTCAACTGCAACCTCGACACCGTGACGTTCGACCCTGCTAAGGTGCGTTCTCTGCCGAAGAAATCAGAGTATAACCAGCCGCTTATACAGTCCCAAGTGCCCGGGCCTATGGCATCTCTTTTTGTCGGCACGAAGTTCCA
	368604ecf335c115e163cf04e2559a044cbe01d9	175	8	CTCGAGGACAAGTACAGCCGTACCGGCCGCGCACTAAGCGTCGCCAAGAGCCGCAAGTCGGCAACGCTGCTATTGCTGCCCTCGCGAACCAGATGAGCGCGCTCCAGCTACAGGTGGCTGGACTTGCCGGCCAGGCAAGGGTGGATCGTCGTGGAACCTTGGTTTCCACAGCAAA
	3620bb7f34020e876538bb912eeb264d4f6e466f	549	8	TCTCGAGGACAAGTACAGCCGTACCGGCCGCGCACTAAGCGTCGCCAAGGGCCACCACTTGTCCGACCTGACCAAGAAGTGCACCAGATTTTCCACCACCCCGAAGAAGTCCGCCCCCTACCTCGTTGACGTGTACGACGCTCTGCCGATTTCTGTAGAGATTAGCACCGTTGTAACATGCAACGACAATCAGTGCACAGTGAGGGTGTCACCCGGTACCACAGTGAAATTCGATAAGAAGTGCAAGAGCGCTGCCCAAGCGACCGTTACCTTTACCAGCGACTCCCAGACGTTTACGTGTGAGGAGCCGGTTCTGACGGCCGCCAGTATCACCCAGGGCAAGCCGCACCTTAGATCATCTATGTTGCCCAGCGGAGGCAAGGAAGTGAAGGCGAGGAT…
	2d771d3f1dddc573838f47916ad916a1cef9f04d	399	8	TCTCGAGGACAAGTACAGCCGTACCGGCCGCGCACTAAGCGTCGCCAAGAGCCGCAAGTCGGCAACGCTGCTATTGCTGCCCTCGCGAACCAGATGAGCGCGCTCCAGCTACAGGTGGCTGGACTTGCCGGCCAGGCAAGGGTGGATCGTCGTGGACCAAGACGTGTTCAGAAAAGCAAGCAGAAGAAGAAGAATCCCTCCAACGGAGAAAAACCCAAGGAGAAGAAGAAGAAGCAAAAACAACAGGAGAAGAAAGGGAGCGGTGGCGTAATCAAAAAACCACGGAACCGGCCCGGAAAGGAGGTAAGGATCTCCGTAAAGCGTGCCCGACAGAGCACCTTCCCCGTGTACCATGACGGTGCTATATCCGACTACACGGAACCTTGGTTTCCACAGCAA
	10d9fca269c572b3c793a431820376bb9916ab66	275	8	GAGGACAAGTACAGCCGTTTACGTGTGAGGAGCCGGTTCTGACGGCCGCCAGTATCACCCAGGGCAAGCCGCACCTTAGATCATCTATGTTGCCCAGCGGAGGCAAGGAAGTGAAGGCGAGGATCCCATTCCCGTTCCCGCCAGAGACCGCGACCTGCAGAGTAAGTGTCGCCCCGCTGCCGTCGATCACCTATGAGGAAAGCGACGTTCTGCTGGCCGGTACCGCGAAGTACCCCGTGCTGCTGACTACACGGAACCTTGGTTTCCACAGCAAA
	513fa16aa00ca654ca64d851c5c9b286404c9145	259	8	TTTTACGTGTGAGGAGCCGGTTCTGACGGCCGCCAGTATCACCCAGGGCAAGCCGCACCTTAGATCATCTATGTTGCCCAGCGGAGGCAAGGAAGTGAAGGCGAGGATCCCATTCCCGTTCCCGCCAGAGACCGCGACCTGCAGAGTAAGTGTCGCCCCGCTGCCGTCGATCACCTATGAGGAAAGCGACGTTCTGCTGGCCGGTACCGCGAAGTACCCCAAAAACCACGGAACCGGCCCGGAAAGGAGGTAAGGATCT
	368604ecf335c115e163cf04e2559a044cbe01d9	175	8	CTCGAGGACAAGTACAGCCGTACCGGCCGCGCACTAAGCGTCGCCAAGAGCCGCAAGTCGGCAACGCTGCTATTGCTGCCCTCGCGAACCAGATGAGCGCGCTCCAGCTACAGGTGGCTGGACTTGCCGGCCAGGCAAGGGTGGATCGTCGTGGAACCTTGGTTTCCACAGCAAA
	0ab1ebbf95ef2335e81381b9ab676da6613b31dd	1428	8	TTTTACGTGTGAGGAGCCGGTTCTGACGGCCGCCAGTATCACCCAGGGCAAGCCGCACCTTAGATCATCTATGTTGCCCAGCGGAGGCAAGGAAGTGAAGGCGAGGATCCCATTCCCGTTCCCGCCAGAGACCGCGACCTGCAGAGTAAGTGTCGCCCCGCTGCCGTCGATCACCTATGAGGAAAGCGACGTTCTGCTGGCCGGTACCGCGAAGTACCCCGTGCTGCTGACTACACGGAACCTTGGTTTCCACAGCAATGCCACATCCGAATGGATCCAGGGTAAGTACTTGCGCCGTATCCCGGTCACGCCCCAAGGGATCGAACTAACGTGGGGAAATAACGCACCGTTGCACTTCTGGTCATCTGTTAGGTACGCATCTGGGGACGCCGACGCGTA…
	1b02b727545e055dbda130351b75ff3aab6a3200	585	8	TTGTTAGGTACGCATCTGGGGACGCCGACGCGTACCCTTGGGAACTTCTGGTGCACCACACCAAGCACCATCCGGAGTACGCGTGGGCGTTTGTAGGAGTTGCATGTGGTCTGCTGGTTATTGTAGTATGCATGTTCGCGTGCGCATGCAACAGAGTGCGGTACTCTTTGGTCGCCAACACGTTCAACCCGAACCCACCACCACTGACCGCACTGACTGCAGCATTGTGCTGCATACCTGGGGCTCGTGCGGACCAACCCTACCTGGACATCATTGCCTACCTGTGGACCAACAGCAAAGTGGCCTTCGGGCTGCAATGCGCGGCGCCCGTGGCTTGCGTGCTCATCGTCACATACGCCCTTAGACACTGCAGACTGTGCTGCAAGTCTTTTTTAGGGG…
	a305c6225a3a9aab3fdf40e239ddd136adf45148	271	8	TCTCGAGGACAAGTACAGCCGTACCGGCCGCGCACTAGACGGCCGCCAGTATCACCCAGGGCAAGCCGCACCTTAGATCATCTATGTTGCCCAGCGGAGGCAAGGAAGTGAAGGCGAGGATCCCATTCCCGTTCCCGCCAGAGACCGCGACCTGCAGAGTAAGTGTCGCCCCGCTGCCGTCGATCACCTATGAGGAAAGCGACGTTCTGCTGGCCGGTACCGCGAAGTACCCCGTGCTGCTGACTACACGGAACCTTGGTTTCCACAGCAA
	513fa16aa00ca654ca64d851c5c9b286404c9145	259	8	TTTTACGTGTGAGGAGCCGGTTCTGACGGCCGCCAGTATCACCCAGGGCAAGCCGCACCTTAGATCATCTATGTTGCCCAGCGGAGGCAAGGAAGTGAAGGCGAGGATCCCATTCCCGTTCCCGCCAGAGACCGCGACCTGCAGAGTAAGTGTCGCCCCGCTGCCGTCGATCACCTATGAGGAAAGCGACGTTCTGCTGGCCGGTACCGCGAAGTACCCCAAAAACCACGGAACCGGCCCGGAAAGGAGGTAAGGATCT
	0c71f44c3ba283981c978abd3b3d69d056913335	1844	7	TCCAAAAGCATACATATATCAATGATGCAAAATCTCACAGCTAACCCCTCCGCCGGCACTACAGTCACTGTAGATTTGCCCGCGGACCACCCGGCCCTGAACCAGTTCCAGACTGCGTTTCCAGGGTTCGAAGTGGTGGCCAGCAACAGGTCGTCCAACGACCATGCCGCCGCCAGAGCTTTCTCCCACTTGGCTACCAAGTGGATTGAGCGCGACATCGATGGCCGTCAGGTCATCGTTGCCGATATAGGGAGCGCACCAGCGAGAAGAGTCGGGGCACCCGACAATGTCACATACCACAGTGTGTGTCCTCGCAAATGCGCTGAAGACCCTGAGAGGCTGGCTTCTTATGCCAGGAAACTCGTCAGGGCTGTGGAGAGAGGAGATGGGCACCTCGTC…
	322b1eedd5acff24ed8ca61c4d332202b37688be	1838	7	TCCAAAAGCATACATATATCAATGATGCAAAATCTCACAGCTAACCCCTCCGCCGGCACTACAGTCACTGTAGATTTGCCCGCGGACCACCCGGCCCTGAACCAGTTCCAGACTGCGTTTCCAGGGTTCGAAGTGGTGGCCAGCAACAGGTCGTCCAACGACCATGCCGCCGCCAGAGCTTTCTCCCACTTGGCTACCAAGTGGATTGAGCGCGACATCGATGGCCGTCAGGTCATCGTTGCCGATATAGGGAGCGCACCAGCGAGAAGAGTCGGGGCACCCGACAATGTCACATACCACAGTGTGTGTCCTCGCAAATGCGCTGAAGACCCTGAGAGGCTGGCTTCTTATGCCAGGAAACTCGTCAGGGCTGTGGAGAGAGGAGATGGGCACCTCGTC…
	04c915a4223483656920672feb572093240b8ea8	1816	7	TCCAAAAGCATACATATATCAATGATGCAAAATCTCACAGCTAACCCCTCCGCCGGCACTACAGTCACTGTAGATTTGCCCGCGGACCACCCGGCCCTGAACCAGTTCCAGACTGCGTTTCCAGGGTTCGAAGTGGTGGCCAGCAACAGGTCGTCCAACGACCATGCCGCCGCCAGAGCTTTCTCCCACTTGGCTACCAAGTGGATTGAGCGCGACATCGATGGCCGTCAGGTCATCGTTGCCGATATAGGGAGCGCACCAGCGAGAAGAGTCGGGGCACCCGACAATGTCACATACCACAGTGTGTGTCCTCGCAAATGCGCTGAAGACCCTGAGAGGCTGGCTTCTTATGCCAGGAAACTCGTCAGGGCTGTGGAGAGAGGAGATGGGCACCTCGTC…
	2366ec2f3b02523c7c13327cc8e5d873142b845c	1815	7	TCCAAAAGCATACATATATCAATGATGCAAAATCTCACAGCTAACCCCTCCGCCGGCACTACAGTCACTGTAGATTTGCCCGCGGACCACCCGGCCCTGAACCAGTTCCAGACTGCGTTTCCAGGGTTCGAAGTGGTGGCCAGCAACAGGTCGTCCAACGACCATGCCGCCGCCAGAGCTTTCTCCCACTTGGCTACCAAGTGGATTGAGCGCGACATCGATGGCCGTCAGGTCATCGTTGCCGATATAGGGAGCGCACCAGCGAGAAGAGTCGGGGCACCCGACAATGTCACATACCACAGTGTGTGTCCTCGCAAATGCGCTGAAGACCCTGAGAGGCTGGCTTCTTATGCCAGGAAACTCGTCAGGGCTGTGGAGAGAGGAGATGGGCACCTCGTC…
	0e024993a77893d456d2f649270618e40f952233	1789	7	TCCAAAAGCATACATATATCAATGATGCAAAATCTCACAGCTAACCCCTCCGCCGGCACTACAGTCACTGTAGATTTGCCCGCGGACCACCCGGCCCTGAACCAGTTCCAGACTGCGTTTCCAGGGTTCGAAGTGGTGGCCAGCAACAGGTCGTCCAACGACCATGCCGCCGCCAGAGCTTTCTCCCACTTGGCTACCAAGTGGATTGAGCGCGACATCGATGGCCGTCAGGTCATCGTTGCCGATATAGGGAGCGCACCAGCGAGAAGAGTCGGGGCACCCGACAATGTCACATACCACAGTGTGTGTCCTCGCAAATGCGCTGAAGACCCTGAGAGGCTGGCTTCTTATGCCAGGAAACTCGTCAGGGCTGTGGAGAGAGGAGATGGGCACCTCGTC…
	09c294087781504dbd946054ef7d3a280b80e115	1761	7	TCCAAAAGCATACATATATCAATGATGCAAAATCTCACAGCTAACCCCTCCGCCGGCACTACAGTCACTGTAGATTTGCCCGCGGACCACCCGGCCCTGAACCAGTTCCAGACTGCGTTTCCAGGGTTCGAAGTGGTGGCCAGCAACAGGTCGTCCAACGACCATGCCGCCGCCAGAGCTTTCTCCCACTTGGCTACCAAGTGGATTGAGCGCGACATCGATGGCCGTCAGGTCATCGTTGCCGATATAGGGAGCGCACCAGCGAGAAGAGTCGGGGCACCCGACAATGTCACATACCACAGTGTGTGTCCTCGCAAATGCGCTGAAGACCCTGAGAGGCTGGCTTCTTATGCCAGGAAACTCGTCAGGGCTGTGGAGAGAGGAGATGGGCACCTCGTC…
	c69d4903aaa0338c99ac5b631d929f03d284e867	740	7	TCCAAAAGCATACATATATCAATGATGCAAAATCTCACAGCTAACCCCTCCGCCGGCACTACAGTCACTGTAGATTTGCCCGCGGACCACCCGGCCCTGAACCAGTTCCAGACTGCGTTTCCAGGGTTCGAAGTGGTGGCCAGCAACAGGTCGTCCAACGACCATGCCGCCGCCAGAGCTTTCTCCCACTTGGCTACCAAGTGGATTGAGCGCGACATCGATGGCCGTCAGGTCATCGTTGCCGATATAGGGAGCGCACCAGCGAGAAGAGTCGGGGCACCCGACAATGTCACATACCACAGTGTGTGTCCTCGCAAATGCGCTGAAGACCCTGAGAGGCTGGCTTCTTATGCCAGGAAACTCGTCAGGGCTGTGGAGAGAGGAGATGGGCACCTCGTC…
	9eb895c9dafad75c3b965efed3bba3085197173e	515	7	TCCTGTTGGGCAGTTACAAGCAGCCGGGTGTTGCATGAGGCAGGCGTCCTGATAACACCGGAGGATTACAACCGCATCTCTCCGCCACCTACCTCAACCTGCCTCTGAAGCAACTGCTGCTTAACACGCTCAAACGCGCGATCAAACCTATGGATCAGGCCATCGCAGATGAGACAGAAGCACGCGCACACGACGCGGCTGAAGTGCATGAGTTGACAGAGGAAGAGGGTAGACAACAGGCCGCCAACCCTAGTTACATCGCAGACGTGCTAGATCAGGATGACGTAGAGGAGGTCGACGACGTAATGTCTGATGTGGACCTTGGCGAAGAAGACGGGGTGGGTGCCACCATCATCGACTGCCACAGAGGTACCGTGAAAGTGATCACGGCGTTCAGTG…
	10b64642cef05d516468a65b386395d23f5e5fd3	186	7	TGCCAACCCTAGTTACATCGCAGACGTGCTAGATCAGGATGACGTAGAGGAGGTCGACGACGTAATGTCTGATGTGGACCTTGGCGAAGAAGACGGGGTGGGTGCCACCATCATCGACTGCCACAGAGGTACCGTGAAAGTGATCACGGCGTTCAGTGACAATACTATGAGATCGCCAATCCACGC
	2d51faa77bd64ed1d278d973a5ad652d539f0c18	463	7	GCCAACCCTAGTTACATCGCAGACCCGCTGATCCCTATACTCTCCAAGCCGCCGAAAGGAGATTACTCCGCTACCATGGAGGATTGGGAGGATGAGCACAATGGTATCTTGGCGGCCCTCAGAGAAGCGTGTGTCCCACGGATGAACTTCGCGCACGGGAAGCGTAACACCTGTTGGGCAGTTACAAGCAGCCGGGTGTTGCATGAGGCAGGCGTCCTGATAACACCGGAGGATTACAACCGCATCTTTCCGGCATTCCGAGAGGACAAGCCGCACTCGGCCTTGGCAGCCTTGGATGCTGTCGCTACTCTCGTGTGGGGCTTGGATACGTCCTCGGGCATCCTGAGTGGAAAGGGTAGTTTCATGCGCCTGGAGAACAGCCATTGGAGTAACTCCAAC…
	c19b4208cde6d412d5875479a36d9d4e4098df91	455	7	TGCCAACCCTAGTTACATCGCTGATCCCTATACTCTCCAAGCCGCCGAAAGGAGATTACTCCGCTACCATGGAGGATTGGGAGGATGAGCACAATGGTATCTTGGCGGCCCTCAGAGAAGCGTGTGTCCCACGGATGAACTTCGCGCACGGGAAGCGTAACACCTGTTGGGCAGTTACAAGCAGCCGGGTGTTGCATGAGGCAGGCGTCCTGATAACACCGGAGGATTACAACCGCATCTTTCCGGCATTCCGAGAGGACAAGCCGCACTCGGCCTTGGCAGCCTTGGATGCTGTCGCTACTCTCGTGTGGGGCTTGGATACGTCCTCGGGCATCCTGAGTGGAAAGGGTAGTTTCATGCGCCTGGAGAACAGCCATTGGAGTAACTCCAACAGAGGGT…
	563ecc662f1a21a7981c241bbbeaa5f50055dc6d	289	7	GCCAACCCTAGTTACATCGCAGACGTGCTAGATCAGGATGACGTAGAGGAGGTCGACGACGTAATGTCTGATGTGGACCTTGGCGAAGAAGACGGGGTGGGTGCCACCATCATCGACTGCCACAGAGGTACCGTGAAAGTGATCACGGCGTTCAGTGACAATACTATGGGAGAATACTTAGTACTATCCCCGGTAACTGTGTTGCGCACCAGGAAACTGGCCGTATGAGGGTATGAGTACGGCCTCAACCTGGAAGCACTGGAAGGCTATGAGATCGCCAATCCACGCA
	10b64642cef05d516468a65b386395d23f5e5fd3	186	7	TGCCAACCCTAGTTACATCGCAGACGTGCTAGATCAGGATGACGTAGAGGAGGTCGACGACGTAATGTCTGATGTGGACCTTGGCGAAGAAGACGGGGTGGGTGCCACCATCATCGACTGCCACAGAGGTACCGTGAAAGTGATCACGGCGTTCAGTGACAATACTATGAGATCGCCAATCCACGC
	2b69354987767b1836bcb2964246e8c644893c51	1775	7	CCTGTTGGGCAGTTACAAGCAGCCGGGTGTTGCATGAGGCAGGCGTCCTGATAACACCGGAGGATTACAACCGCATCTTTCCGGCATTCCGAGAGGACAAGCCGCACTCGGCCTTGGCAGCCTTGGATGCTGTCGCTACTCTCGTGTGGGGCTTGGATACGTCCTCGGGCATCCTGAGTGGAAAGGGTAGTTTCATGCGCCTGGAGAACAGCCATTGGAGTAACTCCAACAGAGGGCATGAGTACGGCCTCAACCTGGAAGCACTGGAAGGCTATGAGATCGCCAATCCACGCATGATCAAAGCGCTTAAACAACGGCGCGGGCGCGAATGTTACGACACTGAAACGGGGAAGCTGGTGCCTATGGATCCTGCTAGGGTCCAAGTGCCGATTAACCGGG…
	3823a07209912febf223364bf2cd2ad647177af4	1774	7	TCCTGTTGGGCAGTTACAAGCAGCCGGGTGTTGCATGAGGCAGGCGTCCTGATAACACCGGAGGATTACAACCGCATCTTTCCGGCATTCCGAGAGGACAAGCCGCACTCGGCCTTGGCAGCCTTGGATGCTGTCGCTACTCTCGTGTGGGGCTTGGATACGTCCTCGGGCATCCTGAGTGGAAAGGGTAGTTTCATGCGCCTGGAGAACAGCCATTGGAGTAACTCCAACAGAGGGTATGAGTACGGCCTCAACCTGGAAGCACTGGAAGGCTATGAGATCGCCAATCCACGCATGATCAAAGCGCTTAAACAACGGCGCGGGCGCGAATGTTACGACACTGAAACGGGGAAGCTGGTGCCTATGGATCCTGCTAGGGTCCAAGTGCCGATTAACCGG…
	1a286e4d944cfcbb113d5cd4e6b90a8ca158b794	1760	7	TCCTGTTGGGCAGTTACAAGCAGCCGGGTGTTGCATGAGGCAGGCGTCCTGATAACACCGGAGGATTACAACCGCATCTTTCCGGCATTCCGAGAGGACAAGCCGCACTCGGCCTTGGCAGCCTTGGATGCTGTCGCTACTCTCGTGTGGGGCTTGGATACGTCCTCGGGCATCCTGAGTGGAAAGGGTAGTTTCATGCGCCTGGAGAACAGCCATTGGAGTAACTCCAACAGAGGGTATGAGTACGGCCTCAACCTGGAAGCACTGGAAGGCTATGAGATCGCCAATCCACGCATGATCAAAGCGCTTAAACAACGGCGCGGGCGCAAGTGCCAATGTAACCGGGTCGTGCCCCATGTGTTGGTGGATACCTCTGCAGCGGCCAAACCAGGCTTCCTA…
	21422b45a87fbb6fd74fa71c2a2705c72bd76666	1757	7	TCCTGTTGGGCAGTTACAAGCAGCCGGGTGTTGCATGAGGCAGGCGTCCTGATTTCCGAGAGGACAAGCCGCACTCGGCCTACTCTCGTGTGGGGCTTGGATACGTCCTCGGGCATCCTGAGTGGAAAGGGTAGTTTCATGCGCCTGGAGAACAGCCATTGGAGTAACTCCAACAGAGGGTATGAGTACGGCCTCAACCTGGAAGCACTGGAAGGCTATGAGATCGCCAATCCACGCATGATCAAAGCGCTTAAACAACGGCGCGGGCGCGAATGTTACGACACTGAAACGGGGAAGCTGGTGCCTATGGATCCTGCTAGGGTCCAAGTGCCGATTAACCGGGTCGTGCCCCATGTGTTGGTGGATACCTCTGCAGCGGCCAAACCAGGCTTCCTAGAA…
	545192563ac3ffff56416f8a0a14a2309713a2f8	987	7	CCTGTTGGGCAGTTACAAGCAGCCGGGTGTTGCATGAGGCAGGCGTCCTGATAACACCGGAGGATTACAACCGCATCTTTCCGGCATTCCGAGAGGACAAGCCGCACTCGGCCTTGGCAGCCTTGGATGCTGTCGCTACTCTCGTGTGGGGCTTGGATACGTCCTCGGGCATCCTGAGTGGAAAGGGTAGTTTCATGCGCCTGGAGAACAGCCATTGGAGTAACTCCAACAGAGGGTATGAGTACGGCCTCAACCTGGAAGCACTGGAAGGCTATGAGATCGCCAATCCACGCATGATCAAAGCGCTTAAACAACGGCGCGGGCGCGAATGTTACGACACTGAAACGGGGAAGCTGGTGCCTATGGATCCTGCTAGGGTCCAAGTGCCGATTAACCGGG…
	91dfab03fd39f34879bb5c1ea019d3860c64fb10	922	7	CCTGTTGGGCAGTTACAAGCAGCCGGGTGTTGCATGAGGCAGGCGTCCTGATAACACCGGAGGATTACAACCGCATCTTTCCGGCATTCCGAGAGGACAAGCCGCACTCGGCCTTGGCAGCCTTGGATGCTGTCGCTACTCTCGTGTGGGGCTTGGATACGTCCTCGGGCATCCTGAGTGGAAAGGGTAGTTTCATGCGCCTGGAGAACAGCCATTGGAGTAACTCCAACAGAGGGTATGAGTACGGCCTCAACCTGGAAGCACTGGAAGGCTATGAGATCGCCAATCCACGCATGATCAAAGCGCTTAAACAACGGCGCGGGCGCGAATGTTACGACACTGAAACGGGGAAGCTGGTGCCTATGGATCCTGCTAGGGTCCAAGTGCCGATTAACCGGG…
	614d9d2007fc04124f26f8d26af5a54489c0ae3a	873	7	CCTGTTGGGCAGTTACAAGCAGCCGGGTGTTGCATGAGGCAGGCGTCCTGATAACACCGGAGGATTACAACCGCATCTTTCCGGCATTCCGAGAGGACAAGCCGCACTCGGCCTTGGCAGCCTTGGATGCTGTCGCTACTCTCGTGTGGGGCTTGGATACGTCCTCGGGCATCCTGAGTGGAAAGGGTAGTTTCATGCGCCTGGAGAACAGCCATTGGAGTAACTCCAACAGAGGGTATGAGTACGGCCTCAACCTGGAAGCACTGGAAGGCTATGAGATCGCCAATCCACGCATGATCAAAGCGCTTAAACAACGGCGCGGGCGCGAATGTTACGACACTGAAACGGGGAAGCTGGTGCCTATGGATCCTGCTAGGGTCCAAGTGCCGATTAACCGGG…
	8ed3a0aa266a7727aee76ed2b554378e3196de00	729	7	TCCTGTTGGGCAGTTACAAGCAGCCGGGTGTTGCATGAGGCAGGCGTCCTGATAACACCGGAGGATTACAACCGCATCTTTCCGGCATTCCGAGAGGACAAGCCGCACTCGGCCTTGGCAGCCTTGGATGCTGTCGCTACTCTCGTGTGGGGCTTGGATACGTCCTCGGGCATCCTGAGTGGAAAGGGTAGTTTCATGCGCCTGGAGAACAGCCATTGGAGTAACTCCAACAGAGGGTATGAGTACGGCCTCAACCTGGAAGCACTGGAAGGCTATGAGATCGCCAATCCACGCATGATCAAAGCGCTTAAACAACGGCGCGGGCGCGAATGTTACGACACTGAAACGGGGAAGCTGGTGCCTATGGATCCTGCTAGGGTCCAAGTGCCGATTAACCGG…
	340938adf25ccde8700efb132f67c608930595f3	676	7	TGTTGGGCAGTTACAAGCAGCCGGGTGTTGCATGAGGCAGGCGTCCTGATAACACCGGAGGATTACAACCGCATCTTTCCGGCATTCCGAGAGGACAAGCCGCACTCGGCCTTGGCAGCCTTGGATGCTGTCGCTACTCTCGTGTGGGGCTTGGATACGTCCTCGGGCATCCTGAGTGGAAAGGGTAGTTTCATGCGCCTGGAGAACAGCCATTGGAGTAACTCCAACAGAGGGTATGAGTACGGCCTCAACCTGGAAGCACTGGAAGGCTATGAGATCGCCAATCCACGCATGATCAAAGCGCTTAAACAACGGCGCGGGCGCGAATGTTACGACACTGAAACGGGGAAGCTGGTGCCTATGGATCCTGCTAGGGTCCAAGTGCCGATTAACCGGGTC…
	d170831aa1d2420ca9e8a4ba6fc11021235e9e8c	586	7	TCCTGTTGGGCAGTTACAAGCAGCCGGGTGTTGCATGAGGCAGGCGTCCTGATAACACCGGAGGATTACAACCGCATCTTTCCGGCATTCCGAGAGGACAAGCCGCACTCGGCCTTGGCAGCCTTGGATGCTGTCGCTACTCTCGTGTGGGGCTTGGATACGTCCTCGGGCATCCTGAGTGGAAAGGGTAGTTTCATGCGCCTGGAGAACAGCCATTGGAGTAACTCCAACAGAGGGTATGAGTACGGCCTCAACCTGGAAGCACTGGAAGGCTATGAGATCGCCAATCCACGCATGATCAAAGCGCTTAAACAACGGCGCGGGCGCGAATGTTACGACACTGAAACGGGGAAGCTGGTGCCTATGGATCCTGCTAGGGTCCAAGTGCCGATTAACCGG…
	93b25f1ef391f8ac3d29a5334de95e128c441dda	468	7	TCCTGTTGGGCAGTTACAAGCAGCCGGGTGTTGCATGAGGCAGGCGTCCTGATAACACCGGAGGATTACAACCGCATCTTTCCGGCATTCCGAGAGGACAAGCCGCACTCGGCCTTGGCAGCCTTGGATGCTGTCGCTACTCTCGTGTGGGGCTTGCATACGTCCTCGGGCATCCTGAGTGGAAAGGGTAGTTTCATGCGCCTGGAGAACAGCCATTGGAGTAACTCCAACAGAGGGTATGAGTACGGCCTCAACCTGGAAGCACTGGAAGGCTATGAGATCGCCAATCCACGCATGATCAAAGCGCTTAAACAACGGCGCGGGCGCGAATGTTACGACACTGAAACGGGGAAGCTGGTGCCTATGGATCCTGCTAGGGTCCAAGTGCCGATTAACCGG…
	3a979818562132097eafd204f2711fe3b9aae9c5	465	7	CCTGTTGGGCAGTTACAAGCAGCCGGGTGTTGCATGAGGCAGGCGTCCTGATAACACCGGAGGATTACAACCGCATCTTTCCGGCATTCCGAGAGGACAAGCCGCACTCGGCCTTGGCAGCCTTGGATGCTGTCGCTACTCTCGTGTGGGGCTTGGATACGTCCTCGGGCATCCTGAGTGGAAAGGGTAGTTTCATGCGCCTGGAGAACAGCCATTGGAGTAACTCCAACAGAGGGTATGAGTACGGCCTCAACCTGGAAGCACTGGAAGGCTATGAGATCGCCAATCCACGCATGATCAAAGCGCTTAAACAACGGCGCGGGCGCGAATGTTACGACACTGAAACGGGGAAGCTGGTGCCTATGGATCCTGCTAGGGTCCAAGTGCCGGTGTTGCGCA…
	c3f3f721f288d90e9546adbf08e26ed4e80e646a	441	7	TCCAAAAGCATACATATATCAATGATGCAAAATCTCACAGCTAACCTAGTCACTGCCAACGGTATCACCAGTGCTGCCATCCCCTTGCTGAGTACACACATCTTCTCCAACGGTCGAAACAGACTGGAACAGTCCTTCGGCGCATTGGTGGAGGCGTTCGACACGACAGAATGCGACGTCACCATCTATTGCTTGGCCAACAACATGGCCGTAAGGATTCAGCAACTGATCGACGATCACGCCCGCGAAGAGTTCGACGAGGAGGTGGTTGTAGAAGAGGAAGAGGAACATGAAGCTGATGCGATGAGTGATACGGAGACGCTGTTCAGTTTCGGTGACGAAACGGTGTGGGTGCCCAAACATAGCACTCTAGCTGGAAGGCCAGGATATAGTGCCTCT…
	26ece33f02459ad8aa47d05dc2dafc8cd6586737	300	7	TTTTCCTAAGCCCAGGTACTCCGACGCTTGTGTGGTGAAGTTCGAGAGCGTCAAGGCCAACAACATGGCCGTAAGGATTCAGCAACTGATCGACGATCACGCCCGCGAAGAGTTCGACGAGGAGGTGGTTGTAGAAGAGGAAGAGGAACATGAAGCTGATGCGATGAGTGATACGGAGACGCTGTTCAGTTTCGGTGACGAAACGGTGTGGGTGCCCAAACATAGCACTCTAGCTGGAAGGCCAGGATATAGTGCCTCTTACGGCGACCGCAGATCCCTTTTTGTCGGCACGAAGTTCCA
	0519e2c291c1a77f8f666d4fbca27ce1d291bd49	1797	7	TGTCACCATCTATTGCTTGGCCAACAACATGGCCGTAAGGATTCAGCAACTGATCGACGATCACGCCCGCGAAGAGTTCGACGAGGAGGTGGTTGTAGAAGAGGAAGAGGAACATGAAGCTGATGCGATGAGTGATACGGAGACGCTGTCCAGTTTCGGTGACGAAACGGTGTGGGTGCCCAAACATAGCACTCTAGCTGGAAGGCCAGGATATAGTGCCTCTTACGGCGACCGCAGATCCCTTTTTGTCGGCACGAAGTTCCACCGCGCCGCAGTTGCTATGTCGTCAATTGAAGCGGCTTGGCCTAAGACCAAAGAAGCCAACGCCAAACTCATCGAGTACATACGAGGGCAACACCTCGTCGACGTCCTAAAGAGCTGTCCGGTCAACGACATACC…
	2338ac099842b77532b5bbff1295dfde7322e213	517	7	TGTCACCATCTATTGCTTGGCCAACAACATGGCCGTAAGGATTCAGCAACTGATCGACGATCACGCCCGCGAAGAGTTCGACGAGGAGGTGGTTGTAGAAGAAGAAGCTGGCGTACCAGATGCGCCCCACTCAAAAGAACAAGAGTCGCTACCTTTCCGCGAAGGTCCACAACATGAAACACAAGATCGTTCAATGTTTGCAGCGAGGTGCAGGGCACTACTTGAGAGAGCAGCACGCTCTGCCGCTGTGGAAAAACACCTTTCCTAAGCCCAGGTACTCCGACGCTTGTGTGGTGAAGTTCGAGAGCGTCAACACAGCGATTGTTGCAGCCAACATGTTCATAGGGTGTAACTACCCCACCTTAAGCTCGTTCGGAGTCACGGACAAGTACGACGCTT…
	53c00d1b7375d473d148e539c5059b301d2597f7	389	7	TGTCACCATCTATTGCTTGGCCAACAACATGGCCGTAAGGATTCAGCAACTGATCGACGATCACGCCCGCGAAGAGTTCGACGAGGAGGTGGTTGTAGAAGAGGAAGAGGAACATGAAGCTGATGCGATGAGTGATACGGAGACGCTGTCCAGTTTCGGTGACGAAACGGTGTGGGTGCCCAAACATAGCACTCTAGCTGGAAGGCCAGGATATAGTGCCTCTTACGGCGACCGCAGATCCCTTTTTGTCGGCACGAAGTTCCACCGCGCCGCAGTTGCTATGTCGTCAATTGAAGCGGCTTGGCCTAAGACCAAAGAAGCCAACGCCAAACTCATCGAGTACATCCGAAGAAATCAGAGTATAACCAGCCGCTTATACAGTCCCAAGT
	6ae1173bc050a97b8136cbb778fb7e6103e19a1f	317	7	ACTTGGGACTGTATAAGCGGCTGGTTAATCCATTCCCTCCGATAGATGAAACCAGCACCTTTCCTAAGCCCAGGTACTCCGACGCTTGTGTGGTGAAGTTCGAGAGCGTCAACACAGCGATTGTTGCAGCCAACATGTTCATAGGGTGTAACTACCCCACCTTAAGCTCGTTCGGAGTCACGGACAAGTACGACGCTTACCTGGACATGGTTGACGGACTCAACTGCAACCTCGACACCGTGACGTTCGACCCTGCTAAGGTGCGTTCTCTGCCGAAGAAATCAGAGTATAACCAGCCGCTTATACAGTCCCAAGTA
	160fc4fbb5c045419c06001a8e33be3c0b9c87f3	281	7	TTTCCTAAGCCCAGGTACTCCGACGCTTGTGTGGTGAAGTTCGAGAGCGTCAACACAGCGATTGTTGCAGCCAACATGTTCATAGGGTGTAACTACCCCACCTTAAGCTCGTTCGGAGTCACGGACAAGTACGACGCTTACCTGGACATGGTTGACGGACTCAACTGCAACCTCGACACCGTGACGTTCGACCCTGCTAAGGTGCGTTCTCTGCCGAAGAAAGGGAGCGGTGGCGTAATCAAAAAACCACGGAACCGGCCCGGAAAGGAGGTAAGGATCTA
	beb61ac32114678452d57b1a2f4709eb723a946b	256	7	TTTTCCTAAGCCCAGGTACTCCGACGCTTGTGTGGTGAAGTTCGAGAGCGTCAACACAGCGATTGTTGCAGCCAACATGTTCATAGGGTGTAACTACCCCACCTTAAGCTCGTTCGGAGTCACGGACAAGTACGACGCTTACCTGGACATGGTTGACGGACTCAACTGCAACCTCGACACCGTGACGTTCGACCCTGCTAAGGTGCGTTCTCTGCCGAAGAAATCAGACGAAGTGATGCAGTATGTCCACAAGGGC
	bee1f3ad3a5f1bc52c9ab2725a0c7eddbeade096	358	7	TTTCCTAAGCCCAGGTACTCCGACGCTTGTGTGGTGAAGTTCGAGAGCGTCAACACAGCGATTGTTGCAGCCAACATGTTCATAGGGTGTAACTACCCCACCTTAAGCTCGTTCGGAGTCACGGACAAGTACGACGCTTACCTGGACATGGTTGACGGACTCAACTGCAACCTCGACACCGTGACGTTCGACCCTGCTAAGGTGCGTTCTCTGCCGAAGAAATCAGAGTATAACCAGCCGCTTATACAGTCCCAAGTGCCCGGGCCTATGGCATCTACTCTGCAAAGCATTCTTATGGCCGCCACCAAGCGCAACTGCAATGTCACGCAGATCCCTTTTTGTCGGCACGAAGTTCCAA
	beb61ac32114678452d57b1a2f4709eb723a946b	256	7	TTTTCCTAAGCCCAGGTACTCCGACGCTTGTGTGGTGAAGTTCGAGAGCGTCAACACAGCGATTGTTGCAGCCAACATGTTCATAGGGTGTAACTACCCCACCTTAAGCTCGTTCGGAGTCACGGACAAGTACGACGCTTACCTGGACATGGTTGACGGACTCAACTGCAACCTCGACACCGTGACGTTCGACCCTGCTAAGGTGCGTTCTCTGCCGAAGAAATCAGACGAAGTGATGCAGTATGTCCACAAGGGC
	fd7ff35854a3eb6598efafdd8c04c07ef432c3f6	164	7	TTTTACGTGTGAGGAGCCGGTTCTAAGCAAGCAGAAGAAGAAGAATCCCTCCAACGGAGAAAAACCCAAGGAGAAGAAGAAGAAGCAAAAACAACAGGAGAAGAAAGGGAGCGGTGGCGTAATCAAAAAACCACGGAACCGGCCCGGAAAGGAGGTAAGGATCT
	5c4fb308407411aed3555d50241697664565f2ea	138	7	TGTCACCATCTATTGCTTGGCCAACAACATGGTTGACGGACTCAACTGCAACCTCGACACCGTGACGTTCGACCCTGCTAAGGTGCGTTCTCTGCCGAAGAAATCAGAGTATAACCAGCCGCTTATACAGTCCCAAGT
	54aff2536fc70ca5682c1e11cc8f255dd76bce4f	1927	7	CTCGAGGACAAGTACAGCCGTACCGGCCGCGCACTAAGCGTCGCCAAGAGCCGCAAGTCGGCAACGCTGCTATTGCTGCCCTCGCGAACCAGATGAGCGCGCTCCAGCTACAGGTGGCTGGACTTGCCGGCCAGGCAAGGGTGGATCGTCGTGGACCAAGACGTGTTCAGAAAAGCAAGCAGAAGAAGAAGAATCCCTCCAACGGAGAAAAACCCAAGGAGAAGAAGAAGAAGCAAAAACAACAGGAGAAGAAAGGGAGCGGTGGCGTAATCAAAAAACCACGGAACCGGCCCGGAAAGGAGGTAAGGATCTCCGTAAAGCGTGCCCGACAGAGCACCTTCCCCGTGTACCATGACGGTGCTATATCCGGCTACGCTGTGCTGATTGGTTCTCGCGTGT…
	13153d72962898f3c7c5465d23b9b9f87e6814e5	1071	7	TCTCGAGGACAAGTACAGCCGTACCGGCCGCGCACTAAGCGTCGCCAAGAGCCGCAAGTCGGCAACGCTGCTATTGCTGCCCTCGCGAACCAGATGAGCGCGCTCCAGCTACAGGTGGCTGGACTTGCCGGCCAGGCAAGGGTGGATCGTCGTGGACCAAGACGTGTTCAGAAAAGCAAGCAGAAGAAGAAGAATCCCTCCAACGGAGAAAAACCCAAGGAGAAGAAGAAGAAGCAAAAACAACAGGAGAAGAAAGGGAGCGGTGGCGTAATCAAAAAACCACGGAACCGGCCCGGAAAGGAGGTAAGGATCTCCGTAAAGCGTGCCCGACAGAGCACCTTCCCCGTGTACCATGACGGTGCTATATCCGGCTACGCTGTGCTGATTGGTTCTCGCGTG…
	3c0230783361015906f1f7de634aba8c6d38a890	664	7	TCTCGAGGACAAGTACAGCCGTACCGGCCGCGCACTAAGCGTCGCCAAGAGCCGCAAGTCGGCAGAGTATTACTGTTGCGGCCACACTGGACGGCACCCGCCACCAATGCACCACGGTTTTCGAACATCAAGTAACGGAGAAGTTCACCAGAGAACGCAGCAAGGGCCACCACTTGTCCGACCTGACCAAGAAGTGCACCAGATTTTCCACCACCCCGAAGAAGTCCGCCCCCTACCTCGTTGACGTGTACGACGCTCTGCCGATTTCTGTAGAGATTAGCACCGTTGTAACATGCAACGACAATCAGTGCACAGTGAGGGTGTCACCCGGTACCACAGTGAAATTCGATAAGAAGTGCAAGAGCGCTGCCCAAGCGACCGTTACCTTTACCAGCGACT…
	937d625667de3039b489bea0f7e032e1d2aed5a2	621	7	TCTCGAGGACAAGTACAGCCGTACCGGCCGCGCACTAAGCGTCGCCAAGAGCCGCAAGTCGGCAACGCTGCTATTGCTGCCCTCGCGAACCAGATGAGCGCGCTCCAGCTACAGGTGGCTGGACTTGCACTTGTCCGACCTGACCAAGAAGTGCACCAGATTTTCCACCACCCCGAAGAAGTCCGCCCCCTACCTCGTTGACGTGTACGACGCTCTGCCGATTTCTGTAGAGATTAGCACCGTTGTAACATGCAACGACAATCAGTGCACAGTGAGGGTGTCACCCGGTACCACAGTGAAATTCGATAAGAAGTGCAAGAGCGCTGCCCAAGCGACCGTTACCTTTACCAGCGACTCCCAGACGTTTACGTGTGAGGAGCCGGTTCTGACGGCCGCCAG…
	d99359756cd4001bcb2b4013259bfacdab9e3689	606	7	TCTCGAGGACAAGTACAGCCGTACCGGCCGCGCACTAAGCGTCGCCAAGAGCCGCAAGTCGGCAACGCTGCTATTGCTGCCCTCGCGAACCAGATGAGCGCGCTCCAGCTACAGGTGGCTGGACTTGCCGGCCAGGCAAGGGTGGATCGTCGTGGACCAAGACGTGTTCAGAAAAGCAAGCAGAAGAAGAAGAATCCCTCCAACGGAGAAAAACCCAAGGAGAAGAAGAAGAAGCAAAAACAACAGGAGAAGAAAGGGAGCGGTGGCGTAATCAAAAAACCACGGAACCGGCCCGGAAAGGAGGTAAGGATCTCCGTAAAGCGTGCCCGACAGAGCACCTTCCCCGTGTACCATGACGGTGCTATATCCGGCTACGCTGTGCTGATTGGTTCTCGCGTG…
	2b3e8b51d0b78416f5da8441a4f52b1271550137	569	7	TCTCGAGGACAAGTACAGCCGTACCGGCCGCGCACTAAGCGTCGCCAAGAGCCGCAAGTCGGCAACGCTGCTATTGCTGCCCTCGCGAACCAGATGAGCGCGCTCCAGCTACAGGTGGCTGGACTTGCCGGCCAGGCAAGGGTGGATCGTCGTGGACCAAGACGTGTTCAGAAAAGCAAGCAGAAGAAGAAGAATCCCTCCAACGGAGAAAAACCCAAGGAGAAGAAGAAGAAGCAAAAACAACAGGAGAAGAAAGGGAGCGGTGGCGTAATCAAAAAACCACGGAACCGGCCCGGAAAGGAGGTAAGGATCTCCGTAAAGCGTGCCCGACAGAGCACCTTCCCCGTGTACCATGACGGTGCTATATCCGGCTACGCTGTGCTGATTGGTTCTCGCGTG…
	06fbf80d263b1a313b710af9029ca882d98899ff	490	7	TTTTCCTAAGCCCAGGTACTCCGACGCTTGTGTGGTGAAGTTCGAGAGCGTCAACTGAACCAGCAACCATGATGGACGGAGTGTATAACTGGGAGTACGGCACTATCAGAGTGGAGGACAATGTCGTAATTGACGCGAGCGGCAGAGGTAAGCCGGGTGACAGTGGAAGGGCCATTACCGACAACTCAGGAAAGGTTGTTGGCATTGTCCTCGGAGGGGGACCCGACGGCAGGCGCACACGCCTCTCCGTGATAGGTTTCGACAAGAAGATGAAGGCTAGAGAGATCGCCTACAGCGAGGCCATACCTTGGACACGTGCTCCAGCCCTCCTGCTGCTGCCCATGGTCATCGCCTGTACCTACAACTCCAACACCTTTGATTGCTCCAAACCGTCCTGCC…
	0832e46944eea11c07c5e8263ae3da40d8b9eaff	371	7	TCTCGAGGACAAGTACAGCCGTACCGGCCGCGCACTAAGCGTCGCCAAGAGCCGCAAGTCGGCAACGCTGCTATTGCTGCCCTCGCGAACCAGATGAGCGCGCTCCAGCTACAGGTGGCTGGACTTGCCGGCCAGGCAAGGGTGGATCGTCGTGGACCAAGACGTGTTCAGAAAAGCAAGCAGAAGAAGAAGAATCCCTCCAACGGAGAAAAACCCAAGGAGAAGAAGAAGAAGCAAAAACAACAGGAGAAGAAAGGGAGCGGTGGCGTAATCAAAAAACCACGGAACCGGCCCGGAAAGGAGGTAAGGATCTCCGTAAAGCGTGCCCGACAGAGCACCTTCCCCGTGTACCGGCTGTACTTGTCCTCGAG
	651f7583d1ded241c9ebffa85f2f2eac1fd643b0	305	7	TTTTCCTAAGCCCAGGTACTCCGACGCTTGTGTGGTGAAGTTCGAGAGCGTCAACACAACGCTGCTATTGCTGCCCTCGCGAACCAGATGAGCGCGCTCCAGCTACAGGTGGCTGGACTTGCCGGCCAGGCAAGGGTGGATCGTCGTGGACCAAGACGTGTTCAGAAAAGCAAGCAGAAGAAGAATCCCTCCAACGGAGAAAAACCCAAGGAGAAGAAGAAGAAGCAAAAACAACAGGAGAAGAAAGGGAGCGGTGGCGTAATCAAAAAAACCACGGAACCGGCCCGGAAAGGAGGTAAGGATCT
	fd7ff35854a3eb6598efafdd8c04c07ef432c3f6	164	7	TTTTACGTGTGAGGAGCCGGTTCTAAGCAAGCAGAAGAAGAAGAATCCCTCCAACGGAGAAAAACCCAAGGAGAAGAAGAAGAAGCAAAAACAACAGGAGAAGAAAGGGAGCGGTGGCGTAATCAAAAAACCACGGAACCGGCCCGGAAAGGAGGTAAGGATCT
	6327bb1b9e4d9d5ed527a35015748146879f0fbe	1838	7	TTTACGTGTGAGGAGCCGGTTCTGACGGCCGCCAGTATCACCCAGGGCAAGCCGCACCTTAGATCATCTATGTTGCCCAGCGGAGGCAAGGAAGTGAAGGCGAGGATCCCATTCCCGTTCCCGCCAGAGACCGCGACCTGCAGAGTAAGTGTCGCCCCGCTGCCGTCGATCACCTATGAGGAAAGCGACGTTCTGCTGGCCGGTACCGCGAAGTACCCCGTGCTGCTGACTACACGGAACCTTGGTTTCCACAGCAATGCCACATCCGAATGGATCCAGGGTAAGTACTTGCGCCGTATCCCGGTCACGCCCCAAGGGATCGAACTAACGTGGGGAAATCGGCACCGTTGCACTTCTGGTCATCTGTTAGGTACGCATCTGGGGACGCCGACGCGTACC…
	1f07b11515d92f06dfe4c8385761bcea849ac489	1773	7	TGTTAGGTACGCATCTGGGGACGCCGACGCGTACCCTTGGGAACTTCTGGTGCACCACACCAAGCACCATCCGGAGTACGCGTGGGCGTTTGTAGGAGTTGCATGTGGTCTGCTGGTTATTGTAGTATGCATGTTCGCGTGCGCATGCAACAGAGTGCGGTACTCTTTGGTCGCCAACACGTTCAACCCGAACCCACCACCACTGACCGCACTGACTGCAGCATTGTGCTGCATACCTGGGGCTCGTGCGGACCAACCCTACCTGGACATCATTGCCTACCTGTGGACCAACAGCAAAGTGGCCTTCGGGCTGCAATGCGCGGCGCCCGTGGCTTGCGTGCTCATCGTCACATACGCCCTGCAGACTGTGCTGCAAGTCTTTTTTAGGGGTAAGAGGGT…
	06baf8948d4b0f61ef56ddcd06ff6030d79798c9	1758	7	TGTTAGGTACGCATCTGGGGACGCCGACGCGTACCCTTGGGAACTTCTGGTGCACCACACCAAGCACCATCCGGAGTACGCGTGGGCGTTTGTAGGAGTTGCATGTGGTCTGCTGGTTATTGCAGTATGCATGTTCGCGTGCGCATGCAACAGAGTGCGGTACTCTTTGGTCGCCAACACGTTCAACCCGAACCCACCACCACTGACCGCACTGACTGCAGCATTGTGCTGCATACCTGGGGCTCGTGCGGACCAACCCTACCTGGACATCATTGCCTACCTGTGGACCAACAGCAAAGTGGCCTTCGGGCTGCAATGCGCGGCGCCCGTGGCTTGCGTGCTCATCGTCACATACGCCCTTAGACACTGCAGACTGTGCTGCAAGTCTTTTTTAGGGGT…
	0ab214fc91cbd03fa39486f922ee334d15087096	1723	7	TTGTTAGGTACGCATCTGGGGACGCCGACGCGTACCCTTGGGAACTTCTGGTGCACCACATCAAGCACCATCCGGAGTACGCGTGGGCGTTTGTAGGAGTTGCATGTGGTCTGCTGGTTATTGCAGTATGCATGTTCGCGTGCGCATGCAACAGAGTGCGGTACTCTTTGGTCGCCAACACGTTCAACCCGAACCCACCACCACTGACCGCACTGACTGCAGCATTGTGCTGCATACCTGGGGCTCGTGCGGACCAACCCTACCTGGACATCATTGCCTACCTGTGGACCAACAGCAAAGTGGCCTTCGGGCTGCAATGCGCGGCGCCCGTGGCTTGCGTGCTCATCGTCACATACGCCCTTAGACACTGCAGACTGTGCTGCAAGTCTTTTTTAGGGG…
	211a37808d494266ac8eb410013f0a23ce086303	1057	7	TTTACGTGTGAGGAGCCGGTTCTGACGGCCGCCAGTATCACCCAGGGCAAGCCGCACCTTAGATCATCTATGTTGCCCAGCGGAGGCAAGGAAGTGAAGGCGAGGATCCCATTCCCGTTCCCGCCAGAGACCGCGACCTGCAGAGTAAGTGTCGCCCCGCTGCCGTCGATCACCTATGAGGAAAGCGACGTTCTGCTGGCCGGTACCGCGAAGTACCCCGTGCTGCTGACTACACGGAACCTTGGTTTCCACAGCAATGCCACATCCGAATGGATCCAGGGTAAGTACTTGCGCCGTATCCCGGTCACGCCCCAAGGGATCGAACTAACGTGGGGAAATAACGCACCGTTGCACTTCTGGTCATCTGTTAGGTACGCATCTGGGGACGCCGACGCGTAC…
	f7ac21c0337525b69e59c6387cdb947ee86f89c4	653	7	TTTACGTGTGAGGAGCCGGTTCTGACGGCCGCCAGTATCACCCAGGGCAAGCCGCACCTTAGATCATCTATGTTGCCCAGCGGAGGCAAGGAAGTGAAGGCGAGGATCCCATTCCCGTTCCCGCCAGAGACCGCGACCTGCAGAGTAAGTGTCGCCCCGCTGCCGTCGATCACCTATGAGGAAAGCGACGTTCTGCTGGCCGGTACCGCGAAGTACCCCGTGCTGCTGACTACACGGAACCTTGGTTTCCACAGCAATGCCACATCCGAATGGATCCAGGGTAAGTACTTGCGCCGTATCCCGGTCACGCCCCAAGGGATCGAACTAACGTGGGGAAATAACGCACCGTTGCACTTCTGGTCATCTGTTAGGTACGCATCTGGGGACGCCGACGCGTAC…
	291b762b4a3f50d9336e9beb49ba5145a35cdc11	581	7	TTTACGTGTGAGGAGCCGGTTCTGACGGCCGCCAGTATCACCCAGGGCAAGCCGCACCTTAGATCATCTATGTTGCCCAGCGGAGGCAAGGAAGTGAAGGCGAGGATCCCATTCCCGTTCCCGCCAGAGACCGCGACCTGCAGAGTAAGTGTCGCCCCGCTGCCGTCGATCACCTATGAGGAAAGCGACGTTCTGCTGGCCGGTACCGCGAAGTACCCCGTGCTGCTGACTACACGGAACCTTGGTTTCCACAGCAATGCCACATCCGAATGGATCCAGGGTAAGTACTTGCGCCGTATCCCGGTCACGCCCCAAGGGATCGAACTAACGTGGGGAAATAACGCACCGTTGCACTTCTGGTCATCTGTTAGGTACGCATCTGGGGACGCCGACGCGTAC…
	6c1778361ea16b928b9f189536015a4f826f9b8f	336	7	TTGTTAGGTACGCATCTGGGGACGCCGACGCGTACCCTTGGGAACTTCTGAGAACATCAGTGGTCGAAGTGGTTGCCGGCGCTAACACCGTCAAAACGACCTTCTCCTCACCCACGCCCGAGGTCACACTCGAGGTAGAGATCTGTTCGGCAATGGTGACGTGCGCCAGTGAGTGCACTCCACCGAAGGAACATGTAGTCGCAACCAGGCCTCGCCATGGCAGCGACACTGGAGGCTACATCTCCGGGCCCGCAATGCGCTGGGCCGGTGGGATTGTAGGGACCTTAGCGGTCCTGTTCCTCATCCTTGCCGTTACCTACTGCGTGGTGAAGAAGT
	179f9d1abcc6911b0c93f6011b1b2dfcc8494732	318	7	TGTTAGGTACGCATCTGGGGACGCCGACGCGTACCCTTGGGAACTTCTGGTGCACCACACCAAGCACCATCCGGAGTACGCGTGGGCGTTTGTAGGAGTTGCATGTGGTCTGCTGGTTATTGTAGTATGCATGTTCGCGTGCGCATGCAACAGAGTGCGGTACTCTTTGGTCGCCAACACGTTCAACCCGAACCCACCACCACTGACCCACTGACTGCAGCATTGTGCTGCATACCTGGGGCTCGTTGAAGCTGACCATTGCAGTGAACTTTACCGTCATCTCATCCTTGCCGTTACCTACTGCGTGGTGAAGAAGTA
	b6a81c31383ef7f5c743661736dc542d10ef6a0c	275	7	TTGTTAGGTACGCATCTGGGGACGCCGACGCGTACCCTTGGGAACTTCTGGTGCACCACACCAAGCACCATCCGGAGTACGCGTGGGCGTTTGTAGGAGTTGCATGTGGTCTGCTGGTTATTGTAGTATGCATGTTCGCGTGCGCATGCAACAGAGTGCGGTACTCTTTGGTCGCCAACACGTTCAACCCGAACCCACCACCACTGACCGCACTGACTGCAGCATTGTGCTGCATTTCCTCATCCTTGCCGTTACCTACTGCGTGGTGAAGAAGT
	907c551d276b920d52ebbc0f7f88c5e346ab292b	233	7	TCTCGAGGACAAGTACAGCCGTACCGGCCGCACCTTAGATCATCTATGTTGCCCAGCGGAGGCAAGGAAGTGAAGGCGAGGATCCCATTCCCGTTCCCGCCAGAGACCGCGACCTGCAGAGTAAGTGTCGCCCCGCTGCCGTCGATCACCTATGAGGAAAGCGACGTTCTGCTGGCCGGTACCGCGAAGTACCCCGTGCTGCTGACTACACGGAACCTTGGTTTCCACAGCAA
	eb19becde4a8283a5b08491e68b9552f76c4a63a	213	7	TTTTACGTGTGAGGAGCCGGTTCTGACGGCCGCCAGTATCACCCAGGGCAAGCCGCACCTTAGATCATCTATGTTGCCCAGCGGAGGCAAGGAAGTGAAGGCGAGGATCCCATTCCCGTTCCCGCCAGAGACCGCGACCTGCAGAGTAAGTGTCGCCCCGCTGCCGTCGATCACACGCCCGAGGTCACACTCGAGGTAGAGATCTGTTCGGCA
	033c8f150c543356682a544c2672ba1645094617	1852	6	TCCAAAAGCATACATATATCAATGATGCAAAATCTCACAGCTAACCCCTCCGCCGGCACTACAGTCACTGTAGATTTGCCCGCGGACCACCCGGCCCTGAACCAGTTCCAGACTGCGTTTCCAGGGTTCGAAGTGGTGGCCAGCAACAGGTCGTCCAACGACCATGCCGCCGCCAGAGCTTTCTCCCACTTGGCTACCAAGTGGATTGAGCGCGACATCGATGGCCGTCAGGTCATCGTTGCCGATATAGGGAGCGCACCAGCGAGAAGAGTCGGGGCACCCGACAATGTCACATACCACAGTGTGTGTCCTCGCAAATGCGCTGAAGACCCTGAGAGGCTGGCTTCTTATGCCAGGAAACTCGTCAGGGCTGTGGAGAGAGGAGATGGGCACCTCGTC…
	711014947d2dc2fa2f0c0a9b486010412988be86	1851	6	TTCCAAAAGCATACATATATCAATGATGCAAAATCTCACAGCTAACCCCTCCGCCGGCACTACAGTCACTGTAGATTTGCCCGCGGACCACCCGGCCCTGAACCAGTTCCAGACTGCGTTTCCAGGGTTCGAAGTGGTGGCCAGCAACAGGTCGTCCAACGACCATGCCGCCGCCAGAGCTTTCTCCCACTTGGCTACCAAGTGGATTGAGCGCGACATCGATGGCCGTCAGGTCATCGTTGCCGATATAGGGAGCGCACCAGCGAGAAGAGTCGGGGCACCCGACAATGTCACATACCACAGTGTGTGTCCTCGCAAATGCGCTGAAGACCCTGAGAGGCTGGCTTCTTATGCCAGGAAACTCGTCAGGGCTGTGGAGAGAGGAGATGGGCACCTCGT…
	eaf35a79a897d6dac99df411f2efee62ac38c8e7	1793	6	TCCAAAAGCATACATATATCAATGATGCAAAATCTCACAGCTAACCCCTCCGCCGGCACTACAGTCACTGTAGATTTGCCCGCGGACCACCCGGCCCTGAACCAGTTCCAGACTGCGTTTCCAGGGTTCGAAGTGGTGGCCAGCAACAGGTCGTCCAACGACCATGCCGCCGCCAGAGCTTTCTCCCACTTGGCTACCAAGTGGATTGAGCGCGACATCGATGGCCGTCAGGTCATCGTTGCCGATATAGGGAGCGCACCAGCGAGAAGAGTCGGGGCACCCGACAATGTCACATACCACAGTGTGTGTCCTCGCAAATGCGCTGAAGACCCTGAGAGGCTGGCTTCTTATGCCAGGAAACTCGTCAGGGCTGTGGAGAGAGGAGATGGGCACCTCGTC…
	37f0887b786ee1c7088c998f8bae51ad751fba93	1774	6	TGCCGAACAGATCTCTACCTCGAGTGTGACCTCGGGCGTGGGTGAGAGCTAACCCCTCCGCCGGCACTACAGTCACTGTAGATTTGCCCGCGGACCACCCGGCCCTGAACCAGTTCCAGACTGCGTTTCCAGGGTTCGAAGTGGTGGCCAGCACCAGCGAGAAGAGTCGGGGCACCCGACAATGTCACATACCACAGTGTGTGTCCTCGCAAATGCGCTGAAGACCCTGAGAGGCTGGCTTCTTATGCCAGGAAACTCGTCAGGGCTGTGGAGAGAGGAGATGGGCACCTCGTCAGTGACAGAATCACTGACCTGAAGGATGTCCTGGAGAACCCGGACACGTCACTGGAAACCACCAGTATCTGCCTGAACGACGACGTGAGTTGTAAAGTAAAGGCC…
	a1438ff7d25cc43a8f2b9a0c5e23c54ed23bc830	1666	6	TCCAAAAGCATACATATATCAATGATGCAAAATCTCACAGCTAACCCCTCCGCCGGCACTACAGTCACTGTAGATTTGCCCGCGGACCACCCGGCCCTGAACCAGTTCCAGACTGCGTTTCCAGGGTTCGAAGTGGTGGCCAGCAACAGGTCGTCCAACGACCATGCCGCCGCCAGAGCTTTCTCCCACTTGGCTACCAAGTGGATTGAGCGCGACATCGATGGCCGTCAGGTCATCGTTGCCGATATAGGGAGCGCACCAGCGAGAAGAGTCGGGGCACCCGACAATGTCACATACCACAGTGTGTGTCCTCGCAAATGCGCTGAAGACCCTGAGAGGCTGGCTTCTTATGCCAGGAAACTCGTCAGGGCTGTGGAGAGAGGAGATGGGCACCTCGTC…
	a7fc45441e9d424ae462aaf77b0e727f004b358c	1030	6	CCAAAAGCATACATATATCAATGATGCAAAATCTCACAGCTAACCCCTCCGCCGGCACTACAGTCACTGTAGATTTGCCCGCGGACCACCCGGCCCTGAACCAGTTCCAGACTGCGTTTCCAGGGTTCGAAGTGGTGGCCAGCAACAGGTCGTCCAACGACCATGCCGCCGCCAGAGCTTTCTCCCACTTGGCTACCAAGTGGATTGAGCGCGACATCGATGGCCGTCAGGTCATCGTTGCCGATATAGGGAGCGCACCAGCGAGAAGAGTCGGGGCACCCGACAATGTCACATACCACAGTGTGTGTCCTCGCAAATGCGCTGAAGACCCTGAGAGGCTGGCTTCTTATGCCAGGAAACTCGTCAGGGCTGTGGAGAGAGGAGATGGGCACCTCGTCA…
	3583c4f1e4f0028c380a4dc9f5fe1c6f7e9c3ee1	896	6	TTCCAAAAGCATACATATATCAATGATGCAAAATCTCACAGCTAACCCCTCCGCCGGCACTACAGTCACTGTAGATTTGCCCGCGGACCACCCGGCCCTGAACCAGTTCCAGACTGCGTTTCCAGGGTTCAAAGTGGTGGCCAGCAACAGGTCGTCCAACGACCATGCCGCCGCCAGAGCTTTCTCCCACTTGGCTACCAAGTGGATTGAGCGCGACATCGATGGCCGTCAGGTCATCGTTGCCGATATAGGGAGCGCACCAGCGAGAAGAGTCGGGGCACCCGACAATGTCACATACCACAGTGTGTGTCCTCGCAAATGCGCTGAAGACCCTGAGAGGCTGGCTTCTTATGCCAGGAAACTCGTCAGGGCTGTGGAGAGAGGAGATGGGCACCTCGT…
	a7b2155a392e4909b30f96ea888602dc5cb9a47d	896	6	TTCCAAAAGCATACATATATCAATGATGCAAAATCTCACAGCTAACCCCTCCGCCGGCACTACAGTCACTGTAGATTTGCCCGCGGACCACCCGGCCCTGAACCAGTTCCAGACTGCGTTTCCAGGGTTCGAAGTGGTGGCCAGCAACAGGTCGTCCAACGACCATGCCGCCGCCAGAGCTTTCTCCCACTTGGCTACCAAGTGGATTGAGCGCGACATCGATGGCCGTCAGGTCATCGTTGCCGATATAGGGAGCGCACCAGCGAGAAGAGTCGGGGCACCCGACAATGTCACATACCATAGTGTGTGTCCTCGCAAATGCGCTGAAGACCCTGAGAGGCTGGCTTCTTATGCCAGGAAACTCGTCAGGGCTGTGGAGAGAGGAGATGGGCACCTCGT…
	6de53632efa669068b38d43982ab2745d07afe66	895	6	TCCAAAAGCATACATATATCAATGATGCAAAATCTCACAGCTAACCCCTCCGCCGGCACTACAGTCACTGTAGATTTGCCCGCGGACCACCCGGCCCTGAACCAGTTCCAGACTGCGTTTCCAGGGTTCGAAGTGGTGGCCAGCAACAGGTCGTCCAACGACCATGCCGCCGCCAGAGCTTTCTCCCACTTGGCTACCAAGTGGATTGAGCGCGACATCGATGGCCGTCAGGTCATCGTTGCCGATATAGGGAGCGCACCAGCGAGAAGAGTCGGGGCACCCGACAATGTCACATACCACAGTGTGTGTCCTCGCAAATGCGCTGAAGACCCTGAGAGGCTGGCTTCTTATGCCAGGAAACTCGTCAGGGCTGTGGAGAGAGGAGATGGGCACCTCGTC…
	2fe6d8b94d017bf8ea17a35f06cd298be28a89ae	829	6	TCCAAAAGCATACATATATCAATGATGCAAAATCTCACAGCTAACCCCTCCGCCGGCACTACAGTCACTGTAGATTTGCCCGCGGACCACCCGGCCCTGAACCAGTTCCAGACTGCGTTTCCAGGGTTCGAAGTGGTGGCCAGCAACAGGTCGTCCAACGACCATGCCGCCGCCAGAGCTTTCTCCCACTTGGCTACCAAGTGGATTGAGCGCGACATCGATGGCCGTCAGGTCATCGTTGCCGATATAGGGAGCGCACCAGCGAGAAGAGTCGGGGCACCCGACAATGTCACATACCACAGTGTGTGTCCTCGCAAATGCGCTGAAGACCCTGAGAGGCTGGCTTCTTATGCCAGGAAACTCGTCAGGGCTGTGGAGAGAGGAGATGGGCACCTCGTC…
	07910f534604f1f7d30339163ae301deeee297c4	720	6	TCCAAAAGCATACATATATCAATGATGCAAAATCTCACAGCTAACCCCTCCGCCGGCACTACAGTCACTGTAGATTTGCCCGCGGACCACCCGGCCCTGAACCAGTTCCAGACTGCGTTTCCAGGGTTCGAAGTGGTGGCCAGCAACAGGTCGTCCAACGACCATGCCGCCGCCAGAGCTTTCTCCCACTTGGCTACCAAGTGGATTGAGCGCGACATCGATGGCCGTCAGGTCATCGTTGCCGATATAGGGAGCGCACCAGCGAGAAGAGTCGGGGCACCCGACAATGTCACATACCACAGTGTGTGTCCTCGCAAATGCGCTGAAGACCCTGAGAGGCTGGCTTCTTATGCCAGGAAACTCGTCAGGGCTGTGGAGAGAGGAGATGGGCACCTCGTC…
	4b9d624b78c65a89e39f75701afdaad236fd6a1f	643	6	TTCCAAAAGCATACATATATCAATGATGCAAAATCTCACAGCTAACCCCTCCGCCGGCACTACAGTCACTGTAGATTTGCCCGCGGACCACCCGGCCCTGAACCAGTTCCAGACTGCGTTTCCAGGGTTCGAAGTGGTGGCCAGCAACAGGTCGTCCAACGACCATGCCGCCGCCAGAGCTTTCTCCCACTTGGCTACCAAGTGGATTGAGCGCGACATCGATGGCCGTCAGGTCATCGTTGCCGATATAGGGAGCGCACCAGCGAGAAGAGTCGGGGCACCCGACAATGTCACATACCACAGTGTGTGTCCTCGCAAATGCGCTGAAGACCCTGAGAGGCTGGCTTCTTATGCCAGGAAACTCGTCAGGGCTGTGGAGAGAGGAGATGGGCACCTCGT…
	42f4f6b284367bd2d76870dfd911a6ea4e525f45	447	6	TCCAAAAGCATACATATATCAATGATGCAAAATCTCACAGCTAACCCCTCCGCCGGCACTACAGTCACTGTAGATTTGCCCGCGGACCACCCGGCCCTGAACCAGTTCCAGACTGCGTTTCCAGGGTTCGAAGTGGTGGCCAGCAACAGGTCGTCCAACGACCATGCCGCCGCCAGAGCTTTCTCCCACTTGGCTACCAAGTGGATTGAGCGCGACATCGATGGCCGTCAGGTCATCGTTGCCGATATAGGGAGCGCACCAGCGAGAAGAGTCGGGGCACCCGACAATATCACATACCACAGTGTGTGTCCTCGCAAATGCGCTGAAGACCCTGAGAGGCTGGCTTCTTATGCCAGGAAACTCGTCAGGGCTGTGGAGAGAGAAGAAAGGGAGCGGTGG…
	f6cbf62653542a5b3693f7d8de1571e9f602728a	440	6	CCTGTTGGGCAGTTACAAGCAGCCGGGTGTTAAGCAACTGCTGCTTAACACGCTCAAACGCGCGATCAAACCTATGGATCAGGCCATCGCAGATGAGACAGAAGCACGCGCACACGACGCGGCTGAAGTGCATGAGTTGACAGAGGAAGAGGGTAGACAACAGGCCGCCAACCCTAGTTACATCGCAGACGTGCTAGATCAGGATGACGTAGAGGAGGTCGACGACGTAATGTCTGATGTGGACCTTGGCGAAGAAGACGGGGTGGGTGCCACCATCATCGACTGCCACAGAGGTACCGTGAAAGTGATCACGGCGTTCAGTGACAATACTATGGGAGAATACTTAGTACTATCCCCGGTAACTGTGTTGCGCACCAGGAAACTGGCCGTATTGCTTGG…
	5a6830fb06a2c8a5a76d2c97b6d303696d06ff2a	343	6	TTTTCCTAAGCCCAGGTACTCCGACGCTTGTGTGGTGAAGTTCGAGAGCGTCAACACAGCGATTGTTGCAGCCAACCCTAGTTACATCGCAGACGTGCTAGATCAGGATGACGTAGAGGAGGTCGACGACGTAATGTCTGATGTGGACCTTGGCGAAGAAGACGGGGTGGGTGCCACCATCATCGACTGCCACAGAGGTACCGTGAAAGTGATCACGGCGTTCAGTGACAATACTATGGGAGAATACTTAGTACTATCCCCGGTAACTGTGTTGCGCACCAGGAAACTGGCCGTATTGCTTGGACCGCTCGCAGACGAAGTGATGCAGTATGTCCACAAGGGC
	3f8d071594e93a22de38f38e38bd3180c87cf701	319	6	TCCAAAAGCATACATATATCAATGATGCAAAATCTCACAGCTAACCCCTCCGCCGGCACTACAGTCACTGTAGATTTGCCCGCGGACCACCCGGCCCTGAACCAGTTCCAGACTGCGTTTCCAGGGTTCGAAGTGGTGGCCAGCAACAGGTCGTCCAACGACCATGCCGCCGCCAGAGCTTTCTCCCACTTGGCTACCAAGTGGATTGAGCGCGACATCGATGGCCGTCAGGTCATCGTTGCCGATATAGGGAGCGCACCAGCGAGAAGAGTCGGGGCACCCGACAATATCACACACTCGAGGTAGAGATCTGTTCGGA
	33cc863bf9287e7895f0983ae69b2e74ea100cc0	284	6	TGCCAACCCTAGTTACATCGCAGACGTGCTAGATCAGGATGACGTAGAGGAGGTCGACGACGTAATGTCTGATGTGGACCTTGGCGAAGAAGACGGGGTGGGTGCCACCATCATCGACTGCCACAGAGGTACCGTGAAAGTGATCACGGCGTTCAGTGACAATACTATGGGAGAATACTTAGTACTATCCCCGGTAACTGTGTTGCGCACCAGGAAACTGGCCGTATTGCGAGTACGGCCTCAACCTGGAAGCACTGGAAGGCTATGAGATCGCCAATCCACGC
	405b884917b727c528bb911f5af1f760e4a04cf3	278	6	TCCAAAAGCATACATATATCAATGATGCAAAATCTCACAGCTAACCCCTCCGCCGGCACTACAGTCACTGTAGATTTGCCCGCGGACCACCCGGCCCTGAACCAGTTCCAGACTGCGTTTCCAGGGTTCGAAGTGGTGGCCAGCAACAGGTCGTCCAACGACCATGCCGCCGCCAGAGCTTTCTCCCACTTGGCTACCAAGTGGATTGAGCGCGACATCGATGGCCGTATTGCTTGGACCGCTCGCAGACGAAGTGATGCAGTATGTCCACAAGGGCA
	685fa4b719fac19610c390564b86f2f6e43f69c3	262	6	TCCAAAAGCATACATATATCAATGATGCAAAATCTCACAGCTAACCCCTCCGCCGGCACTACAGTCACTGTAGATTTGCCCGCGGACCACCCGGCCCTGAACCAGTTCCAGACTGCGTTTCCAGGGTTCGAAGTGGTGGCCAGCAACAGGTCGTCCAACGACCATGCCGCCGCCAGAGCTTTCTCCCACTTGGCTACCAAGTGGATTGAGCGCGACATCGATGGCCGTCAGGTCACACTCGAGGTAGAGATCTGTTCGGCAA
	c601c48b1609f5aebc13d5e5b54c005c64cd8cdf	198	6	TGCCAACCCTAGTTACATCGCAGACGTGCTAGATCAGGATGACGTAGAGGAGGTCGACGACGTAATGTCTGATGTGGACCTTGGCGAAGAAGACGGGGTGGGTGCCACCATCATCGACTGCCACAGAGGTACCGTGAAAGTGATCACGGCGTTCAGTGACAGGAAGCACTGGAAGGCTATGAGATCGCCAATCCACGC
	64cad1dbba28c64b9aaf4cb3efd5eecaa9a40df5	1123	6	TGCCAACCCTAGTTACATCGCATACGTGCTAGATCAGGATGACGTAGAGGAGGTCGACGACGTAATGTCTGATGTGGACCTTGGCGAAGAAGACGGGGTGGGTGCCACCATCATCGACTGCCACAGAGGTACCGTGAAAGTGATCACGGCGTTCAGTGACAATACTATGGGAGAATACTTAGTACTATCCCCGGTAACTGTGTTGCGCACCAGGAAACTGGCCGTATTGCTTGGACCGCTCGCAGACGAAGTGATGCAGTATGTCCACAAGGGCCGGACCGGACGTTATGCCATCGAGAAGAACAACTTGAAGGTACTCATTCCTACGGGAGTGTCCCTCAAGACGGCTCACTTCCAGGCCCTTGCTGAAAGTGCCACCTTGACCTACAACGACTACCT…
	793ac15034ffaf9f78d6070c9a6d2ac1e9b8c828	463	6	GCCAACCCTAGTTACATCGCAGACGTGCTAGATCAGGATGACGTAGAGGAGGTCGACGACGTAATGTCTGATGTGGACCTTGGCGAAGAAGACGGGGTGGGTGCCACCATCATCGACTGCCACAGAGGTACCGTGAAAGTGATCACGGCGTTCAGTGACAATACTATGGGAGAATACTTAGTACTATCCCCGGTAACTGTGTTGCGCACCAGGAAACTGGCCGTATTGCTTGGACCGCTCGCAGACGAAGTGATGCAGTATGTCCACAAGGGCCGGACCGGACGTTATGCCATCGAGAAGAACAACTTGAAGGTACTCATTCCTACGGGAGTGTCCCTCAAGACGGCTCACTTCCAGGCCCTCATGCGCCTGGAGAACAGCCATTGGAGTAACTCCAAC…
	0de4615b61b084f382dd48306e83579cc2b8422b	391	6	GCCAACCCTAGTTACATCGCAGACGTGCTAGATCAGGATGACGTAGAGGAGGTCGACGACGTAATGTCTGATGTGGACCTTGGCGAAGAAGACGGGGTGGGTGCCACCATCATCGACTGCCACAGAGGTACCGTGAAAGTGATCACGGCGTTCAGTGACAATACTATGGGAGAATACTTAGTACTATCCCCGGTAACTGTGTTGCGCACCAGGAAACTGGCCGTATTGCTTGGACCGCTCGCAGACGAAGTGATGCAGTATGTCCACAAGGGCCGGACCGGACGTTATGCCATCGAGAAGAACAACTTGAAGGTACTCATTCCTAACAGAGGGTATGAGTACGGCCTCAACCTGGAAGCACTGGAAGGCTATGAGATCGCCAATCCACGCA
	1f0e73637886fc2767394803314ecf3b43565947	387	6	GCCAACCCTAGTTACATCGCAGACGTGCTAGATCAGGATGACGTAGAGGAGGTCGACGACGTAATGTCTGATGTGGACCTTGGCGAAGAAGACGGGGTGGGTGCCACCATCATCGACTGCCACAGAGGTACCGTGAAAGTGATCTCGGCGTTCAGTGACAATACTATGGGAGAATACTTAGTACTATCCCCGGTAACTGTGTTGCGCACCAGGAAACTGGCCGTATTGCTTGGACCGCTCGCAGACGAAGTGATGCAGTATGTCCACAAGGGCCGGACCGGACGTTATGCCATCGAGAAGAACAACTTGAAGGTACTCATTCCTACGAGGGTATGAGTACGGCCTCAACCTGGAAGCACTGGAAGGCTATGAGATCGCCAATCCACA
	1b856456882e7f25331fe3c35f635e75ea6e0fe7	348	6	TGCCAACCCTAGTTACATCGCAGACGTGCTAGATCAGGATGACGTAGAGGAGGTCGACGACGTAATGTCTGATGTGGACCTTGGCGAAGAAGACGGGGTGGGTGCCACCATCATCGACTGCCACAGAGGTACCGTGAAAGTGATCACGGCGTTCAGTGACAATACTATGGGAGAATACTTAGTACTATCCCCGGTAACTGTGTTGCGCACCAGGAAACTGGCCGTATTGCTTGGACCGCTCGCAGACGAAGTGATGCAGTATGTCCACAAGGGCCGGACCGGACGTTATGCCATGAGTACGGCCTCAACCTGGAAGCACTGGAAGGCTATGAGATCGCCAATCCACGC
	ef1a784cfd3d6050a030b6cbc08c6b29ded56aca	238	6	CCTGTTGGGCAGTTACAAGCAGCCGGGTGTTGCATGAGGCAGGCGTCCTGATAACACCGGAGGATTACAACCGCATCTTTCCGGCATTCCGAGAGGACAAGCCGCACTCGGCCTTGGCAGCCTTGGATGCTGTCGCTACTCTCGTGTGGGGCTTGGATACGTCCTCGGGCATCCTGAGTGGAAAGGGTATTGCTTGGACCGCTCGCAGACGAAGTGATGCAGTATGTCCACAAGGGCA
	5df2a646af617904c82030d60b1ba049494ac92b	1791	6	TCCTGTTGGGCAGTTACAAGCAGCCGGGTGTTGCATGAGGCAGGCGTCCTGATAACACCGGAGGATTACAACCGCATCTTTCCGGCATTCCGAGAGGACAAGCCGCACTCGGCCTTGGCAGCCTTGGATGCTGTCGCTACTCTCGTGTGGGGCTTGGATACGTCCTCGGGCATCCTGAGTGGAAAGGGTAGTTTCATGCGCCTGGAGAACAGCCATTGGAGTAACTCCAACAGAGGGTATGAGTACGGCCTCAACCTGGAAGCACTGGAAGGCTATGAGATCGCCAATCCACGCATGATCAAAGCGCTTAAACAACGGCGCGGGCGCGAATGTTACGACACTGAAACGGGGAAGCTGGTGCCTATGGATCCTGCTAGGGTCCAAGTGCCGATTAACCGG…
	113e903e592ba283758d35f217fbd7f4e5358757	1781	6	CCTGTTGGGCAGTTACAAGCAGCCGGGTGTTGCATGAGGCAGGCGTCCTGATAACACCGGAGGATTACAACCGCATCTTTCCGGCATTCCGAGAGGACAAGCCGCACTCGGCCTTGGCAGCCTTGGATACGTCCTCGGGCATCCTGAGTGGAAAGGGTAGTTTCATGCGCCTGGAGAACAGCCATTGGAGTAACTCCAACAGAGGGTATGAGTACGGCCTCAACCTGGAAGCACTGGAAGGCTATGAGATCGCCAATCCACGCATGATCAAAGCGCTTAAACAACGGCGCGGGCGCGAATGTTACGACACTGAAACGGGGAAGCTGGTGCCTATGGATCCTGCTAGGGTCCAAGTGCCGATTAACCGGGTCGTGCCCCATGTGTTGGTGGATACCTCTG…
	65f0b9f1482ed4c9bbbf7dd339971a783af81a54	1773	6	TCCTGTTGGGCAGTTACAAGCAGCCGGGTGTTGCATGAGGCAGGCGTCCGGCATTCCGAGAGGACAAGCCGCACTCGGCCTTGGCAGCCTTGGATGCTGTCGCTACTCTCGTGTGGGGCTTGGATACGTCCTCGGGCATCCTGAGTGGAAAGGGTAGTTTCATGCGCCTGGAGAACAGCCATTGGAGTAACTCCAACAGAGGGTATGAGTACGGCCTCAACCTGGAAGCACTGGAAGGCTATGAGATCGCCAATCCACGCATGATCAAAGCGCTTAAACAACGGCGCGGGCGCGAATGTTACGACACTGAAACGGGGAAGCTGGTGCCTATGGATCCTGCTAGGGTCCAAGTGCCGATTAACCGGGTCGTGCCCCATGTGTTGGTGGATACCTCTGCAG…
	4144e1db489ffdd9c35368d9e8abdbba6bc0f60c	1759	6	GTTGGGCAGTTACAAGCAGCCGGGTGTTGCATGAGGCAGGCGTCCTGATAACACCGGAGGATTACAACCGCATCTTTCCGGCATTCCGAGAGGACAAGCCGCACTCGGCCTTGGCAGCCTTGGATGCTGTCGCTACTCTCGTGTGGGGCTTGGATACGTCCTCGGGCATCCTGAGTGGAAAGGGTAGTTTCATGCGCCTGGAGAACAGCCATTGGAGTAACTCCAACAGAGGGTATGAGTACGGCCTCAACCTGGAAGCACTGGAAGGCTATGAGATCGCCAATCCACGCATGATCAAAGCGCTTAAACAACGGCGCGGGCGCGAATGTTACGACACTGAAACGGGGAAGCTGGTGCCTATGGATCCTGCTAGGGTCCAAGTGCCGATTAACCGGGTCG…
	2906d18a8e41f4d65ee15cb7454d468feeb72b1a	1652	6	CCTGTTGGGCAGTTACAAGCAGCCGGGTGTTGCATGAGGCAGGCGTCCTGATAACACCGGAGGATTACAACCGCATCTTTCCGGCATTCCGAGAGGACAAGCCGCACTCGGCCTTGGCAGCCTTGGATGCTGTCGCTACTCTCGTGTGGGGCTTGGATACGTCCTCGGGCATCCTGAGTGGAAAGGGTAGTTTCATGCGCCTGGAGAACAGCCATTGGAGTAACTCCAACAGAGGGTATGAGTACGGCCTCAACCTGGAAGCACTGGAAGGCTATGAGATCGCCAATCCACGCATGATCAAAGCGCTTAAACAACGGCGCGGGCGCGAATGTTACGACACTGAAACGGGGAAGCTGGTGCCTATGGATCCTGCTAGGGTCCAAGTGCCGATTAACCGGG…
	b39db2dcee84c72d6b553975e9e74fc216bc0661	802	6	TCCTGTTGGGCAGTTACAAGCAGCCGGGTGTTGCATGAGGCAGGCGTCCTGATAACACCGGAGGATTACAACCGCATCTTTCCGGCATTCCGAGAGGACAAGCCGCACTCGGCCTTGGCAGCCTTGGATGCTGTCGCTACTCTCGTGTGGGGCTTGGATACGTCCTCGGGCATCCTGAGTGGAAAGGGTAGTTTCATGCGCCTGGAGAACAGCCATTGGAGTAACTCCAACAGAGGGTATGAGTACGGCCTCAACCTGGAAGCACTGGAAGGCTATGAGATCGCCAATCCACGCATGATCAAAGCGCTTAAACAACGGCGCGGGCGCGAATGTTACGACACTGAAACGGGGAAGCTGGTGCCTATGGATCCTGCTAGGGTCCAAGTGCCGATTAACCGG…
	cf8fea27a250d3bc44a918327cab00c511ab2948	752	6	TCCTGTTGGGCAGTTACAAGCAGCCGGGTGTTGCATGAGGCAGGCGTCCTGATAACACCGGAGGATTACAACCGCATCTTTCCGGCATTCCGAGAGGACAAGCCGCACTCGGCCTTGGCAGCCTTGGATGCTGTCGCTACTCTCGTGTGGGGCTTGGATACGTCCTCGGGCATCCTGAGTGGAAAGGGTAGTTTCATGCGCCTGGAGAACAGCCATTGGAGTAACTCCAACAGAGGGTATGAGTACGGCCTCAACCTGGAAGCACTGGAAGGCTATGAGATCGCCAATCCACGCATGATCAAAGCGCTTAAACAACGGCGCGGGCGCGAATGTTACGACACTGAAACGGGGAAGCTGGTGCCTATGGATCCTGCTAGGGTCCAAGTGCCGATTAACCGG…
	29b14e849c10f2d746a674bce29d83e8f4d82b98	741	6	CCTGTTGGGCAGTTACAAGCAGCCGGGTGTTGCATGAGGCAGGCGTCCTGATAACACCGGAGGATTACAACCGCATCTTTCCGGCATTCCGAGAGGACAAGCCGCACTCGGCCTTGGCAGCCTTGGATGCTGTCGCTACTCTCGTGTGGGGCTTGGATACGTCCTCGGGCATCCTGAGTGGAAAGGGTAGTTTCATGCGCCTGGAGAACAGCCATTGGAGTAACTCCAACAGAGGGTATGAGTACGGCCTCAACCTGGAAGCACTGGAAGGCTATGAGATCGCCAATCCACGCATGATCAAAGCGCTTAAACAACGGCGCGGGCGCGAATGTTACGACACTGAAACGGGGAAGCTGGTGCCTATGGATCCTGCTAGGGTCCAAGTGCCGATTAACCGGG…
	13fdfc2ab5f001af8a97b13e015a7f35f14d354e	588	6	TTTCCTAAGCCCAGGTACTCCGACGCTTGTGTGGTGAAGTTCGAGAGCGTCAACACAGCGATTGTTGCAGCCAACATGTTCATAGGGTGTAACTACCCCACCATCATACACGCAGCCGGAGCTGACTTCAGAGAAGTCGACGAAGAAACCGGCGCGCGACAGCTAAGAGCAGCATACCGTGCGGCGGCTAACCTAGTCACTGCCAACGGTATCACCAGTGCTGCCATCCCCTTGCTGAGTACACACATCTTCTCCAACGGTCGAAACAGACTGGAACAGTCCTTCGGCGCATTGGTGGAGGCGTTCGACACGACAGAATGCGACGTCACCATCTATTGCTTGGCCAACAACATGGCCGTAAGGATTCAGCAACTGATCGACGATCACGCCCGCGAAGAG…
	0ee36453ec9cc09bf5f9de5ccb70bc8115cef531	467	6	CCTGTTGGGCAGTTACAAGCAGCCGGGTGTTGCATGAGGCAGGCGTCCTGATAACACCGGAGGATTACAACCGCATCTTTCCGGCATTCCGAGAGGACAAGCCGCACTCGGCCTACTCTCGTGTGGGGCTTGGATACGTCCTCGGGCATCCTGAGTGGAAAGGGTAGTTTCATGCGCCTGGAGAACAGCCATTGGAGTAACTCCAACAGAGGGTATGAGTACGGCCTCAACCTGGAAGCACTGGAAGGCTATGAGATCGCCAATCCACGCATGATCAAAGCGCTTAAACAACGGCGCGGGCGCGAATGTTACGACACTGAAACGGGGAAGCTGGTGCCTATGGATCCTGCTAGGGTCCAAGTGCCGATTAACCGGGTCGTGCCCCATGTGTTGGTGGAT…
	3ba9d75a451c126271a29da70eded8fff8180174	242	6	GTCACCATCTATTGCTTGGCCAACAACATGGCCGTAAGGATTCAGCAACTGATCGACGATCACGCCCGCGAAGAGTTCGACGAGGAGGTGGTTGTAGAAGAGGAAGAGGAACATGAAGCTGATGCGATGAGTGATACGGAGACGCTGTCCAGTTTCGGTGACGAAACGGTGTGGGTGCCCAAACATAGCACTCTAGCTGGAAGAAATCAGAGTATAACCAGCCGCTTATACAGTCCCAAGTA
	5856a7fdb668c232f91d4aedc2c2a986cba09635	1428	6	GTCACCATCTATTGCTTGGCCAACAACATGGCCGTAAGGATTCAGCAACTGATCGACGATCACGCCCGCGAAGAGTTCGACGAGGAGGTGGTTGTAGAAGAGGAAGAGGAACATGAAGCTGATGCGATGAGTGATACGGAGACGCTGTCCAGTTTCGGTGTGGAGTGCACGGTGAGAGCACCTGCAGAAGAACCTAGACCCGTGCGCTATCTGCAAGAGAGACGCCCAGTCCAGGCCGCCGTGGGGCAACCTAGGCCGGCAACTGTGGCTGCCAGAGTCGCCGCGAGTCATGCAGCCAGTGGGACCAGCACAGCCACGAGCCGCCACACACCCGCGCCGGGCTCGGTGCGGGTGCGCCTGCTGCCGCCAAGAGACGGTACGGTATCCCGCAGCTCTCGC…
	0f91cfc3489c3e73ea16a4f87dc362d3c54ee5f2	1164	6	GTCACCATCTATTGCTTGGCCAACAACATGGCCGTAAGGATTCAGCAACTGATCGACGATCACGCCCGCGAAGAGTTCGACGAGGAGGTGGTTGTAGAAGAGGAAGAGGAACATGAAGCTGATGCGATGAGTGATACGGGTTCGCAGTCCAGCGTCACCTCATCAGCGGGATCCATACTGCCAGTGCCCCGAAGGGCGCCAGTTACGCCAGCGGCATCATTGGCGGGCAGCGTCCACGGCCATAGTGTACGCAGCGCCCCTGCCATGAGGGCCGCCAGCACAGGTGCCAGAAGCGTGCGCAGTGTCCAGTCCGGTTCAGCCGGGCATAGAACTGACGTCGCCAGCGTCGCCGGCTCAGCGGGGCTGCCTAGAGGGCTAACACGGGACCAGTTCGGCGCC…
	7d634e7eedf265faf15b088766e7336bf620762f	706	6	TGTCACCATCTATTGCTTGGCCAACAACATGGCCGTAAGGATTCAGCAACTGATCGACGATCACGCCCGCGAAGAGTTCGACGAGGAGGTGGTTGTAGAAGAGGAAGAGGAACATGAAGCTGATGCGATGAGTGATACGGAGACGCTGTCCAGTTTCGGTGACGAAACGGTGTGGGTGCCCAAACATAGCACTCTAGCTGGAAGGCCAGGATATAGTGCCTCTTACGGCGACCGCAGATCCCTTTTTGTCGGCACGAAGTTCCACCGCGCCGCAGTTGCTATGTCGTCAATTGAAGCGGCTTGGCCTAAGACCAAAGAAGCCAACGCCAAACTCATCGAGTACATACGAGGGCAACACCTCGTCGACGTCCTAAAGAGCTGTCCGGTCAACGACATACC…
	23ab61fb865f1f76d0ffe90e9259aaa07752ee8c	627	6	GTCACCATCTATTGCTTGGCCAACAACATGGCCGTAAGGATTCAGCAACTGATCGACGATCACGCCCGCGAAGAGTTCGACGAGGAGGTGGTTGTAGAAGAGGAAGAGGAACATGAAGCTGATGCGATGAGTGATACGGAGACGCTGTCCAGTTTCGGTGACGAAACGGTGTGGGTGCCCAAACATAGCACTCTAGCTGGAAGGCCAGGATATAGTGCCTCTTACGGCGACCGCAGATCCCTTTTTGTCGGCACGAAGTTCCACCGCGCCGCAGTTGCTATGTCGTCAATTGAAGCGGCTTGGCCTAAGACCAAAGAAGCCAACGCCAAACTCATCGAGTACATACGAGGGCAACACCTCGTCGACGTCCTAAAGAGCTGTCCGGTCAACGACATACCT…
	085b02c460d700042191679bba2a683a2b27071c	422	6	TGTCACCATCTATTGCTTGGCCAACAACATGGCCGTAAGGATTCAGCAACTGATCGACGATCACGCCCGCGAAGAGTTCGACGAGGAGGTGGTTGTAGAAGAGGAAGAGGAACATGAAGCTGATGCGATGAGTGATACGGAGACGCTGTCCAGTTTCGGTGACGAAACGGTGTGGGTGCCCAAACATAGCACTCTAGCTGGAAGGCCAGGATATAGTGCCTCTTACGGCGACCGCAGATCCCTTTTTGTCGGCACGAAGTTCCACCGCGCCGCAGTTGCTATGTCGTCAATTGAAGCGGCTTGGCCTAAGACCAAAGAAGCCAACGCCAAACTCATCGAGTACATACGAGGGCAACACCTGCTAAGGTGCGTTCTCTGCCGAAGAAATCAGAGTATAAC…
	9521c7a8a50831b66e62e67733939ed57903bb4e	372	6	GTCACCATCTATTGCTTGGCCAACAACATGAAACACAAGATCGTTCAATGTTTGCAGCGAGGTGCAGGGCACTACTTGAGAGAGCAGCACGCTCTGCCGCTGTGGAAAAACACCTTTCCTAAGCCCAGGTACTCCGACGCTTGTGTGGTGAAGTTCGAGAGCGTCAACACAGCGATTGTTGCAGCCAACATGTTCATAGGGTGTAACTACCCCACCTTAAGCTCGTTCGGAGTCACGGACAAGTACGACGCTTACCTGGACATGGTTGACGGACTCAACTGCAACCTCGACACCGTGACGTTCGACCCTGCTAAGGTGCGTTCTCTGCCGAAGAAATCAGAGTATAACCAGCCGCTTATACAGTCCCAAGTA
	beb61b698511fe6423e178fe7e174f202d4f3208	308	6	GTCACCATCTATTGCTTGGCCAACAACATGGCCGTAAGGATTCAGCAACTGATCGACGATCACGCCCGCGAAGAGTTCGACGAGGAGGTGGTTGTAGAAGAGGAAGAGGAACATGAAGCTGATGCGATGAGTGATACGGAGACGCTGTCCAGTTTCGGTGACGAAACGGTGTGGGTGCCCAAACATAGCACTCTAGCTGGAAGGCCAGGATATAGTGCCTCTTACGGCGACCGCAGATCCCTTTTGCTAAGGTGCGTTCTCTGCCGAAGAAATCAGAGTATAACCAGCCGCTTATACAGTCCCAAGTA
	3ba9d75a451c126271a29da70eded8fff8180174	242	6	GTCACCATCTATTGCTTGGCCAACAACATGGCCGTAAGGATTCAGCAACTGATCGACGATCACGCCCGCGAAGAGTTCGACGAGGAGGTGGTTGTAGAAGAGGAAGAGGAACATGAAGCTGATGCGATGAGTGATACGGAGACGCTGTCCAGTTTCGGTGACGAAACGGTGTGGGTGCCCAAACATAGCACTCTAGCTGGAAGAAATCAGAGTATAACCAGCCGCTTATACAGTCCCAAGTA
	887f0c163c8b58a4c801ca7ba3d5d4e09130dfc5	1130	6	TTTTCCTAAGCCCAGGTACTCCGACGCTTGTGTGGTGAAGTTCGAGAGCGTCAACACAGCGATTGTTGCAGCCAACATGTTCATAGGGTGTAACTACCCCACCTTAAGCTCGTTCGGAGTCACGGACAAGTACGACGCTTACCTGGACATGGTTGACGGACTCAACTGCAACCTCGACACCGTGACGTTCGACCCTGCTAAGGTGCGTTCTCTGCCGAAGAAATCAGAGTATAACCAGCCGCTTATACAGTCCCAAGTGCCCGGGCCTATGGCATCTACTCTGCAAAGCATTCTTATGGCCGCCACCAAGCGCAACTGCAATGTCACGCAGATGAGAGAGCTTCCGACCCTGGACTCAGCGGCAATGAACGTGGAGGCTTTTAAAAAATTTGCCTGCAA…
	4f5e72c5e7210656c25cfa238fc799db1f7bcd85	727	6	TTTCCTAAGCCCAGGTACTCCGACGCTTGTGTGGTGAAGTTCGAGAGCGTCAACACAGCGATTGTTGCAGCCAACATGTTCATAGGGTGTAACTACCCCACCTTAAGCTCGTTCGGAGTCACGGACAAGTACGACGCTTACCTGGACATGGTTGACGGACTCAACTGCAACCTCGACACCGTGACGTTCGACCCTGCTAAGGTGCGTTCTCTGCCGAAGAAATCAGAGTATAACCAGCCGCTTATACAGTCCCAAGTGCCCGGGCCTATGGCATCTACTCTGCAAAGCATTCTTATGGCCGCCACCAAGCGCAACTGCAATGTCACGCAGATGAGAGAGCTTCCGACCCTGGACTCAGCGGCAATGAACGTGGAGGCTTTTAAAAAATTTGCCTGCAAG…
	4f27fc10d3e1fc4062826467f666bae202135fef	712	6	TTTTCCTAAGCCCAGGTACTCCGACGCTTGTGTGGTGAAGTTCGAGAGCGTCAACACAGCGATTGTTGCAGCCAACATGTTCATAGGGTGTAACTACCCCACCTTAAGCTCGTTCGGAGTCACGGACAAGTACGACGCTTACCTGGACATGGTTGACGGACTCAACTGCAACCTCGACACCGTGACGTTCGACCCTGCTAAGGTGCGTTCTCTGCCGAAGAAATCAGAGTATAACCAGCCGCTTATACAGTCCCAAGTGCCCGGGCCTATGGCATCTACTCTGCAAAGCATTCTTATGGCCGCCACCAAGCGCAACTGCAATGTCACGCAGATGAGAGAGCTTCCGACCCTGGACTCAGCGGCAATGAACGTGGAGGCTTTTAAAAAATTTGCCTGCAA…
	657bcff402374cb3e794ac52dded6bcabeb03e2b	554	6	TTTCCTAAGCCCAGGTACTCCGACGCTTGTGTGGTGAAGTTCGAGAGCGTCAACACAGCGATTGTTGCAGCCAACATGTTCATAGGGTGTAACTACCCCACCTTAAGCTCGTTCGGAGTCACGGACAAGTACGACGCTTACCTGGACATGGTTGACGGACTCAACTGCAACCTCGACACCGTGACGTTCGACCCTGCTAAGGTGCGTTCTCTGCCGAAGAAATCAGAGTATAACCAGCCGCTTATACAGTCCCAAGTGCCCGGGCCTATGGCATCTACTCTGCAAAGCATTCTTATGGCCGCCACCAAGCGCAACTGCAATGTCACGCAGATGAGAGAGCTTCCGACCCTGGACTCAGCGGCAATGAACGTGGAGGCTTTTAAAAAATTTGCCTGCAAG…
	117a623061d3f91c40618b07ec4e7f240c94ead5	515	6	TTTCCTAAGCCCAGGTACTCCGACGCTTGTGTGGTGAAGTTCGAGAGCGTCAACACAGCGATTGTTGCAGCCAACATGTTCATAGGGTGTAACTACCCCACCTTAAGCTCGTTCGGAGTCACGGACAAGTACGACGCTTACCTGGACATGGTTGACGGACTCAACTGCAACCTCGACACCGTGACGTTCGACCCTGCTAAGGTGCGTTCTCTGCCGAAGAAATCAGAGTATAACCAGCCGCTTATACAGTCCCAAGTGCCCGGGCCTATGGCATCTACTCTGCAAAGCATTCTTATGGCCGCCACCAAGCGCAACTGCAATGTCACGCAGATGAGAGAGCTTCCGACCCTGGACTCAGCGGCAATGAACGTGGAGGCTTTTAAAAAATTTGCCTGCAAG…
	15133a82b25ec5559e93cd5d5156f2f635467d54	443	6	TTTTCCTAAGCCCAGGTACTCCGACGCTTGTGTGGTGAAGTTCGAGAGCGTCAACACAGCGATTGTTGCAGCCAACATGTTCATAGGGTGTAACTACCCCACCTTAAGCTCGTTCGGAGTCACGGACAAGTACGACGCTTACCTGGACATGGTTGACGGACTCAACTGCAACCTCGACACCGTGACGTTCGACCCTGCTAAGGTGCGTTCTCTGCCGAAGAAATCAGAGTATAACCAGCCGCTTATACAGTCCCAAGTGCCCGGGCCTATGGCATCTACTCTGCAAAGCATTCTTATGGCCGCCACCAAGCGCAACTGCAATGTCACGCAGATGAGAGAGCTTCCGACCCTGGACTCAGCGGCAATGAACGTGGAGGCTTTTAAAAAATTTGCCTGCAA…
	eeef9b724104e9588044e9dec25ed13e660b95a3	193	6	CTCGAGGACAAGTACAGCCGTACCGGCCGCGCACTAAGCGTCGCCAAGAGCCGCAAGTCGGCAACGCTGCTATTGCTGCCCTCGCGAACCAGATGAGCGCGCTCCAGCTACAGGTGGCTGGACTTGCCGGCCAGGCAAGGGTGGATCGTCGTGGACCAAGACGTGTACACGGAACCTTGGTTTCCACAGCAAA
	1ddb0b0ab8927eabbf9cca78adf825fe2706e16f	1923	6	TCTCGAGGACAAGTACAGCCGTACCGGCCGCGCACTAAGCGTCGCCAAGAGCCGCAAGTCGGCAACGCTGCTATTGCTGCCCTCGCGAACCAGATGAGCGCGCTCCAGCTACAGGTGGCTGGACTTGCCGGCCAGGCAAGGGTGGATCGTCGTGGACCAAGACGTGTTCAGAAAAGCAAGCAGAAGAAGAAGAATCCCTCCAACGGAGAAAAACCCAAGGAGAAGAAGAAGAAGCAAAAACAACAGGAGAAGAAAGGGAGCGGTGGCGTAATCAAAAAACCACGGAACCGGCCCGGAAAGGAGGTAAGGATCTCCGTAAAGCGTGCCCGACAGAGCACCTTCCCCGTGTACCATGACGGTGCTATATCCGGCTACGCTGTGCTGATTGGTTCTCGCGTG…
	6ecd12a26a3840ec79046ef65a64a7776722723e	1915	6	TCTCGAGGACAAGTACAGCCGTACCGGCCGCGCACTAAGCGTCGCCAAGAGCCGCAAGTCGGCAACGCTGCTATTGCTGCCCTCGCGAACCAGATGAGCGCGCTCCAGCTACAGGTGGCTGGACTTGCCGGCCAGGCAAGGGTGGATCGTCGTGGACCAAGACGTGTTCAGAAAAGCAAGCAGAAGAAGAAGAATCCCTCCAACGGAGAAAAACCCAAGGAGAAGAAGAAGAAGCAAAAACAACAGGAGAAGAAAGGGAGCGGTGGCGTAATCAAAAAACCACGGAACCGGCCCGGAAAGGAGGTAAGGATCTCCGTAAAGCGTGCCCGACAGCACCTTCCCCGTGTACCATGACGGTGCTATATCCGGCTACGCTGTGCTGATTGGTTCTCGCGTGTT…
	1765c86b2241cc9ac7dccbb412b4b9d1edfcbe46	1088	6	CTCGAGGACAAGTACAGCCGTACCGGCCGCGCACTAAGCGTCGCCAAGAGCCGCAAGTCGGCAACGCTGCTATTGCTGCCCTCGCGAACCAGATGAGCGCGCTCCAGCTACAGGTGGCTGGACTTGCCGGCCAGGCAAGGGTGGATCGTCGTGGACCAAGACGTGTTCAGAAAAGCAAGCAGAAGAAGAAGAATCCCTCCAACGGAGAAAAACCCAAGGAGAAGAAGAAGAAGCAAAAACAACAGGAGAAGAAAGGGAGCGGTGGCGTAATCAAAAAACCACGGAACCGGCCCGGAAAGGAGGTAAGGATCTCCGTAAAGCGTGCCCGACAGAGCACCTTCCCCGTGTACCATGACGGTGCTATATCCGGCTACGCTGTGCTGATTGGTTCTCGCGTGT…
	b090714b8e8aa8f5b48b12e33e4da451f5388b10	723	6	TCTCGAGGACAAGTACAGCCGTACCGGCCGCGCACTAAGCGTCGCCAAGAGCCGCAAGTCGGCAACGCTGCTATTGCTGCCCTCGCGAACCAGATGAGCGCGCTCCAGCTGCCCAGAGGGGCAGAGTATTACTGTTGCGGCCACACTGGACGGCACCCGCCACCAATGCACCACGGTTTTCGAACATCAAGTAACGGAGAAGTTCACCAGAGAACGCAGCAAGGGCCACCACTTGTCCGACCTGACCAAGAAGTGCACCAGATTTTCCACCACCCCGAAGAAGTCCGCCCCCTACCTCGTTGACGTGTACGACGCTCTGCCGATTTCTGTAGAGATTAGCACCGTTGTAACATGCAACGACAATCAGTGCACAGTGAGGGTGTCACCCGGTACCACAGT…
	6296f3de4822995a79431903957f9a4625f8d17e	627	6	CTCGAGGACAAGTACAGCCGTACCGGCCGCGCACTAAGCGTCGCCACACTGGACGGCACCCGCCACCAATGCACCACGGTTTTCGAACATCAAGTAACGGAGAAGTTCACCAGAGAACGCAGCAAGGGCCACCACTTGTCCGACCTGACCAAGAAGTGCACCAGATTTTCCACCACCCCGAAGAAGTCCGCCCCCTACCTCGTTGACGTGTACGACGCTCTGCCGATTTCTGTAGAGATTAGCACCGTTGTAACATGCAACGACAATCAGTGCACAGTGAGGGTGTCACCCGGTACCACAGTGAAATTCGATAAGAAGTGCAAGAGCGCTGCCCAAGCGACCGTTACCTTTACCAGCGACTCCCAGACGTTTACGTGTGAGGAGCCGGTTCTGACGGCC…
	4c295111a2b8f1afd561f285f73084540b838303	615	6	TCTCGAGGACAAGTACAGCCACCGGCCACTACATCCTGGCCAGCTGCCCAGAGGGGCAGAGTATTACTGTTGCGGCCACACTGGACGGCACCCGCCACCAATGCACCACGGTTTTCGAACATCAAGTAACGGAGAAGTTCACCAGAGAACGCAGCAAGGGCCACCACTTGTCCGACCTGACCAAGAAGTGCACCAGATTTTCCACCACCCCGAAGAAGTCCGCCCCCTACCTCGTTGACGTGTACGACGCTCTGCCGATTTCTGTAGAGATTAGCACCGTTGTAACATGCAACGACAATCAGTGCACAGTGAGGGTGTCACCCGGTACCACAGTGAAATTCGATAAGAAGTGCAAGAGCGCTGCCCAAGCGACCGTTACCTGACGGCCGCCAGTATCAC…
	441f5cdbd2d074685d459db624ce81736afcca61	603	6	TCTCGAGGACAAGTACAGCCGTACCGGCCGCGCACTAAGCGTCGCCAAGAGCCGCAAGTCGGCAACGCTGCTATTGCTGCCCTCGCGAACCAGATGAGCGCGCTCCAGCTACAGGTGGCTGGACTTGCCGGCCAGGCAAGGGTGGATCGTCGTGGACCAAGACGTGTTCAGAAAAGCAAGCAGAAGAAGAAGAATCCCTCCAACGGAGAAAAACCCAAGGAGAAGAAGAAGAAGCAAAAACAACAGGAGAAGAAAGGGAGCGGTGGCGTAATCAAAAAACCACGGAACCGGCCCGGAAAGGAGGTAAGGATCTCCGTAAAGCGTGCCCGACATCCGGCTACGCTGTGCTGATTGGTTCTCGCGTGTTTAAGCCAGCGCACGTGAAGGGTAAGATCGACC…
	9bcfe3610cd9c592ec64fbd5b4ba1fd7633b20e1	484	6	CTCGAGGACAAGTACAGCCGTACCGGCCGCGCACTAAGCGTCGCCAAGAGCCGCAAGTCGGCAACGCTGCTATTGCTGCCCTCGCGAACCAGATGAGCGCGCTCCAGCTACAGGTGGCTGGACTTGCCGGCCAGGCAAGGGTGGATCGTCGTGGACCAAGACGTGTTCAGAAAAGCAAGCAGAAGAAGAAGAATCCCTCCAACGGAGAAAAACCCAAGGAGAAGAAGAAGAAGCAAAAACAACAGGAGAAGAAAGGGAGCGGTGGCGTAATCAAAAAACCACGGAACCGGCCCGGAAAGGAGGTAAGGATCTCCGTAAAGCGTGCCCGACAGAGCACCTTCCCCGTGTACCATGACGGTGCTATATCCGGCTACGCTGTGCTGATTGGTTCTCGCGTGT…
	7ba36716ede0fbb1b0154bc7453c7b4e82f14a40	275	6	TCTCGAGGACAAGTACAGCCGTACCGGCCGCGCACTATTCTGACGGCCGCCAGTATCACCCAGGGCAAGCCGCACCTTAGATCATCTATGTTGCCCAGCGGAGGCAAGGAAGTGAAGGCGAGGATCCCATTCCCGTTCCCGCCAGAGACCGCGACCTGCAGAGTAAGTGTCGCCCCGCTGCCGTCGATCACCTATGAGGAAAGCGACGTTCTGCTGGCCGGTACCGCGAAGTACCCCGTGCTGCTGACTACACGGAACCTTGGTTTCCACAGCAA
	353823dd85c766fc1a83178c0237fd4bf47a7690	247	6	TCTCGAGGACAAGTACAGCCGCCAGTATCACCCAGGGCAAGCCGCACCTTAGATCATCTATGTTGCCCAGCGGAGGCAAGGAAGTGAAGGCGAGGATCCCATTCCCGTTCCCGCCAGAGACCGCGACCTGCAGAGTAAGTGTCGCCCCGCTGCCGTCGATCACCTATGAGGAAAGCGACGTTCTGCTGGCCGGTACCGCGAAGTACCCCGTGCTGCTGACTACACGGAACCTTGGTTTCCACAGCAA
	907c551d276b920d52ebbc0f7f88c5e346ab292b	233	6	TCTCGAGGACAAGTACAGCCGTACCGGCCGCACCTTAGATCATCTATGTTGCCCAGCGGAGGCAAGGAAGTGAAGGCGAGGATCCCATTCCCGTTCCCGCCAGAGACCGCGACCTGCAGAGTAAGTGTCGCCCCGCTGCCGTCGATCACCTATGAGGAAAGCGACGTTCTGCTGGCCGGTACCGCGAAGTACCCCGTGCTGCTGACTACACGGAACCTTGGTTTCCACAGCAA
	1295ec29cc146032086bcbc8f3a863b5e70e62ce	1783	6	TGTTAGGTACGCATCTGGGGACGCCGACGCGTACCCTTGGGAACTTCTGGTGCACCACACCAAGCACCATCCGGAGTACGCGTGGGCGTTTGTAGGAGTTGCATGTGGTCTGCTGGTTATTGCAGTATGCATGTTCGCGTGCGCATGCAACAGAGTGCGGTACTCTTTGGTCGCCAACACGTTCAACCCGAACCCACCACCACTGACCGCACTGACTGCAGCATTGTGCTGCATACCTGGGGCTCGTGCGGACCAACCCTACCTGGACATCATTGCCTACCTGTGGACCAACAGCAAAGTGGCCTTCGGGCTGCAATGCGCGGCGCCCGTGGCTTGCGTGCTCATCGTCACATACGCCCTTAGACACTGCAGACTGTGCTGCAAGTCTTTTTTTAGGGG…
	3de51eedb69810f4c06588aaf5e7a714f4f0ded3	1769	6	TTGTTAGGTACGCATCTGGGGACGCCGACGCGTACCCTTGGGAACTTCTGGTGCACCACATCAAGCACCATCCGGAGTACGCGTGGGCGTTTGTAGGAGTTGCATGTGGTCTGCTGGTTATTGCAGTATGCATGTTCGCGTGCGCATGCAACAGAGTGCGGTACTCTTTGGTCGCCAACACGTTCAACCCGAACCCACCACCACTGACCGCACTGACTGCAGCATTGTGCTGCATACCTGGGGCTCGTGCGGACCAACCCTACCTGGACATCATTGCCTACCTGTGGACCAACAGCAAAGTGGCCTTCGGGCTGCAATGCGCGGCGCCCGTGGCTTGCGTGCTCATCGTCACATACGCCCTTAGACACTGCAGACTGTGCTGCAAGTCTTTTTTAGGGG…
	0f833921df97a869abd6b757cf8745aa8d100aea	1735	6	TGTTAGGTACGCATCTGGGGACGCCGACGCGTACCCTTGGGAACTTCTGGTGCACCACACCAAGCACCATCCGGAGTACGCGTGGGCGTTTGTAGGAGTTGCATGTGGTCTGCTGGTTATTGCAGTATGCATGTTCGCGTGCGCATGCAACAGAGTGCGGTACTCTTTGGTCGCCAACACGTTCAACCCGAACCCACCACCACTGACCGCACTGACTGCAGCATTGTGCTGCATACCTGGGGCTCGTGCGGACCAACCCTACCTGGACATCATTGCCTACCTGTGGACCAACAGCAAAGTGGCCTTCGGGCTGCAATGCGCGGCGCCCGTGGCTTGCGTGCTCATCGTCACATACGCCCAAGAGGGTGGTCAGCTCTGCTGGTCATCCTTGCGTATGTA…
	328c1dc5edeaba8483bb0f2d7c232911bec644d7	625	6	TTGTTAGGTACGCATCTGGGGACGTATACGACCTCCGGGTTACTGCGTTGGCTGCAGGACGCTCCGAAGCCACTTAGTGTCACAGCACCGCACGGTTGTAAGATCAGTGCCAACCCGCTCCTGGCCCTCGATTGTGGGGTTGGCGCCGTCCCCATGTCCATCAACATTCCGGACGCGAAGTTCACCCGCAAATTGAAGGATCCGAAACCATCGGCCCTGAAATGCGTGGTGGACAGTTGCGAGTACGGGGTGGACTACGGGGGCGCCGCCACGATCACCTATGAGGGCCACGAGGCTGGGAAGTGCGGGATCCATTCCCTGACACCAGGAGTCCCTCTGAGAACATCAGTGGTCGAAGTGGTTGCCGGCGCTAACACCGTCAAAACGACCTTCTCCTCA…
	1f8685f4c076994c0808e71d1718a0678d304372	499	6	TGTTAGGTACGCATCTGGGGACGCCGACGCGTACCCTTGGGAACTTCTGGTGCACCACATCAAGCACCATCCGGAGTACGCGTGGGCGTTTGTAGGAGTTGCATGTGGTCTGCTGGTTATTGCAGTATGCATGTTCGCGTGCGCATGCAACAGAGTGCGGTACTCTTTGGTCGCCAACACGTTCAACCCGAACCCACCACCACTGACCGCACTGACTGCAGCATTGTGCTGCATACCTGGGGCTCGTGCGGACCAACCCTACCTGGACATCATTGCCTACCTGTGGACCAACAGCAAAGTGGCCTTCGGGCTGCAATGCGCGGCGCCCGTGGCTTGCGTGCTCATCGTCACATACGCCCTTTAGGGGTAAGAGGGTGGTCAGCTCTGCTGGTCATCCTT…
	22456b8d607a53f4c6efe1af2ef4b6298406ae8d	453	6	TTGTTAGGTACGCATCTGGGGACGCCGACGCGTACCCTTGGGAACTTAAATGCGTGGTGGACAGTTGCGAGTACGGGGTGGACTACGGGGGCGCCGCCACGATCACCTATGAGGGCCACGAGGCTGGGAAGTGCGGGATCCATTCCCTGACACCAGGAGTCCCTCTGAGAACATCAGTGGTCGAAGTGGTTGCCGGCGCTAACACCGTCAAAACGACCTTCTCCTCACCCACGCCCGAGGTCACACTCGAGGTAGAGATCTGTTCGGCAATGGTGACGTGCGCCAGTGAGTGCACTCCACCGAAGGAACATGTAGTCGCAACCAGGCCTCGCCATGGCAGCGACACTGGAGGCTACATCTCCGGGCCCGCAATGCGCTGGGCCGGTGGGATTGTAGGGA…
	8b37ab72fcfae22e67cb138e67f1d0e2d33873ca	428	6	TGTTAGGTACGCATCTGGGGACGCCGACGCGTACCCTTGGGAACTTCTGGTGCACCACACCAAGCACCATCCGGAGTACGCGTGGGCGTTTGTAGGAGTTGCATGTGGTCTGCTGGTTATTGTAGTATGCATGTTCGCGTGCGCATGCAACAGAGTGCGGTACTCTTTGGTCGCCAACACGTTCAACCCGAACCCACCACCACTGACCGCACTGACTGCAGCATTGTGCTGCATACCTGGGGCTCGTGCGGACCAACCCTACCTGGACATCATTGCCTACCTGTGGACCAACAGCAAAGTGGCCTTCGGGCTGCAATGCGCGGCGCCCGTGGCTTGCGTGCTCATCGTCACATACGCCCTTAGACTGTAGGGACCTTAGCGGTCCTGTTCCTCATCCTT…
	5f3e44051e6e47c6b7d7f4e981dbf5d097979107	361	6	TGTTAGGTACGCATCTGGGGACGCCGACGCGTACCCTTGGGAACTTCTGGTGCACCACACCAAGAGTCCCTCTGAGAACATCAGTGGTCGAAGTGGTTGCCGGCGCTAACACCGTCAAAACGACCTTCTCCTCACCCACGCCCGAGGTCACACTCGAGGTAGAGATCTGTTCGGCAATGGTGACGTGCGCCAGTGAGTGCACTCCACCGAAGGAACATGTAGTCGCAACCAGGCCTCGCCATGGCAGCGACACTGGAGGCTACATCTCCGGGCCCGCAATGCGCTGGGCCGGTGGGATTGTAGGGACCTTAGCGGTCCTGTTCCTCATCCTTGCCGTTACCTACTGCGTGGTGAAGAAGTA
	266b0d9228a312ee5778d04be117028cd226732c	345	6	TGTTAGGTACGCATCTGGGGACGCCGACGCGTACCCTTGGGAACTTCTGGTGCACCACACCAAGCACCATCCGGAGTACGCGTGGGCGTTTGTAGGAGTTGCATGTGGTCTGCTGGTTATTGCAGTATGCATGTTCGCGTGCGCATGCAACAGAGTGCGGTACTCTTTGGTCGCCAACACGTTCAACCCGAACCCACCACCACTGACCGCACTGACTGCAGCATTGTGCTGCATACCTGGGGCTCGTGCGGACCAACCCTACCTGGACATCATTGCCTACCTGGTAGGGACCTTAGCGGTCCTGTTCCTCATCTTTGCCGTTACCTACTGCGTGGTGAAGAAGTA
	2ae89aee0bfd2f4af26a988e44de894079b571af	303	6	TGTTAGGTACGCATCTGGGGACGCCGACGCGTACCCTTGGGAACTTCTGGTGCACCACACCAAGCACCATCCGGAGTACGCGTGGGCGTTTGTAGGAGTTGCATGTGGTCTGCTGGTTATTGTAGTATGCATGTTCGCGTGCGCATGCAACAGAGTGCGGTACTCTTTGGTCGCCAACACGTTCAACCCGAACCCACCACCACTGACCGCACTGACTGCAGCATTGTGCTGCATACCTGGGGCTCGTGCGGACCAACCCTACCTGGACATCATTGCCGTTACCTACTGCGTGGTGAAGAAGTA
	487d387ef292f739ffc003dcc98009870adc8fff	285	6	CTCGAGGACAAGTACAGCCGTACCGGCCGCGCACTAAGCGTCGCCAAGCTGACGGCCGCCAGTATCACCCAGGGCAAGCCGCACCTTAGATCATCTATGTTGCCCAGCGGAGGCAAGGAAGTGAAGGCGAGGATCCCATTCCCGTTCCCGCCAGAGACCGCGACCTGCAGAGTAAGTGTCGCCCCGCTGCCGTCGATCACCTATGAGGAAAGCGACGTTCTGCTGGCCGGTACCGCGAAGTACCCCGTGCTGCTGACTACACGGAACCTTGGTTTCCACAGCAAA
	7ba36716ede0fbb1b0154bc7453c7b4e82f14a40	275	6	TCTCGAGGACAAGTACAGCCGTACCGGCCGCGCACTATTCTGACGGCCGCCAGTATCACCCAGGGCAAGCCGCACCTTAGATCATCTATGTTGCCCAGCGGAGGCAAGGAAGTGAAGGCGAGGATCCCATTCCCGTTCCCGCCAGAGACCGCGACCTGCAGAGTAAGTGTCGCCCCGCTGCCGTCGATCACCTATGAGGAAAGCGACGTTCTGCTGGCCGGTACCGCGAAGTACCCCGTGCTGCTGACTACACGGAACCTTGGTTTCCACAGCAA
	2e7c7ef17f514c9176707725147410b4537d16c4	270	6	CTCGAGGACAAGTACAGCCGTACCGGCCGCGCACTAAGCGTCGCCAGTATCACCCAGGGCAAGCCGCACCTTAGATCATCTATGTTGCCCAGCGGAGGCAAGGAAGTGAAGGCGAGGATCCCATTCCCGTTCCCGCCAGAGACCGCGACCTGCAGAGTAAGTGTCGCCCCGCTGCCGTCGATCACCTATGAGGAAAGCGACGTTCTGCTGGCCGGTACCGCGAAGTACCCCGTGCTGCTGACTACACGGAACCTTGGTTTCCACAGCAAA
	353823dd85c766fc1a83178c0237fd4bf47a7690	247	6	TCTCGAGGACAAGTACAGCCGCCAGTATCACCCAGGGCAAGCCGCACCTTAGATCATCTATGTTGCCCAGCGGAGGCAAGGAAGTGAAGGCGAGGATCCCATTCCCGTTCCCGCCAGAGACCGCGACCTGCAGAGTAAGTGTCGCCCCGCTGCCGTCGATCACCTATGAGGAAAGCGACGTTCTGCTGGCCGGTACCGCGAAGTACCCCGTGCTGCTGACTACACGGAACCTTGGTTTCCACAGCAA
	ed6b9d0b37492a1a01e237edb78185169942001d	206	6	TGTTAGGTACGCATCTGGGGACGCCGACGCGTACCCTTGGGAACTTCTGGTGCACCACACCAAGCACCATCCGGAGTACGCGTGGGCGTTTGTAGGAGTTGCATGTGGTCTGCTGGTTATTGTAGTATGCATGTTCGCGTGCGCATGCAACAGAGTGCGGTACTCTTTGGTCGCCAACACGTTACCTACTGCGTGGTGAAGAAGTA
	7b38bd3d5aeb4d02d3948ad5ed71c126e5a8a5f2	199	6	TGTTAGGTACGCATCTGGGGACGCCGACGCGTACCCTTGGGAACTTCTGGTGCACCACACCAAGCACCATCCGGAGTACGCGTGGGCGTTTGTAGGAGTTGCATGTGGTCTGCTGGTTATTGTAGTATGCATGTTCGCGTGCGCATGCAACAGAGTGCGGTACTATCCTTGCCGTTACCTACTGCGTGGTGAAGAAGTA
	0edc7e465384c84f0274394c515d8635d38d3bc2	172	6	TTTACGTGTGAGGAGCCGGTTCTGACGGCCGCCAGTATCACCCAGGGCAAGCCGCACCTTAGATCATCTATGTTGCCCAGCGGAGGCAAGGAAGTGAAGGCGAGGATCCCATTCCCGTTCCCGCCAGAGACCGCGACCTGCAGAACCGGCCCGGAAAGGAGGTAAGGATCTA
	09905726d65bc2bd23c51a98dafaada14c8df9a1	1842	5	TTCCAAAAGCATACATATATCAATGATGCAAAATCTCACAGCTAACCCCTCCGCCGGCACTACAGTCACTGTAGATTTGCCCGCGGACCACCCGGCCCTGAACCAGTTCCAGACTGCGTTTCCAGGGTTCGAAGTGGTGGCCAGCAACAGGTCGTCCAACGACCATGCCGCCGCCAGAGCTTTCTCCCACTTGGCTACCAAGTGGATTGAGCGCGACATCGATGGCCGTCAGGTCATCGTTGCCGATATAGGGAGCGCACCAGCGAGAAGAGTCGGGGCACCCGACAATGTCACATACCATAGTGTGTGTCCTCGCAAATGCGCTGAAGACCCTGAGAGGCTGGCTTCTTATGCCAGGAAACTCGTCAGGGCTGTGGAGAGAGGAGATGGGCACCTCGT…
	420416b6f136e410d187f12109f24fa41576848b	1835	5	TCCAAAAGCATACATATATCAATGATGCAAAATCTCACAGCTAACCCCTCCGCCGGCACTACAGTCACTGTAGATTTGCCCGCGGACCACCCGGCCCTGAACCAGTTCCAGACTGCGTTTCCAGGGTTCGAAGTGGTGGCCAGCAACAGGTCGTCCAACGACCATGCCGCCGCCAGAGCTTTCTCCCACTTGGCTACCAAGTGGATTGAGCGCGACATCGATGGCCGTCAGGTCATCGTTGCCGATATAGGGAGCGCACCAGCGAGAAGAGTCGGGGCACCCGACAATGTCACATACCACAGTGTGTGTCCTCGCAAATGCGCTGAAGACCCTGAGAGGCTGGCTTCTTATGCCAGGAAACTCGTCAGGGCTGTGGAGAGAGGAGATGGGCACCTCGTC…
	05be22251011e5b8bc63885091ef450182ab41c3	1826	5	TCCAAAAGCATACATATATCAATGATGCAAAATCTCACAGCTAACCCCTCCGCCGGCACTACAGTCACTGTAGATTTGCCCGCGGACCACCCGGCCCTGAACCAGTTCCAGACTGCGTTTCCAGGGTTCGAAGTGGTGGCCAGCAACAGGTCGTCCAACGACCATGCCGCCGCCAGAGCTTTCTCCCACTTGGCTACCAAGTGGATTGAGCGCGACATCGATGGCCGTCAGGTCATCGTTGCCGATATAGGGAGCGCACCAGCGAGAAGAGTCGGGGCACCCGACAATGTCACATACCACAGTGTGTGTCCTCGCAAATGCGCTGAAGACCCTGAGAGGCTGGCTTCTTATGCCAGGAAACTCGTCAGGGCTGTGGAGAGAGGAGATGGGCACCTCGTC…
	08ee8127f343400d6804933e6aa7124097864942	1813	5	TCCAAAAGCATACATATATCAATGATGCAAAATCTCACAGCTAACCCCTCCGCCGGCACTACAGTCACTGTAGATTTGCCCGCGGACCACCCGGCCCTGAACCAGTTCCAGACTGCGTTTCCAGGGTTCGAAGTGGTGGCCAGCAACAGGTCGTCCAACGACCATGCCGCCGCCAGAGCTTTCTCCCACTTGGCTACCAAGTGGATTGAGCGCGACATCGATGGCCGTCAGGTCATCGTTGCCGATATAGGGAGCGCACCAGCGAGAAGAGTCGGGGCACCCGACAATGTCACATACCACAGTGTGTGTCCTCGCAAATGCGCTGAAGACCCTGAGAGGCTGGCTTCTTATGCCAGGAAACTCGTCAGGGCTGTGGAGAGAGGAGATGGGCACCTCGTC…
	5417e82eed533a3157d2f71e0aa9d5730bb50625	1808	5	TTCCAAAAGCATACATATATCAATGATGCAAAATCTCACAGCTAACCCCTCCGCCGGCACTACAGTCACTGTAGATTTGCCCGCGGACCACCCGGCCCTGAACCAGTTCCAGACTGCGTTTCCAGGGTTCGAAGTGGTGGCCAGCAACAGGTCGTCCAACGACCATGCCGCCGCCAGAGCTTTCTCCCACTTGGCTACCAAGTGGATTGAGCGCGACATCGATGGCCGTCAGGTCATCGTTGCCGATATAGGGAGCGCACCAGCGAGAAGAGTCGGGGCACCCGACAATGTCACATACCACAGTGTGTGTCCTCGCAAATGCGCTGAAGACCCTGAGAGGCTGGCTTCTTATGCCAGGAAACTCGTCAGGGCTGTGGAGAGAGGAGATGGGCACCTCGT…
	2d631f87594893c9f1ebd421c9c6342942a18f34	1782	5	TCCAAAAGCATACATATATCAATGATGCAAAATCTCACAGCTAACCCCTCCGCCGGCACTACAGTCACTGTAGATTTGCCCGCGGACCACCCGGCCCTGAACCAGTTCCAGACTGCGTTTCCAGGGTTCGAAGTGGTGGCCAGCAACAGGTCGTCCAACGACCATGCCGCCAGAGCTTTCTCCCACTTGGCTACCAAGTGGATTGAGCGCGACATCGATGGCCGTCAGGTCATCGTTGCCGATATAGGGAGCGCACCAGCGAGAAGAGTCGGGGCACCCGACAATGTCACATACCACAGTGTGTGTCCTCGCAAATGCGCTGAAGACCCTGAGAGGCTGGCTTCTTATGCCAGGAAACTCGTCAGGGCTGTGGAGAGAGGAGATGGGCACCTCGTCAGT…
	8c42a3050508818f700dd4a3e501a13fa1f72f76	939	5	TCCAAAAGCATACATATATCAATGATGCAAAATCTCACAGCTAACCCCTCCGCCGGCACTACAGTCACTGTAGATTTGCCCGCGGACCACCCGGCCCTGAACCAGTTCCAGACTGCGTTTCCAGGGTTCGAAGTGGTGGCCAGCAACAGGTCGTCCAACGACCATGCCGCCGCCAGAGCTTTCTCCCACTTGGCTACCAAGTGGATTGAGCGCGACATCGATGGCCGTCAGGTCATCGTTGCCGATATAGGGAGCGCACCAGCGAGAAGAGTCGGGGCACCCGACAATGTCACATACCACAGTGTGTGTCCTCGCAAATGCGCTGAAGACCCTGAGAGGCTGGCTTCTTATGCCAGGAAACTCGTCAGGGCTGTGGAGAGAGGAGATGGGCACCTCGTC…
	9a9a43de503b0da7421643792b3691e0b06cf81a	897	5	TCCAAAAGCATACATATATCAATGATGCAAAATCTCACAGCTAACCCCTCCGCCGGCACTACAGTCACTGTAGATTTGCCCGCGGACCACCCGGCCCTGAACCAGTTCCAGACTGCGTTTCCAGGGTTCGAAGTGGTGGCCAGCAACAGGTCGTCCAACGACCATGCCGCCGCCAGAGCTTTCTCCCACTTGGCTACCAAGTGGATTGAGCGCGACATCGATGGCCGTCAGGTCATCGTTGCCGATATAGGGAGCGCACCAGCGAGAAGAGTCGGGGCACCCGACAATGTCACATACCACAGTGTGTGTCCTCGCAAATGCGCTGAAGACCCTGAGAGGCTGGCTTCTTATGCCAGGAAACTCGTCAGGGCTGTGGAGAGAGGAGATGGGCACCTCGTC…
	3fae8a8a0ea074a934ef77ec7590408be91a538a	873	5	TCCAAAAGCATACATATATCAATGATGCAAAATCTCACAGCTAACCCCTCCGCCGGCACTACAGTCACTGTAGATTTGCCCGCGGACCACCCGGCCCTGAACCAGTTCCAGACTGCGTTTCCAGGGTTCGAAGTGGTGGCCAGCAACAGGTCGTCCAACGACCATGCCGCCGCCAGAGCTTTCTCCCACTTGGCTACCAAGTGGATTGAGCGCGACATCGATGGCCGTCAGGTCATCGTTGCCGATATAGGGAGCGCACCAGCGAGAAGAGTCGGGGCACCCGACAATGTCACATACCACAGTGTGTGTCCTCGCAAATGCGCTGAAGACCCTGAGAGGCTGGCTTCTTATGCCAGGAAACTCGTCAGGGCTGTGGAGAGAGGAGATGGGCACCTCGTC…
	3a558504eb252eb5fd750ce90b0e30a890977d84	834	5	TTCCAAAAGCATACATATATCAATGATGCAAAATCTCACAGCTAACCCCTCCGCCGGCACTACAGTCACTGTAGATTTGCCCGCGGACCACCCGGCCCTGAACCAGTTCCAGACTGCGTTTCCAGGGTTCGAAGTGGTGGCCAGCAACAGGTCGTCCAACGACCATGCCGCCGCCAGAGCTTTCTCCCACTTGGCTACCAAGTGGATTGAGCGCGACATCGATGGCCGTCAGGTCATCGTTGCCGATATAGGGAGCGCACCAGCGAGAAGAGTCGGGGCACCCGACAATGTCACATACCACAGTGTGTGTCCTCGCAAATGCGCTGAAGACCCTGAGAGGCTGGCTTCTTATGCCAGGAAACTCGTCAGGGCTGTGGAGAGAGGAGATGGGCACCTCGT…
	2b24706d4c8ec4f4b54dda7dc790af5bb8a98076	829	5	TTCCAAAAGCATACATATATCAATGATGCAAAATCTCACAGCTAACCCCTCCGCCGGCACTACAGTCACTGTAGATTTGCCCGCGGACCACCCGGCCCTGAACCAGTTCCAGACTGCGTTTCCAGGGTTCGAAGTGGTGGCCAGCAACAGGTCGTCCAACGACCATGCCGCCGCCAGAGCTTTCTCCCACTTGGCTACCAAGTGGATTGAGCGCGACATCGATGGCCGTCAGGTCATCGTTGCCGATATAGGGAGCGCACCAGCGAGAAGAGTCGGGGCACCCGACAATGTCACATACCACAGTGTGTGTCCTCGCAAATGCGCTGAAGACCCTGAGAGGCTGGCTTCTTATGCCAGGAAACTCGTCAGGGCTGTGGAGAGAGGAGATGGGCACCTCGT…
	9eebbede0beb9a40adddc1bb225f18bd3c465d48	766	5	CCTGTTGGGCAGTTACAAGCAGCCGGGTGTTGCATGAGGCAGGCGTCCTGATAACACCGGAGGATTACAACCGCATCTTTCCGGAACGTCAACTCCATGGATAACTCGCTGATTCCCGTATTCGCTCGCGCATTGTGCAGCTGGGCAGACGAAGTTCGGCGGGACATGGAGGACGAACAAGACATGTATGGTATTACGTCTGTCACCACATGGATCTGTATCTGCAGAGCGTACGATAAACGCCAGCAGCATACCTTCTACCGCAGGCCCAAGCAGTCCTCAGGCATATACGTGCCTGCCAAGTTTACAGGATCGCTGAGAGCCTCCCTCTCCGCCACCTACCTCAACCTGCCTCTGAAGCAACTGCTGCTTAACACGCTCAAACGCGCGATCAAACCT…
	19a53259be584ca49aabc4394d3c52cb535a80ae	333	5	TTCCAAAAGCATACATATATCAATGATGCAAAATCTCACAGCTAACCCCTCCGCCGGCACTACAGTCACTGTAGATTTGCCCGCGGACCACCCGGCCCTGAACCAGTTCCAGACTGCGTTTCCAGGGTTCGAAGTGGTGGCCAGCAACAGGTCGTCCAACGACCATGCCGCCGCCAGAGCTTTCTCCCACTTGGCTACCAAGTGGATTGAGCGCGACATCGATGGCCGTCAGGTCATCGTTGCCGATATAGGGAGCGCACCAGCGAGAAGGTCAAAACGACCTTCTCCTCACCCACGCCCGAGGTCACACTCGAGGTAGAGATCTGTTCGGCA
	a89c5812e6fae5870b81fabe8dc666589d31c1c5	311	5	TCCAAAAGCATACATATATCAATGATGCAAAATCTCACAGCTAACCCCTCCGCCGGCACTACAGTCACTGTAGATTTGCCCGCGGACCACCCGGCCCTGAACCAGTTCCAGACTGCGTTTCCAGGGTTCGAAGTGGTGGCCAGCAACAGGTCGTCCAACGACCATGCCGCCGCCAGAGCTTTCTCCCACTTGGCTACCAAGTGGATTGAGCGCGACATCGATGGCCGTCAGGTCATCGTTGCGCACCAGGAAACTGGCCGTATTGCTTGGACCGCTCGCAGACGAAGTGATGCAGTATGTCCACAAGGGCA
	22f04a0f45e465f6ec4ce495e47ea8356a5c12b4	242	5	GCCAACCCTAGTTACATCGCAGACGTGCTAGATCAGGATGACGTAGAGGAGGTCGACGACGTAATGTCTGATGTGGACCTTGGCGAAGAAGACGGGGTGGGTGCCACCATCATCGACTGCCACAGAGGTACCGTGAAAGTGATCACGGCGTTCAGTGACAATACTATGGGAGAATACTTAGTACTATCCCCGGTAACTGTGAACCTGGAAGCACTGGAAGGCTATGAGATCGCCAATCCACA
	b1c1bc83a9f1a59ea31e9f31229dedaf72d9c29d	1791	5	GCCAACCCTAGTTACATCGCAGACGTGCTAGATCAGGATGACGTAGAGGAGGTCGACGACGTAATGTCTGATGTGGACCTTGGCGAAGAAGACGGGGTGGGTGCCACCATCATCGACTGCCACAGAGGTACCGTGAAAGTGATCACGGCGTTCAGTGACAATACTATGGGAGAATACTTAGTACTATCCCCGGTAACTGTGTTGCGCACCAGGAAACTGGCCGTATTGCTTGGACCGCTCGCAGACGAAGTGATGCAGTATGTCCACAAGGGCCGGACCGGACGTTATGCCATCGAGAAGAACAACTTGAAGGTACTCATTCCTACGGGAGTGTCCCTCAAGACGGCTCACTTCCAGGCCCTTGCTGAAAGTGCCACCTTGACCTACAACGACTACCTG…
	0a021e240443c4787e84c87111b5ba9afa176283	1772	5	TGCCAACCCTAGTTACATCGCAGACGTGCTAGATCAGGATGACGTAGAGGAGGTCGACGACGTAATGTCTGATGTGGACCTTGGCGAAGAAGACGGGGTGGGTGCCACCATCATCGACTGCCACAGAGGTACCGTGAAAGTGATCACGGCGTTCAGTGACAATACTATGGGAGAATACTTAGTACTATCCCCGGTAACTGTGTTGCGCACCAGGAAACTGGCCGTATTGCTTGGACCGCTCGCAGACGAAGTGATGCAGTATGTCCACAAGGGCCGGACCGGCATGTACTTCCAGGCCCTTGCTGAAAGTGCCACCTTGACCTACAACGACTACCTGTTCACATGCCGCACGCTCGATCAGCTGGCAACAAGAGGACCTGCAAAAAACACTGACGAAGT…
	3328b8fa84cc8bf51ab65811fd200bf8cc474144	1772	5	TGCCAACCCTAGTTACATCGCAGACGTGCTAGATCAGGATGACGTAGAGGAGGTCGACGACGTAATGTCTGATGTGGACCTTGGCGAAGAAGACGGGGTGGGTGCCACCATCATCGACTGCCACTATCCCCGGTACCGTGAAAGTGATCACGGCGTCGGCCGTATTGCTTGGACCGCTCGCAGACGAAGTGATGCAGTATGTCCACAAGGGCCGGACCGGACGTTATGCCATCGAGAAGAACAACTTGAAGGTACTCATTCCTACGGGAGTGTCCCTCAAGACGGCTCACTTCCAGGCCCTTGCTGAAAGTGCCACCTTGACCTACAACGACTACCTGTTCACATGCCGCACGCTCGATCAGCTGGCAACAAGAGGACCTGCAAAAAACACTGACGAAG…
	31f55057914a62ebcd8b70029c5b8f7bc12108f3	1770	5	GCCAACCCTAGTTACATCGCAGACGTGCTAGATCAGGATGACGTAGAGGAGGTCGACGACGTAATGTCTGATGTGGACCTTGGCGAAGAAGACGGGGTGGGTGCCACCATCATCGACTGCCACAGAGGTACCGTGAAAGTGATCACGGCGTTCAGTGACAATACTATGGGAGAATACTTAGTACTATCCCCGGTAACTGTGTTGCGCACCAGGAAACTGGCCGTATTGCTTGGACCGCTCGCAGACGAAGTGATGCAGTATGTCCACAAGGGCCGGACCGGACGTTATGCCATCGAGAAGAACAACTTGAAGGTACTCATTCCTACGGGAGTGTCCCTCAAGACGGCTCACTTCCAGGCCCTTGCTGAAAGTGCCACCTTGACCTACAACGACTACCTG…
	33fb102277b914588aeaf07c11533ef63865a519	1127	5	TGCCAACCCTAGTTACATCGCAGACGTGCTAGATCAGGATGACGTAGAGGAGGTCGACGACGTAATGTCTGATGTGGACCTTGGCGAAGAAGACGGGGTGGGTGCCACCATCATCGACTGCCACAGAGGTACCGTGAAAGTGATCACGGCGTTCAGTGACAATACTATGGGAGAATACTTAGTACTATCCCCGGTAACTGTGTTGCGCACCAGGAAACTGGCCGTATTGCTTGGACCGCTCGCAGACGAAGTGATGCAGTATGTCCACAAGGGCCGGACCGGACGTTATGCCATCGAGAAGAACAACTTGAAGGTACTCATTCCTACGGGAGTGTCCCTCAAGACGGCTCACTTCCAGGCCCTTGCTGAAAGTGCCACCTTGACCTACAACGACTACCT…
	9c7050dae8be104198d67dbbb3c34cc7cdbfb7d6	1045	5	GCCAACCCTAGTTACATCGCAGACGTGCTAGATCAGGATGACGTAGAGGAGGTCGACGACGTAATGTCTGATGTGGACCTTGGCGAAGAAGACGGGGTGGGTGCCACCATCATCGACTGCCACAGAGGTACCGTGAAAGTGATCACGGCGTTCAGTGACCCTAAACAAGTCGGATGTGTAAACCAGCTCCAAATGCGGATGCATTACAACCACGAGATCAGTGATCACGTTCTGCGGAAGAACATCTCCCGCCGTTGCACTCACACGCTTACGGCCATCGTTTCAAACCTCAACTATGAAGGTAGAATGAAGACTACGAACCCGTGCAAGAAGCCGGTACTAATTGACACTACCGGATCTACCAAGCCTGACAAAGAAGCGTTGGTATTGACGTGCTTC…
	5a348398a8d8d33ad16d0f2a2e9fd03456260b2b	979	5	TGCCAACCCTAGTTACATCGCAGACGTGCTAGATCAGGATGACGTAGAGGAGGTCGACGACGTAATGTCTGATGTGGACCTTGGCGAAGAAGACGGGGTGGGTGCCACCATCATCGACTGCCACAGAGGTACCGTGAAAGTGATCACGGCGTTCAGTGACAATACTATGGGAGAATACTTAGTACTATCCCCGGTAACTGTGTTGCGCACCATCGTTTCAAACCTCAACTATGAAGGTAGAATGAAGACTACGAACCCGTGCAAGAAGCCGGTACTAATTGACACTACCGGATCTACCAAGCCTGACAAAGAAGCGTTGGTATTGACGTGCTTCCGCGGGTGGGTCAAAGACCTAAAAATTCTCTACCCTCATAATGAGCTCATGACTGCGGCTGCCTC…
	59a8da525bd368ac50c96a7c3bff8fcba8deae2d	946	5	TGCCAACCCTAGTTACATCGCTGCGGTAAGACCGACGGGAAAGGTGGTGCTGTGTGGTGACCCTAAACAAGTCGGATGTGTAAACCAGCTCCAAATGCGGATGCATTACAACCACGAGATCAGTGATCACGTTCTGCGGAAGAACATCTCCCGCCGTTGCACTCACACGCTTACGGCCATCGTTTCAAACCTCAACTATGAAGGTAGAATGAAGACTACGAACCCGTGCAAGAAGCCGGTACTAATTGACACTACCGGATCTACCAAGCCTGACAAAGAAGCGTTGGTATTGACGTGCTTCCGCGGGTGGGTCAAAGACCTAAAAACTCTCTACCCTCATAATGAGCTCATGACTGCGGCTGCCTCACAGGGTCTGACTCGTGAAAAAGTGTACGCCGT…
	15ca0e9b40eb99e9a40e994df696a553ae09a4e3	880	5	TGCCAACCCTAGTTACATCGCAGACGTGCTAGATCAGGATGACGTAGAGGAGGTCGACGACGTAATGTCTGATGTGGACCTTGGCGAAGAAGACGGGGTGGGTGCCACCATCATCGTTTCAAACCTCAACTATGAAGGTAGAATGAAGACTACGAACCCGTGCAAGAAGCCGGTACTAATTGACACTACCGGATCTACCAAGCCTGACAAAGAAGCGTTGGTATTGACGTGCTTCCGCGGGTGGGTCAAAGACCTAAAAATTCTCTACCCTCATAATGAGCTCATGACTGCGGCTGCCTCACAGGGTCTGACTCGTGAAAAAGTGTACGCCGTTCGCTGCCGCGTCACGTCGAACCCACTCTACGAGCCGACCTCTGAGCACATTACCGTTCTTTTGAC…
	1ae26508a94533c3e55b1079df4c918a5fd3daf0	817	5	TGCCAACCCTAGTTACATCGCAGACGTGCTAGATCAGGATGACGTAGAGGAGGTCGACGACGTAATGTCTGATGTGGACCTTGGCGAAGAAGACGGGGTGGGTGCCACCATCATCGACTGCCACAGAGGTACCGTGAAAGTGATCACGGCGTTCAGTGACAATACTATGGGAGAATACTTAGTACTATCCCCGGTAACTGTGTTGCGCACCAGGAAACTGGCCGTATTGCTTGGACCGCTCGCAGACGAAGTGATGCAGTATGTCCACAAGGGCCGGACCGGACGTTATGCCATCGAGAAGAACAACTTGAAGGTACTCATTCCTACGGGAGTGTCCCTCAAGACGGCTCACTTCCAGGCCCTTGCTGAAAGTGCCACCTTGACCTACAACGACTACCT…
	b225c4bbcbdda80a4f3bcb8724403a93a2091d97	797	5	GCCAACCCTAGTTACATCGCTTACGGCCATCGTTTCAAACCTCAACTATGAAGGTAGAATGAAGACTACGAACCCGTGCAAGAAGCCGGTACTAATTGACACTACCGGATCTACCAAGCCTGACAAAGAAGCGTTGGTATTGACGTGCTTCCGCGGGTGGGTCAAAGACCTAAAAATTCTCTACCCTCATAATGAGCTCATGACTGCGGCTGCCTCACAGGGTCTGACTCGTGAAAAAGTGTACGCCGTTCGCTGCCGCGTCACGTCGAACCCACTCTACGAGCCGACCTCTGAGCACATTACCGTTCTTTTGACGCGCACCAATGACGAACTGGTCTGGAAGACACTGCCGAACGACCCGCTGATCCCTATACTCTCCAAGCCGCCGAAAGGAGATTA…
	60b29155ec2cd3ccccb76af594f0885ea5381b30	427	5	TGCCAACCCTAGTTACATCGCAGACGTGCTAGATCAGGATGACGTAGAGGAGGTCGACGACGTAATGTCTGATGTGGACCTTGGCGAAGAAGACGGGGTGGGTGCCACCATCATCGACTGCCACAGAGGTACCGTGAAAGTGATCACGGCGTTCAGTGACAATACTATGGGAGAATACTTAGTACTATCCCCGGTAACTGTGTTGCGCACCAGGAAACTGGCCGTATTGCTTGGACCGCTCGCAGACGAAGTGATGCAGTATGTCCACAAGGGCCGGACCGGACGTTATGCCATCGAGAAGAACAACTTGAAGGTACTCATTCCTACGGGAGTGTCCCTCAAGACGGCTCGGAGTAACTCCAACAGAGGGTATGAGTACGGCCTCAACCTGGAAGCACT…
	23c26deec221b96a313663b632f7f5173d0ba3c1	372	5	GCCAACCCTAGTTACATCGCAGACGTGCTAGATCAGGATGACGTAGAGGAGGTCGACGACGTAATGTCTGATGTGGACCTTGGCGAAGAAGACGGGGTGGGTGCCACCATCATCGACTGCCACAGAGGTACCGTGAAAGTGATCACGGCGTTCAGTGACAATACTATGGGAGAATACTTAGTACTATCCCCGGTAACTGTGTTGCGCACCAGGAAACTGGCCGTATTGCTTGGACCGCTCGCAGACGAAGTGATGCAGTATGTCCACAAGGGCCGGACCGGACGTTATGCCATTGGAGTAACTCCAACAGAGGGCATGAGTACGGCCTCAACCTGGAAGCACTGGAAGGCTATGAGATCGCCAATCCACGCA
	412f69e2b7ffa1ac2942efb15b31119305f63dd9	307	5	GCCAACCCTAGTTACATCGCAGACGTGCTAGATCAGGATGACGTAGAGGAGGTCGACGACGTAATGTCTGATGTGGACCTTGGCGAAGAAGACGGGGTGGGTGCCACCATCATCGACTGCCACAGAGGTACCGTGAAAGTGATCACGGCGTTCAGTGACAATACTATGGGAGAATACTTAGTACTATCCCCGGTAACTGTGTTGCGCACCAGGAAACTGGCCGTATTGCTTGGACCGCTCGCAGACGAAGTGATGCAGTATGTCCACAACCTGGAAGCACTGGAAGGCTATGAGATCGCCAATCCAA
	5bf1d3db193111a2787776087d84c0e010273444	305	5	GCCAACCCTAGTTACATCGCAGACGTGCTCCGCACGCTCGATCAGCTGGCAACAAGAGGACCTGCAAAAAACACTGACGAAGTCTACTACAAGCTTGTCGACGCCGCTAAGGCGAAGGACGAATACGTTTACGAATTGTCCTCCAAACAATGCGTCAAAAAGGAAGACGCAACAGGCACAGTCCTTCAAGGGGACATATGCAATCCGCCCTACCACCAGTTTGCCTATGAGGCGCTGCGTAAAAGGCCGGCTCACACACACGACGTCCACACGATTGGCATCTAATGAGATCGCCAATCCACGCA
	3d4be12ce8c1001028dbe8630e0ba0496bacf77b	230	5	TCCTGTTGGGCAGTTACAAGCAGCCGGGTGTTGCATGAGGCAGGCGTCCTGATAACACCGGAGGATTACAACCGCATCTTTCCGGCATTCCGAGAGGACAAGCCGCACTCGGCCTTGGCAGCCTTGGATGCTGTCGCTACTCTCGTGTGGGGCTTGGATACGTCCTCGGGCATCCTGAGTGGAAAGGGTAGTTTCTCGCAGACGAAGTGATGCAGTATGTCCACAAGGGC
	bbdb3f008741b53d07e799e95745f9a5099dfa70	209	5	GCCAACCCTAGTTACATCGCAGACGTGCTAGATCAGGATGACGTAGAGGAGGTCGACGACGTAATGTCTGATGTGGACCTTGGCGAAGAAGACGGGGTGGGTGCCACCATCATCGACTGCCACAGAGGTACCGTGAAAGTGATCACGGCGTTCAGTGACAATACTAAACCTGGAAGCACTGGAAGGCTATGAGATCGCCAATCCACGCA
	9cd23e01d0a5edcd8a65c6c449ddde6cc5644929	209	5	TCCTGTTGGGCAGTTACAAGCAGCCGGGTGTTGCATGAGGCAGGCGTCCTGATAACACCGGAGGATTACAACCGCATCTTTCCGGCATTCCGAGAGGACAAGCCGCACTCGGCCTTGGCAGCCTTGGATGCTGTCGCTACTCTCGTGTGGGGCTTGGATACGTCCTCTTACGGCGACCGCAGATCCCTTTTTGTCGGCACGAAGTTCCA
	8f42d4f147bb9b4b0489fdec420af1b3958336ad	177	5	TCCTGTTGGGCAGTTACAAGCAGCCGGGTGTTGCATGAGGCAGGCGTCCTGATAACACCGGAGGATTACAACCGCATCTTTCCGGCATTCCGAGAGGACAAGCCGCACTCGGCCTTGGCAGCCTTGGATGCTGTCGCTACTCTCGCAGACGAAGTGATGCAGTATGTCCACAAGGGC
	2fbd2eda17b1fedc021e79522dd681e2e264e129	1795	5	TCCTGTTGGGCAGTTACAAGCAGCCGGGTGTTGCATGAGGCAGGCGTCCTGATAACACCGGAGGATTACAACCGCATCTTTCCGGCATTCCGGCCTTGGCAGCCTTGGATGCTGTCGCTACTCTCGTGTGGGGCTTGGATACGTCCTCGGGCATCCTGAGTGGAAAGGGTAGTTTCATGCGCCTGGAGAACAGCCATTGGAGTAACTCCAACAGAGGGTATGAGTACGGCCTCAACCTGGAAGCACTGGAAGGCTATGAGATCGCCAATCCACGCATGATCAAAGCGCTTAAACAACGGCGCGGGCGCGAATGTTACGACACTGAAACGGGGAAGCTGGTGCCTATGGATCCTGCTAGGGTCCAAGTGCCGATTAACCGGGTCGTGCCCCATGTGTTGG…
	1320b5908ef4acaffd70225848a3d949b831e7e3	1795	5	TCCTGTTGGGCAGTTACAAGCAGCCGGGTGTTGCATGAGGCAGGCGTCCTGATAACACCGGAGGATTACAACCGCATCTTTCCGGCATTCCGAGAGGACAAGCCGCACTCGGCCTTGGCAGCCTTGGATGCTGTCGCTACTCTCGTGTGGGGCTTGGATACGTCCTCGGGCATCCTGAGTGGAAAGGGTAGTTTCATGCGCCTGGAGAACAGCCATTGGAGTAACTCCAACAGAGGGCATGAGTACGGCCTCAACCTGGAAGCACTGGAAGGCTATGAGATCGCCAATCCACGCATGATCAAAGCGCTTAAACAACGGCGCGGGCGCGAATGTTACGACACTGAAACGGGGAAGCTGGTGCCTATGGATCCTGCTAGGGTCCAAGTGCCGATTAACCGG…
	4345ba12c2a1b517eec3714e5e6013241263acc5	1768	5	TCCTGTTGGGCAGTTACAAGCAGCCGGGTGTTGCATGAGGCAGGCGTCCTGATAACACCGGAGGATTACAACCGCATCTTTCCGGCATTCCGAGAGGACAAGCCGCACTCGGCCTTGGCAGCCTTGGATGCTGTCGCTACTCTCGTGTGGGGCTTGGATACGTCCTCGGGCATCCTGAGTGGAAAGGGTAGTTTCATGCGCCTGGAGAACAGCCATTGGAGTAACTCCAACAGAGGGTATGAGTACGGCCTCAACCTGGAAGCACTGGAAGGCTATGAGATCGCCAATCCACGCATGATCAAAGCGCTTAAACAACGGCGCGGGCGCGAATGTTACGACACTGAAACGGGGAAGCTGGTGCCTATGGATCCTGCTAGGGTCCAAGTGCCGATTAACCGG…
	05a9a832aef61a7b23d6f9e68f25eb74c848880c	1758	5	CCTGTTGGGCAGTTACAAGCAGCCGGGTGTTGCATGAGGCAGGCGTCCTGATAACACCGGAGGATTACAACCGCATCTTTCCGGCATTCCGAGAGGACAAGCCGCACTCGGCCTTGGCAGCCTTGGATGCTGTCGCTACTCTCGTGTGGGGCTTGGATACGTCCTCGGGCATCCTGAGTGGAAAGGGTAGTTTCATGCGCCTGGAGAACAGCCATTGGAGTAACTCCAACAGAGGGTATGAGTACGGCCTCAACCTGGAAGCACTGGAAGGCTATGAGATCGCCAATCCACGCATGATCAAAGCGCTTAAACAACGGCGCGGGCGCGAATGTTACGACACTGAAACGGGGAAGCTGGTGCCTATGGATCCTGCTAGGGTCCAAGTGCCGATTAACCGGG…
	43b00618dfdf87308eb125dfe8969c7db0374068	1756	5	CCTGTTGGGCAGTTACAAGCAGCCGGGTGTTGCATGAGGCAGGCGTCCTGATAACACCGGAGGATTACAACCGCATCTTTCCGGCATTCCGAGAGGACAAGCCGCACTCGGCCTCTCTCGTGTGGGGCTTGGATACGTCCTCGGGCATCCTGAGTGGAAAGGGTAGTTTCATGCGCCTGGAGAACAGCCATTGGAGTAACTCCAACAGAGGGTATGAGTACGGCCTCAACCTGGAAGCACTGGAAGGCTATGAGATCGCCAATCCACGCATGATCAAAGCGCTTAAACAACGGCGCGGGCGCGAATGTTACGACACTGAAACGGGGAAGCTGGTGCCTATGGATCCTGCTAGGGTCCAAGTGCCGATTAACCGGGTCGTGCCCCATGTGTTGGTGGATA…
	55162757b394ecb32ec180894d9571ee743ba465	1731	5	CCTGTTGGGCAGTTACAAGCAGCCGGGTGTTGCATGAGGCAGGCGTCCTGATAACACCGGAGGATTACAACCGCATCTTTCCGGCATTCCGAGAGGACAAGCCGCACTCGGCCTACTCTCGTGTGGGGCTTGGATACGTCCTCGGGCATCCTGAGTGGAAAGGGTAGTTTCATGCGCCTGGAGAACAGCCATTGGAGTAACTCCAACAGAGGGTATGAGTACGGCCTCAACCTGGAAGCACTGGAAGGCTATGAGATCGCCAATCCACGCATGATCAAAGCGCTTAAACAACGGCGCGGGCGCGAATGTTACGACACTGAAACGGGGAAGCTGGTGCCTATGGATCCTGCTAGGGTCCAAGTGCCGATTAACCGGGTCGTGCCCCATGTGTTGGTGGAT…
	0308b640111f09a33335b6607b01e284ac563ddd	1659	5	TCCTGTTGGGCAGTTACAAGCAGCCGGGTGTTGCATGAGGCAGGCGTCCTGATAACACCGGAGGATTACAACCGCATCTTTCCGGCATTCCGAGAGGACAAGCCGCACTCGGCCTTGGCAGCCTTGGATGCTGTCGCTACTCTCGTGTGGGGCTTGGATACGTCCTCGGGCATCCTGAGTGGAAAGGGTAGTTTCATGCGCCTGGAGAACAGCCATTGGAGTAACTCCAACAGAGGGTATGAGTACGGCCTCAACCTGGAAGCACTGGAAGGCTATGAGATCGCCAATCCACGCATGATCAAAGCGCTTAAACAACGGCGCGGGCGCGAATGTTACGACACTGAAACGGGGAAGCTGGTGCCTATGGATCCTGCTAGGGTCCAAGTGCCGATTAACCGG…
	007a0ea9948a492f287ccda6c12c826c8a0a3c4a	1316	5	CCTGTTGGGCAGTTACAAGCAGCCGGGTGTTGCATGAGGCAGGCGTCCTGATAACACCGGAGGATTACAACCGCATCTTTCCGGCATTCCGAGAGGACAAGCCGCACTCGGGAAAGACCGTCACATGTGTCTCTGAACAGTGGGATTCTAAGCCGAGAGGTGCTGTGGTCGTTACAGCCGATATTAACGGCCCACTCAACAATCTAGGCATCTTCGACCTGGTGTTTTGTGACGCAGCCGGACCACGACGCTATCACCACTACGCGCAGTGCGAAGACCATGCCGTGCTGTTCACCTCAGCATGCAAACATGGGGTGGAGCGCACGGCCAAGGGCGGAGTGTTCATCGTGAAGGCGTACGGGATGGCGGACCGTCGAACAGAGAGGGCGGTGGAATGCA…
	826947161e9979407f5410c5f667c66429adb277	787	5	TTTACGTGTGAGGAGCCGGTTCTGACGGCCGCCAGTATCACCCAGGGCAAGCCGCACCTTAGATCATCTATGTTGCCCAGCGGAGATCCTCAACTCGATGGTGGGAGCTGCACCGGGTTACAGAGTCCTCAACAGGAACATCATCACTGCCGAAGAGGAAGTCTTGGTTAACGCCGCTAACAGTAACGGCAGACCCGGCGATGGTGTGTGTGGTGCGCTCTACGGCGCGTTCGGGGACGCATTCCCCAACGGTGCGATCGGCGCGGGAAACGCGGTCTTGGTCCGAGGACTCGAGGCCACCATCATACACGCAGCCGGAGCTGACTTCAGAGAAGTCGACGAAGAAACCGGCGCGCGACAGCTAAGAGCAGCATACCGTGCGGCGGCTAACCTAGTCAC…
	1d8b2151c4e4c08aa8319747878aa4460d9126b9	749	5	TCCTGTTGGGCAGTTACAAGCAGCCGGGTGTTGCATGAGGCAGGCGTCCTGATAACACCGGAGGATTACAACCGCATCTTTCCGGCATTCCGAGAGGACAAGCCGCACTCGGCCTTGGCAGCCTTGGATGCTGTCGCTACTCTCGTGTGGGGCTTGGATACGTCCTCGGGCATCCTGAGTGGAAAGGGTAGTTTCATGCGCCTGGAGAACAGCCATTGGAGTAACTCCAACAGAGGGTATGAGTACGGCCTGACAACCTGGAAGCACTGGAAGGCTATGAGATCGCCAATCCACGCATGATCAAAGCGCTTAAACAACGGCGCGGGCGCGAATGTTACGACACTGAAACGGGGAAGCTGGTGCCTATGGATCCTGCTAGGGTCCAAGTGCCGATTAACC…
	2ae735f8bddf7927dc171859fbf4fc5ebc755d8f	737	5	CCTGTTGGGCAGTTACAAGCAGCCGGGTGTTGCATGAGGCAGGCGTCCTGATAACACCGGAGGATTACAACCGCATCTTTCCGGCATTCCGAGAGGACAAGCCGCACTCGGCCTTGGCAGCCTTGGATGCTGTCGCTACTCTCGTGTGGGGCTTGGATACGTCCTCGGGCATCCTGAGTGGAAAGGGTAGTTTCATGCGCCTGGAGAACAGCCATTGGAGTAACTCCAACAGAGGGTATGAGTACGGCCTCAACCTGGAAGCACTGGAAGGCTATGAGATCGCCAATCCACGCATGATCAAAGCGCTTAAACAACGGCGCGGGCGCGAATGTTACGACACTGAAACGGGGAAGCTGGTGCCTATGGATCCTGCTAGGGTCCAAGTGCCGATTAACCGGG…
	de27cc14d6911b561ae6a1372e4bdf726484eb52	719	5	CCTGTTGGGCAGTTACAAGCAGCCGGGTGTTGCATGAGGCAGGCGTCCTGATAACACCGGAGGATTACAACCGCATCTTTCCGGCATTCCGAGAGGACAAGCCGCACTCGGCCTTGGCAGCCTTGGATGCTGTCGCTACTCTCGTGTGGGGCTTGGATACGTCCTCGGGCATCCTGAGTGGAAAGGGTAGTTTCATGCGCCTGGAGAACAGCCATTGGAGTAACTCCAACAGAGGGTATGAGTACGGCCTCAACCTGGAAGCACTGGAAGGCTATGAGATCGCCAATCCACGCATGATCAAAGCGCTTAAACAACGGCGCGGGCGCGAATGTTACGACACTGAAACGGGGAAGCTGGTGCCTATGGATCCTGCTAGGGTCCAAGTGCCGATTAACCGGG…
	d83368a3ba1a2977c528d2b9119108bbf501adc3	684	5	TTTCCTAAGCCCAGGTACTCCGACGCTTGTGTGGTGAAGTTCGAGAGCGTCAACACAGCGATTGTTGCAGCCAACATGTTCATAGGGTGTAACTACCCCACCTTAAGCTCGTTCGGAGTCACGGACAAGTACGACGCATTCCCCAACGGTGCGATCGGCGCGGGAAACGCGGTCTTGGTCCGAGGACTCGAGGCCACCATCATACACGCAGCCGGAGCTGACTTCAGAGAAGTCGACGAAGAAACCGGCGCGCGACAGCTAAGAGCAGCATACCGTGCGGCGGCTAACCTAGTCACTGCCAACGGTATCACCAGTGCTGCCATCCCCTTGCTGAGTACACACATCTTCTCCAACGGTCGAAACAGACTGGAACAGTCCTTCGGCGCATTGGTGGAGGCG…
	078edfa2c4b99267a50a65c68a1a84691e39edba	604	5	TTTACGTGTGAGGAGCCGGTTCTGACGGCCGCCAGTATCACCCAGGGCAAGCCGCACCTTAGATCATCTATGTTGCCCAGCGGAGGCAAGGAAGTGAAGGCGAGGACTCGAGGCCACCATCATACACGCAGCCGGAGCTGACTTCAGAGAAGTCGACGAAGAAACCGGCGCGCGACAGCTAAGAGCAGCATACCGTGCGGCGGCTAACCTAGTCACTGCCAACGGTATCACCAGTGCTGCCATCCCCTTGCTGAGTACACACATCTTCTCCAACGGTCGAAACAGACTGGAACAGTCCTTCGGCGCATTGGTGGAGGCGTTCGACACGACAGAATGCGACGTCACCATCTATTGCTTGGCCAACAACATGGCCGTAAGGATTCAGCAACTGATCGACGA…
	3b396c989014b8ef1a9592897252ebd7058a678f	593	5	TCCTGTTGGGCAGTTACAAGCAGCCGGGTGTTGCATGAGGCAGGCGTCCTGATAACACCGGAGGATTACAACCGCATCTTTCCGGCATTCCGAGGACTCGAGGCCACCATCATACACGCAGCCGGAGCTGACTTCAGAGAAGTCGACGAAGAAACCGGCGCGCGACAGCTAAGAGCAGCATACCGTGCGGCGGCTAACCTAGTCACTGCCAACGGTATCACCAGTGCTGCCATCCCCTTGCTGAGTACACACATCTTCTCCAACGGTCGAAACAGACTGGAACAGTCCTTCGGCGCATTGGTGGAGGCGTTCGACACGACAGAATGCGACGTCACCATCTATTGCTTGGCCAACAACATGGCCGTAAGGATTCAGCAACTGATCGACGATCACGCCCGC…
	824217585167aa00f8f88f41eb4d0929fa9b5a4b	583	5	TTCCAAAAGCATACATATATCAATGATGCAAAATCTCACAGCTAACCCCTCCGCCGGCACTACAGTCACTGTAGATTTGCCCGCGGACCCGAGGCCACCATCATACACGCAGCCGGAGCTGACTTCAGAGAAGTCGACGAAGAAACCGGCGCGCGACAGCTAAGAGCAGCATACCGTGCGGCGGCTAACCTAGTCACTGCCAACGGTATCACCAGTGCTGCCATCCCCTTGCTGAGTACACACATCTTCTCCAACGGTCGAAACAGACTGGAACAGTCCTTCGGCGCATTGGTGGAGGCGTTCGACACGACAGAATGCGACGTCACCATCTATTGCTTGGCCAACAACATGGCCGTAAGGATTAGCAACTGATCGACGATCACGCCCGCGAAGAGTTCG…
	b0880ec60f10bbfc1cb16eabf049a1443430f7c8	524	5	TTTCCTAAGCCCAGGTACTCCGAGGACTCGAGGCCACCATCATACACGCAGCCGGAGCTGACTTCAGAGAAGTCGACGAAGAAACCGGCGCGCGACAGCTAAGAGCAGCATACCGTGCGGCGGCTAACCTAGTCACTGCCAACGGTATCACCAGTGCTGCCATCCCCTTGCTGAGTACACACATCTTCTCCAACGGTCGAAACAGACTGGAACAGTCCTTCGGCGCATTGGTGGAGGCGTTCGACACGACAGAATGCGACGTCACCATCTATTGCTTGGCCAACAACATGGCCGTAAGGATTCAGCAACTGATCGACGATCACGCCCGCGAAGAGTTCGACGAGGAGGTGGTTGTAGAAGAGGAAGAGGAACATGAAGCTGATGCGATGAGTGATACGG…
	603acf3ac1789c7cf24028e0800b78c649fa1657	519	5	TCCTGTTGGGCAGTTACAAGCAGCCGGGTGTTGCATGAGGCAGGCGTCCTGATAACACCGGAGGATTACAACCGCATCTTTCCGGCATTCCGAGAGGACAAGCCGCACTCGGCCTTGGCAGCCTTGGATGCTGTCGCTACTCTCGTGTGGGGCTTGGATACGTCCTCGGGCATCCTGAGTGGAAAGGGTAGTTTCATGCGCCTGGAGAACAGCCATTGGAGTAACTCCAACAGAGGGTATGAGTACGGCCTCAACCTGGAAGCACTGGAAGGCTATGAGATCGCCAATCCACGCATGATCAAAGCGCTTAAACAACGGCGCGGGCGCGAATGTTACGACACTGAAACGGGGAAGCTGGTGCCTATGGATCCTGCTAGGGTCCAAGTGCCGATTAACCGG…
	ae5fa2a595d1c3893d2cf6628217a0dc206f113b	497	5	CCTGTTGGGCAGTTACAAGCAGCCGGGTGTTGCATGAGGCAGGCGTCCTGATAACACCGGAGGATTACAACCGCATCTTTCCGGCATTCCGAGAGGACAAGCCGCACTCGGCCTTGGCAGCCTTGGATGCTGTCGCTACTCTCGTGTGGGGCTTGGATACGTCCTCGGGCATCCTGAGTGGAAAGGGTAGTTTCATGCGCCTGGAGAACAGCCATTGGAGTAACTCCAACAGAGGGTATGAGTACGGCCTCAACCTGGAAGCACTGGAAGGCTATGAGATCGCCAATCCACGCATGATCAAAGCGCTTAAACAACGGCGCGGGCGCGAATGTTACGACACTGAAACGGGGAAGCTGGTGCCTATGGATCCTGCTAGGGTCCAAGTGCCGATTAACCGGG…
	cc5f12b43e37758ae817871027d0f2cc1f94882a	473	5	TCCTGTTGGGCAGTTACAAGCAGCCGGGTGTTGCATGAGGCAGGCGTCCTGATAACACCGGAGGATTACAACCGCATCTTTCCGGCATTCCGAGAGGACAAGCCGCACTCGGCCTTGGCAGCCTTGGATGCTGTCGCTACTCTCGTGTGGGGCTTGGATACGTCCTCGGGCATCCTGAGTGGAAAGGGTAGTTTCATGCGCCTGGAGAACAGCCATTGGAGTAACTCCAACAGAGGGTATGAGTACGGCCTCAACCTGGAAGCACTGGAAGGCTATGAGATCGCCAATCCACGCATGATCAAAGCGCTTAAACAACGGCGCGGGCGCGAATGTTACGACACTGAAACGGGGAAGCTGGTGCCTATGGATCCTGCTAGGGTCCAAGTGCCGATTAACCGG…
	c753a3f5d04c8972713a4487dce757473fdb94ad	325	5	CCTGTTGGGCAGTTACAAGCAGCCGGGTGTTGCATGAGGCAGGCGTCCTGATAACACCGGAGGATTACAACCGCATCTTTCCGGCATTCCGAGAGGACAAGCCGCACTCGGCCTTGGCAGCCTTGGATGCTGTCGCTACTCTCGTGTGGGGCTTGGATACGTCCTCGGGCATCCTGAGTGGAAAGGGTAGTTTCATGCGCCTGGAGAACAGCCATTGGAGTAACTCCAACAGAGGGTATGAGTACGGCCTCAACCTGGAAGCACTGGAAGGCTATGAGATCGCCAATCCTCGCAGACGAAGTGATGCAGTATGTCCACAAGGGCA
	784b8af5caccf38a94624392d7ccb713116f5da1	1173	5	GTCACCATCTATTGCTTGGCCAACAACATGGCCGTAAGGATTCAGCAACTGATCGACGATCACGCCCGCGAAGAGTTCGACGAGGAGGTGGTTGTAGAAGAGGAAGAGGAACATGAAGCTGATGCGATGAGTGATAGCTCTCGCACGGGTTCGCAGTCCAGCGTCACCTCATCAGCGGGATCCATACTGCCAGTGCCCCGAAGGGCGCCAGTTACGCCAGCGGCATCATTGGCGGGCAGCGTCCACGGCCATAGTGTACGCAGCGCCCCTGCCATGAGGGCCGCCAGCACAGGTGCCAGAAGCGTGCGCAGTGTCCAGTCCGGTTCAGCCGGGCATAGAACTGACGTCGCCAGCGTCGCCGGCTCAGCGGGGCTGCCTAGAGGGCTAACACGGGACCAG…
	ef029cc239693bfbe40935db9598dd0392d17bd5	951	5	TGTCACCATCTATTGCTTGGCCAACAACATGGCCGTAAGGATTCAGCAACTGATCGACGATCACGCCCGCGAAGAGTTCGACGAGGAGGTGGTTGTAGAAGAGGAAGAGGAACATGAAGCTGACGTCGCCAGCGTCGCCGGCTCAGCGGGGCTGCCTAGAGGGCTAACACGGGACCAGTTCGGCGCCGTGAGAGCTAGGGCCCGCAGGGACTTAGAGCTGGAGGGATCAGAGCATGGCAGTCAGACTAGCTTCCGTTCCGGCTCGCTGATGGTGGAGAGCACCGCTAGTGGCTATAGCCAACGTTCTGACGATCAGGACACGGGCTCCGAACCATCAAGCCGCGGCGCCTCTGTGAGGACGCGGCGCAGAGGGCAACGAGACGGCCCTGGAGGGTATAT…
	58d52e59f81aae5782c3e1715b0af521d793dab7	778	5	TGTCACCATCTATTGCTTGGCCAACAACATGGCCGTAAGGATTCAGCAACTGATCGACGATCACGCCCGCGAAGAGTTCGACGAGGAGGTGGTTGTAGAAGAGGAAGAGGAACATGAAGCTGATGCGATGAGTGATACGGAGACGCTGTTCAGTTTCGGTGACGAAACGGTGTGGGTGCCCAAACATAGCACTCTAGCTGGAAGGCCAGGATATAGTGCCTCTTACGGCGACCGCAGATCCCTTTTTGTCGGCACGAAGTTCCACCGCGCCGCAGTTGCTATGTCGTCAATTGAAGCGGCTTGGCCTAAGACCAAAGAAGCCAACGCCAAACTCATCGAGTACATACGAGGGCAACACCTCGTCGACGTCCTAAAGAGCTGTCCGGTCAACGACATACC…
	6bf335dd47580f183920a6ea9803ee29edf6d751	471	5	GTCACCATCTATTGCTTGGCCAACAACATGGCCGTAAGGATTCAGCAACTGATCGACGATCACGCCCGCGAAGAGTTCGACGAGGAGGTGGTTGTAGAAGAGGAAGAGGAACATGAAGCTGATGCGATGAGTGATACGGAGACGCTGTCCAGTTTCGGTGACGAAACGGTGTGGGTGCCCAAACATAGCACTCTAGCTGGAAGGCCAGGATATAGTGCCTCTTACGGCGACCGCAGATCCCTTTTTGTCGGCACGAAGTTCCACCGCGCCGCAGTTGCTATGTCGTCAATTGAAGCGGCTTGGCCTAAGACCAAAGAAGCCAACGCCAAACTCATCGAGTACATACGAGGGCAACACCTCGTCGACGTCCTAAAGAGCTGTCCGGTCGACACCGTGACG…
	83239c57b82ce2cfff0e4b37f72f233960175a83	431	5	TGTCACCATCTATTGCTTGGCCAACAACATGGCCGTAAGGATTCAGCAACTGATCGACGATCACGCCCGCGAAGAGTTCGACGAGGAGGTGGTTGTAGAAGAGGAAGAGGAACATGAAGCTGATGCGATGAGTGATACGGAGACGCTGTCCAGTTTCGGTGACGAAACGGTGTGGGTGCCCAAACATAGCACTCTAGCTGGAAGGCCAGGATATAGTGCCTCTTACGGCGACCGCAGATCCCTTTTTGTCGGCACGAAGTTCCACCGCGCCGCAGTTGCTATGTCGTCAATTGAAGCGGCTTGGCCTAAGACCAAAGAAGCCAACGCCAAACTCATCGAGTACATACGAGGGCAACACCTCGTCGACGTCCTAAGGTGCGTTCTCTGCCGAAGAAATCA…
	e6ca7aa4b781d0d6b6b2cf15ca11e5a7e5128229	421	5	GTCACCATCTATTGCTTGGCCAACAACACGGCCGTAAGGATTCAGCAACTGATCGACGATCACGCCCGCGAAGAGTTCGACGAGGAGGTGGTTGTAGAAGAGGAAGAGGAACATGAAGCTGATGCGATGAGTGATACGGAGACGCTGTCCAGTTTCGGTGACGAAACGGTGTGGGTGCCCAAACATAGCACTCTAGCTGGAAGGCCAGGATATAGTGCCTCTTACGGCGACCGCAGATCCCTTTTTGTCGGCACGAAGTTCCACCGCGCCGCAGTTGCTATGTCGTCAATTGAAGCGGCTTGGCCTAAGACCAAAGAAGCCAACGCCAAACTCATCGAGCACCGTGACGTTCGACCCTGCTAAGGTGCGTTCTCTGCCGAAGAAATCAGAGTATAACCA…
	19c3be08c5ad01d745489e67f13ace685890f52d	314	5	GTCACCATCTATTGCTTGGCCAACAACATGGCCGTAAGGATTCAGCAACTGATCGACGATCACGCCCGCGAAGAGTTCGACGAGGAGGTGGTTGTAGAAGAGGAAGAGGAACATGAAGCTGATGCGATGAGTGATACGGAGACGCTGTCCAGTTTCGGTGACGAAACGGTGTGGGTGCCCAAACATAGCACTCTAGCTGGAAGGCCAGGATATAGTGCCTCTTACGGCGACCGCAGATCCCTTTTTGTCGGCACGAAGTTCCACCGCGCCGCAGTTGCTCAGAGTATAACCAGCCGCTTATACAGTCCCAAGTA
	f84abc7aeb240ae8e6593f5dacbb0a439b0183fc	260	5	TTTCCTAAGCCCAGGTACTCCGACGCTTGTGTGGTGAAGTTCGAGAGCGTCAACACAGCGATTGTTGCAGCCAACATGTTCATAGGGTGTAACTACCCCACCTTAAGCTCGTTCGGAGTCACGGACAAGTACGACGCTTACCTGGACATGGTTGACGGACTCAACTGCAACCTCGACACCGTGACGTTCGACCCTGCTAAGGTGCGTTCTCTGCCGAAGAAATCAGAGTATAACCGGCCCGGAAAGGAGGTAAGGATCTA
	13de6c572dc031e7ef15815e7ab6c1148010b7d2	1899	5	TTTCCTAAGCCCAGGTACTCCGACGCTTGTGTGGTGAAGTTCGAGAGCGTCAACACAGCGATTGTTGCAGCCAACATGTTCATAGGGTGTAACTACCCCACCTTAAGCTCGTTCGGAGTCACTCGAACCTCGACACCGTGACGTTCGACCCTGCTAAGGTGCGTTCTCTGCCGAAGAAATCAGAGTATAACCAGCCGCTTATACAGTCCCAAGTGCCCGGGCCTATGGCATCTACTCTGCAAAGCATTCTTATGGCCGCCACCAAGCGCAACTGCAATGTCACGCAGATGAGAGAGCTTCCGACCCTGGACTCAGCGGCAATGAACGTGGAGGCTTTTAAAAAATTTGCCTGCAAGGACACCGACCTGTGGACTGAGTTTGCAGAAAAACCCGTGAGGT…
	019f0925688b46f792b8bb9876fb4b51b99c0467	1877	5	TTTCCTAAGCCCAGGTACTCCGACGCTTGTGTGGTGAAGTTCGAGAGCGTCAACACAGCGATTGTTGCAGCCAACATGTTCATAGGGTGTAACTACCCCACCTTAAGCTCGTTCGGAGTCACGGACAAGTACGACGCTTACCTGGACATGGTTGACGGACTCAACTGCAACCTCGACACCGTGACGTTCGACCCTGCTAAGGTGCGTTCTCTGCCGAAGAAATCAGAGTATAACCAGCCGCTTATACAGTCCCAAGTGCCCGGGCCTATGGCATCTACTCTGCAAAGCATTCTTATGGCCGCCACCAAGCGCAACTGCAATGTCACGCAGATGAGAGAGCTTCCGACCCTGGACTCAGCGGCAATGAACGTGGAGGCTTTTAAAAAATTTGCCTGCAAG…
	2d05718c9f98dd9385451413a5821097140fa48e	1280	5	TTTTCCTAAGCCCAGGTACTCCGACGCTTGTGTGGTGAAGTTCGAGAGCGTCAACACAGCGATTGTTGCAGCCAACATGTTCATTGGACATGGTTGACGGACTCAACTGCAACCTCGACACCGTGACGTTCGACAAGAGCCAGGACCAGGCCATGGCGGTTACGGCGCTGATGCTGCTAGACCGGCCGCTTATACAGTCCCAAGTGCCCGGGCCTATGGCATCTACTCTGGAGGCGTCCTTCGGCGACATCACTTCTGTCCACAGCAGAGTCGAAGCCGTATGCCCTAACCTCTCGGAGGTGGCTATGGATCGATGATGAAGTCCGGGCTTTTTCTGAAACGCGACGTTAAAGTGACGCCACGTTGCTTAACATCACCATAGCCGCTCGAGTCTTACGG…
	3ccf943c2d21e9ebd1d91beb5085f9f195ac6860	1022	5	TTTCCTAAGCCCAGGTACTCCGACGCTTGTGTGGTGAAGTTCGAGAGCGTCAACACAGCGATTGTTGCAGCCAACATGTTCATAGGGTGTAACTACCCCACCTTAAGCTCGTTCGGAGTCACGGACAAGTACGACGCTTACCTGGACATGGCTGACACCAGGTGCGCCGCGTTTATTGGCGACGACAACGTCATAACCGGAGTGGTGTCCGATGATATGATGGTGCCCAGGTGCGCGTCCTGGCTGAACATGGAAGTGAAGATCATGGACATGGAAATCGGCAATAGGAGTCCTTATTTTTGTGGCGGCTTCCTGTTACTCGACACGGTAACAGGCACTGTAAGCCGAGTGTCGGACCCTGTAAAACGCCTGATGAAAATGGGAAAACCGGCCCTGAAC…
	0ea7e37b8cdd2f22f704bbdf195f9c557ad89f04	1006	5	TTTCCTAAGCCCAGGTACTCCGACGCTTGTGTGGTGAAGTTCGAGAGCGTCAACACAGCGATTGTTGCAGCCAACATGTTCATAGGGTGTAACTACCCCACCTTAAGCTCGTTCGGAGTCACGGACAAGTACGACGCTTACCTGGACATGGTTGACGGACTCAACTGCAACCTCGACACCGTGACGTTCGACCCTGCTAAGGTGCGTTCTCTGCCGAAGAAATCAGAGTATAACCAGCCGCTTATACAGTCCCAAGTGCCCGGGCCTATGGCATCTACTCTGCAAAGCATTCTTATGGCCGCCACCAAGCGCAACTGCAATGTCACGCAGATGAGAGAGCTTCCGACCCTGGACTCAGCGGCAATGAACGTGGAGGCTTTTAAAAAATTTGCCTGCAAG…
	4ce4651df8e995152c0c85ed7a4392a103e29b35	992	5	TTTTCCTAAGCCCAGGTACTCCGACGCTTGTGTGGTGAAGTTCGAGAGCGTCAACACAGCGATTGTTGCAGCCAACATGTTCATAGGGTGTAACTACCCCACCTTAAGCTCGTTCGGAGTCACGGACAAGTACGACGCTTACCTGGACATGGTTGACGGACTCAACTGCAACCTCGACACCGTGACGTTCGACCCTGCTAAGGTGCGTTCTCTGCCGAAGAAATCAGAGTATAACCAGCCGCTTATACAGTCCCAAGTGCCCGGGCCTATGGCATCTACTCTGCAAAGCATTCTTATGGCCGCCACCAAGCGCAACTGCAATGTCACGCAGATGAGAGAGCTTCCGACCCTGGACTCAGCGGCAATGAACGTGGAGGCTTTTAAAAAATTTGCCTGCAA…
	13f1292a1dc6d1c8b5e5d8bca2d161ffebcfd3f5	977	5	TTTCCTAAGCCCAGGTACTCCGACGCTTGTGTGGTGAAGTTCGAGAGCGTCAACACAGCGATTGTTGCAGCCAACATGTTCATAGGGTGTAACTACCCCACCTTAAGCTCGTTCGGAGTCACGGACAAGTACGACGCTTACCTGGACATGGTTGACGGACTCAACTGCAACCTCGACACCGTGACGTTCGACCCTGCTAAGGTGCGTTCTCTGCCGAAGAAATCAGAGTATAACCAGCCGCTTATACAGTCCCAAGTGCCCGGGCCTATGGCATTTACTCTGCAAAGCATTCTTATGGCCGCCACCAAGCGCAACTGCAATGTCACGCAGATGAGAGAGCTTCCGACCCTGGACTCAGCGGCAATGAACGTGGAGGCTTTTAAAAAATTTGCCTGCAAG…
	0271f9806c3431164345d7ce1277c70fcc3dd6e3	803	5	TTTCCTAAGCCCAGGTACTCCGACGCTTGTGTGGTGAAGTTCGAGAGCGTCAACACAGCGATTGTTGCAGCCAACATGTTCATAGGGTGTAACTACCCCACCTTAAGCTCGTTCGGAGTCACGGACAAGTACGACGCTTACCTGGACATGGTTGACGGACTCAACTGCAACCTCGACACCGTGACGTTCGACCCTGCTAAGGTGCGTTCTCTGCCGAAGAAATCAGAGTATAACCAGCCGCTTATACAGTCCCAAGTGCCCGGGCCTATGGCATCTACTCTGCAAAGCATTCTTATGGCCGCCACCAAGCGCAACTGCAATGTCACGCAGATGAGAGAGCTTCCGACCCTGGACTCAGCGGCAATGAACGTGGAGGCTTTTAAAAAATTTGCCTGCAAG…
	27905d42476a6a9bfa8aaed2a69cb7017f1d937f	730	5	TTTTTACGTGTGAGGAGCCGGTTCTAGCGGCTGCCAGTATCACCCAGGTGCGCGTCCTGGCTGAACATGGAAGTGAAGATCATGAAAATGGGAAAACCGGCCCTGAACGATCCAGAAACGGATGTGGACAGATGCCGCGCATTGCGCGAAGAAGTGGAAAGCTGGTACAGAGTGGGGATCCAGTGGCCACTGCAGGTGGCCGTAGCTACTCGCTACGGTGTAAACCATCTGCCGTTAGCCACAATGGCAATGGCCACGCTCGCCCAAGATCTGAGATCGTACTTGGGCGCGCGAGGGGAGTACGTATCCCTCTACGCCTAACCTTAATATTTTCTGCATCATACTCTCAACCAACCATGTTTCCCATGCAATTCACAAACTCAGCCTATCGCCAGATGG…
	29d05ea0e6c54fa77a2353e1103d4dbb006837f3	728	5	TTTCCTAAGCCCAGGTACTCCGACGCTTGTGTGGTGAAGTTCGAGAGCGTCAACACAGCGATTGTTGCAGCCAACATGTTCATAGGGTGTAACTACCCCACCTTAAGCTCGTTCGGAGTCACGGACAAGTACGACGCTTACCTGGACATGGTTGACGGACTCAACTGCAACCTCGACACCGTGACGTTCGACCCTGCTAAGGTGCGTTCTCTGCCGAAGAAATCAGAGTATAACCAGCCGCTTATACAGTCCCAAGTGCCCGGGCCTATGGCATCTACTCTGCAAAGCATTCTTATGGCCGCCACCAAGCGCAACTGCAATGTCACGCAGATGAGAGAGCTTCCGACCCTGGACTCAGCGGCAATGAACGTGGAGGCTTTTAAAAAATTTGCCTGCAAG…
	5d23a05326475011115846896095d35b5870ed17	673	5	TTTTCCTAAGCCCAGGTACTCCGACGCTTGTGTGGTGAAGTTCGAGAGCGTCAACACAGCGATTGTTGCAGCCAACATGTTCATAGGGTGTAACTACCCCACCTTAAGCTCGTTCGGAGTCACGGACAAGTACGACGCTTACCTGGACATGGTTGACGGACTCAACTGCAACCTCGACACCGTGACGTTCGACCCTGCTAAGGTGCGTTCTCTGCCGAAGAAATCAGAGTATAACCAGCCGCTTATACAGTCCCAAGTGCCCGGGCCTATGGCATCTACTCTGCAAAGCATTCTTATGGCCGCCACCAAGCGCAACTGCAATGTCACGCAGATGAGAGAGCTTCCGACCCTGGACTCAGCGGCAATGAACGTGGAGGCTTTTAAAAAATTTGCCTGCAA…
	4645d2a410da33f1e58b32a2f7764c2ce9e8fd76	542	5	TTTCCTAAGCCCAGGTACTCCGACGCTTGTGTGGTGAAGTTCGAGAGCGTCAACACAGCGATTGTTGCAGCCAACATGTTCATAGGGTGTAACTACCCCACCTTAAGCTCGTTCGGAGTCACGGACAAGTACGACGCTTACCTGGACATGGTTGACGGACTCAACTGCAACCTCGACACCGTGACGTTCGACCCTGCTAAGGTGCGTTCTCTGCCGAAGAAATCAGAGTATAACCAGCCGCTTATACAGTCCCAAGTGCCCGGGCCTATGGCATCTACTCTGCAAAGCATTCTTATGGCCGCCACCAAGCGCAACTGCAATGTCACGCAGATGAGAGAGCTTCCGACCCTGGACTCAGCGGCAATGAACGTGGAGGCTTTTAAAAAATTTGCCTGCAAG…
	7d1372e9eb570afaf75831383e40fc5314b061a1	393	5	TTTTCCTAAGCCCAGGTACTCCGACGCTTGTGTGGTGAAGTTCGAGAGCGTCAACACAGCGATTGTTGCAGCCAACATGTTCATAGGGTGTAACTACCCCACCTTAAGCTCGTTCGGAGTCACGGACAAGTACGACGCTTACCTGGACATGGTTGACGGACTCAACTGCAACCTCGACACCGTGACGTTCGACCCTGCTAAGGTGCGTTCTCTGCCGAAGAAATCAGAGTATAACCAGCCGCTTATACAGTCCCAAGTGCCCGGGCCTATGGCATCTACTCTGCAAAGCATTCTTATGGCCGCCACCAAGCGCAACTGCAATGTCACGCAGATGAGAGAGCTTTAGTGCCTCTTACGGCGACCGCAGATCCCTTTTGTCGGCACGAAGTTCCA
	05f7c06e430b1735c9c5f2232264c948c8c930c3	392	5	TTCCAAAAGCATACATATATCAATGATGCAATTCACAAACTCAGCCTATCGCCAGATGGAGCCCATGTTCGCACCGGGTCCTCGAGGACAAGTACAGCCGTACCGGCCGCGCACTAAGCGTCGCCAAGAGCCGCAAGTCGGCAACGCTGCTATTGCTGCCCTCGCGAACCAGATGAGCGCGCTCCAGCTACAGGTGGCTGGACTTGCCGGCCAGGCAAGGGTGGATCGTCGTGGACCAAGACGTGTTCAGAAAAGCAAGCAGAAGAAGAAGAATCCCTCCAACGGAGAAAAACCCAAGGAGAAGAAGAAGAAGCAAAAACAACAGGAGAAGAAAGGGAGCGGTGGCGTAATCAAAAAACCACGGAACCGGCCCGGAAAGGAGGTAAGGATCT
	c32ce2abbb906b6e45d84b58dbf41159902922d1	366	5	TTTCCTAAGCCCAGGTACTCCGACGCTTGTGTGGTGAAGTTCGAGAGCGTCAACACAGCGATTGTTACAGCCGTACCGGCCGCGCACTAAGCGTCGCCAAGAGCCGCAAGTCGGCAACGCTGCTATTGCTGCCCTCGCGAACCAGATGAGCGCGCTCCAGCTACAGGTGGCTGGACTTGCCGGCCAGGCAAGGGTGGATCGTCGTGGACCAAGACGTGTTCAGAAAAGCAAGCAGAAGAAGAAGAATCCCTCCAACGGAGAAAAACCCAAGGAGAAGAAGAAGAAGCAAAAACAACAGGAGAAGAAAGGGAGCGGTGGCGTAATCAAAAAACCACGGAACCGGCCCGGAAAGGAGGTAAGGATCTA
	fa69b383355b441db2eb5de1a7cc922d1affa5ae	327	5	TTTTCCTAAGCCCAGGTACTCCGACGCTTGTGTGGTGAAGTTCGAGAGCGTCAACACAGCGATTGTTGCAGCCAACATGTTCATAGGGTGTAACTACCCCACCTTAAGCTCGTTCGGAGTCACGGACAAGTACGACGCTTACCTGGACATGGTTGACGGACTCAACTGCAACCTCGACACCGTGACGTTCGACCCTGCTAAGGTGCGTTCTCTGCCGAAGAAATCAGAGTATAACCAGCCGCTTATACAGTCCCAAGTGCCCGGGCCTATGGCATCTACTCTGCAAAGCATTCTTATGGCCGCCACCTTTGTCGGCACGAAGTTCCA
	080d9ef807489e973922982b9ff9287da389dc27	307	5	TTTCCTAAGCCCAGGTACTCCGACGCTTGTGTGGTGAAGTTCGAGAGCGTCAACACAACGCTGCTATTGCTGCCCTCGCGAACCAGATGAGCGCGCTCCAGCTACAGGTGGCTGGACTTGCCGGCCAGGCAAGGGTGGATCGTCGTGGACCAAGACGTGTTCAGAAAAGCAAGCAGAAGAAGAAGAATCCCTCCAACGGAGAAAAACCCAAGGAGAAGAAGAAGAAGCAAAAACAACAGGAGAAGAAAGGGAGCGGTGGCGTAATCAAAAAACCACGGAACCGGCCCGGAAAGGAGGTAAGGATCTA
	651f7583d1ded241c9ebffa85f2f2eac1fd643b0	305	5	TTTTCCTAAGCCCAGGTACTCCGACGCTTGTGTGGTGAAGTTCGAGAGCGTCAACACAACGCTGCTATTGCTGCCCTCGCGAACCAGATGAGCGCGCTCCAGCTACAGGTGGCTGGACTTGCCGGCCAGGCAAGGGTGGATCGTCGTGGACCAAGACGTGTTCAGAAAAGCAAGCAGAAGAAGAATCCCTCCAACGGAGAAAAACCCAAGGAGAAGAAGAAGAAGCAAAAACAACAGGAGAAGAAAGGGAGCGGTGGCGTAATCAAAAAAACCACGGAACCGGCCCGGAAAGGAGGTAAGGATCT
	160fc4fbb5c045419c06001a8e33be3c0b9c87f3	281	5	TTTCCTAAGCCCAGGTACTCCGACGCTTGTGTGGTGAAGTTCGAGAGCGTCAACACAGCGATTGTTGCAGCCAACATGTTCATAGGGTGTAACTACCCCACCTTAAGCTCGTTCGGAGTCACGGACAAGTACGACGCTTACCTGGACATGGTTGACGGACTCAACTGCAACCTCGACACCGTGACGTTCGACCCTGCTAAGGTGCGTTCTCTGCCGAAGAAAGGGAGCGGTGGCGTAATCAAAAAACCACGGAACCGGCCCGGAAAGGAGGTAAGGATCTA
	01db125a8b2e452aec9d0c10e3168361a05d9395	1145	5	TCTCGAGGACAAGTACAGCCGTACCGGCCGCGCACTAAGCGTCGCCAAGAGCCGCAAGTCGGCAACGCTGCTATTGCTGCCCTCGCGAACCAGATGAGCGCGCTCCAGCTACAGGTGGCTGGACTTGCCGGCCAGGCAAGGGTGGATCGTCGTGGACCAAGACGTGTTCAGAAAAGCAAGCAGAAGAAGAAGAATCCCTCCAACGGAGAAAAACCCAAGGAGAAGAAGAAGAAGCAAAAACAACAGGAGAAGAAAGGGAGCGGTGGCGTAATCAAAAAACCACGGAACCGGCCCGGAAAGGAGGTAAGGATCTCCGTAAAGCGTGCCCGACAGAGCACCTTCCCCGTGTACCATGACGGTGCTATATCCGGCTACGCTGTGCTGATTGGTTCTCGCGTG…
	03db398a835c23d0bc74cc69bc3b3d240e979b99	1025	5	TCTCGAGGACAAGTACAGCCGTACCGGCCGCGCACTAAGCGTCGCCAAGAGCCGCAAGTCGGCAACGCTGCTATTGCTGCCCTCGCGAACCAGATGAGCGCGCTCCAGCTACAGGTGGCTGGACTTGCCGGCCAGGCAAGGGTGGATCGTCGTGGACCAAGACGTGTTCAGAAAAGCAAGCAGAAGAAGAAGAATCCCTCCAACGGAGAAAAACCCAAGGAGAAGAAGAAGAAGCAAAAACAACAGGAGAAGAAAGGGAGCGGTGGCGTAATCAAAAAACCACGGAACCGGCCCGGAAAGGAGGTAAGGATCTCCGTAAAGCGTGCCCGACAGAGCACCTTCCCCGTGTACCATGACGGTGCTATATCCGGCTACGCTGTGCTGATTGGTTCTCGCGTG…
	157e017854395ae60941e7e8ac11ed928dd483b7	886	5	TCTCGAGGACAAGTACAGCCGTACCGGCCGCGCACTAAGCGTCGCCGATAGCTATTGACGAGGTGGTAAGCAGCGGTAGCGACCACGTCCTCCGCATCCGGGTCGGTTCTCAATCGGGAGTGACCGCTAAAGGCGGTGCGGCGGGTGAAACATCTCTGCGATACCTGGGAAGGGACGGTAAGGTGCACGCCGCGGACAACACGCGGCTTGTGGTGCGCACCACTGCAAAGTGCGATGTGCTGCAGGCCACCGGCCACTACATCCTGGCCAGCTGCCCAGAGGGGCAGAGTATTACTGTTGCGGCCACACTGGACGGCACCCGCCACCAATGCACCACGGTTTTCGAACATCAAGTAACGGAGAAGTTCACCAGAGAACGCAGCAAGGGCCACCACTTGT…
	6a5d007dc4d3a1c4367306ae6f2a2e382b5c5df2	764	5	CTCGAGGACAAGTACAGCCGTACCGGCCGCGCACTAAGCGTCGCCAAGAGCCGCAAGTCGGCAACGCTGCTATTGCTGCCCTCGCGAACCAGATGAGCGCGCTCCAGCTACAGGTGGCTGGACTCACCGGCCACTACATCCTGGCCAGCTGCCCAGAGGGGCAGAGTATTACTGTTGCGGCCACACTGGACGGCACCCGCCACCAATGCACCACGGTTTTCGAACATCAAGTAACGGAGAAGTTCACCAGAGAACGCAGCAAGGGCCACCACTTGTCCGACCTGACCAAGAAGTGCACCAGATTTTCCACCACCCCGAAGAAGTCCGCCCCCTACCTCGTTGACGTGTACGACGCTCTGCCGATTTCTGTAGAGATTAGCACCGTTGTAACATGCAACG…
	a88c27d2d25d215d3937087c15c4bf78a0a6b539	689	5	CTCGAGGACAAGTACAGCCGTACCGGCCGCGCACTAATGTGCTGCAGGCCACCGGCCACTACATCCTGGCCAGCTGCCCAGAGGGGCAGAGTATTACTGTTGCGGCCACACTGGACGGCACCCGCCACCAATGCACCACGGTTTTCGAACATCAAGTAACGGAGAAGTTCACCAGAGAACGCAGCAAGGGCCACCACTTGTCCGACCTGACCAAGAAGTGCACCAGATTTTCCACCACCCCGAAGAAGTCCGCCCCCTACCTCGTTGACGTGTACGACGCTCTGCCGATTTCTGTAGAGATTAGCACCGTTGTAACATGCAACGACAATCAGTGCACAGTGAGGGTGTCACCCGGTACCACAGTGAAATTCGATAAGAAGTGCAAGAGCGCTGCCCAAG…
	84bd7d1af28d052c6e3c8d4e03feea351a5e3377	585	5	TCTCGAGGACAAGTACAGCCGTACCGGCCGCGCACTAAGCGTCGCCAAGAGCCGCAAGTCGGCAACGCTGCTATTGCTGCCCTCGCGAACCAGATGAGCGCGCTCCAGCTACAGGTGGCTGGACTTGCCGGCCAGGCAAGGGTGGATCGTCGTGGACCAAGACGTGTTCAGAAAAGCAAGCAGAAGAAGAAGAATCCCTCCAACGGAGAAAAACCCAAGGAGAAGAAGAAGCAAAAACAACAGGAGAAGAAAGGGAGCGGTGGCGTAATCAAAAAACCACGGAACCGGCCCGGAAAGGAGGTAAGGATCTCCGTAAAGCGTGCCCGACAGAGCACCTTCCCCGTGTACCATGACGGTGCTATATCCGGCTACGCTGTGCTGATTGGTTCTCGCGTGTTT…
	07d244b6ba37c482b1a973b2a34a4a68151200e4	520	5	TCTCGAGGACAAGTACAGCCGTACCGGCCGCGCACTAAGCGTCGCCAAGAGCCGCAAGTCGGCAACGCTGCTATTGCTGCCCTCGCGAACCAGATGAGCGCGCTCCAGCTACAGGTGGCTGGACTTGCCGGCCAGGCAAGGGTGGATCGTCGTGGACCAAGACGTGTTCAGAAAAGCAAGCAGAAGAAGAAGAATCCCTCCAACGGAGAAAAACCCAAGGAGAAGAAGAAGAAGCAAAAACAACAGGAGAAGAAAGGGAGCGGTGGCGTAATCAAAAAACCACGGAACCGGCCCGGAAAGGAGGTAAGGATCTCCGTAAAGCGTGCCCGACAGAGCACCTTCCCCGTGTACCATGACGGTGCTATATCCGGCTACGCTGTGCTGATTGGTTCTCGCGTG…
	417c52efe3ecb602677dae9bf0f7600a39a23cc7	480	5	CTCGAGGACAAGTACAGCCGGGGCCACCACTTGTCCGACCTGACCAAGAAGTGCACCAGATTTTCCACCACCCCGAAGAAGTCCGCCCCCTACCTCGTTGACGTGTACGACGCTCTGCCGATTTCTGTAGAGATTAGCACCGTTGTAACATGCAACGACAATCAGTGCACAGTGAGGGTGTCACCCGGTACCACAGTGAAATTCGATAAGAAGTGCAAGAGCGCTGCCCAAGCGACCGTTACCTTGACGGCCGCCAGTATCACCCAGGGCAAGCCGCACCTTAGATCATCTATGTTGCCCAGCGGAGGCAAGGAAGTGAAGGCGAGGATCCCATTCCCGTTCCCGCCAGAGACCGCGACCTGCAGAGTAAGTGTCGCCCCGCTGCCGTCGATCACCTAT…
	05310ff6268e89a45b053d2da788f820d6aaecdc	452	5	CTCGAGGACAAGTACAGCCGTACCGGCCGCGCACTAAGCGTCGCCAAGAGCCGCAAGTCGGCAACGCTGCTATTGCTGCCCTCGCGAACCAGATGAGCGCGCTCCAGCTACAGGTGGCTGGACTTGCCGGCCAGGCAAGGGTGGATCGTCGTGGACCAAGACGTGTTCAGAAAAGCAAGCAGAAGAAGAATCCCTCCAACGGAGAAAAACCCAAGGAGAAGAAGAAGAAGCAAAAACAACAGGAGAAGAAAGGGAGCGGTGGCGTAATCAAAAAACCACGGAACCGGCCCGGAAAGGAGGTAAGGATCTCCGTAAAGCGTGCCCGACAGAGCACCTTCCCCGTGTACCATGACGGTGCTATATCCGGCTACGCTGTGCTGATTGGTTCTCGCGTGTGTA…
	c32ce2abbb906b6e45d84b58dbf41159902922d1	366	5	TTTCCTAAGCCCAGGTACTCCGACGCTTGTGTGGTGAAGTTCGAGAGCGTCAACACAGCGATTGTTACAGCCGTACCGGCCGCGCACTAAGCGTCGCCAAGAGCCGCAAGTCGGCAACGCTGCTATTGCTGCCCTCGCGAACCAGATGAGCGCGCTCCAGCTACAGGTGGCTGGACTTGCCGGCCAGGCAAGGGTGGATCGTCGTGGACCAAGACGTGTTCAGAAAAGCAAGCAGAAGAAGAAGAATCCCTCCAACGGAGAAAAACCCAAGGAGAAGAAGAAGAAGCAAAAACAACAGGAGAAGAAAGGGAGCGGTGGCGTAATCAAAAAACCACGGAACCGGCCCGGAAAGGAGGTAAGGATCTA
	6df65f84c7eef4ccf23b57e59ccb13f0d303b7aa	313	5	CTCGAGGACAAGTACAGCCGTACCGACCGTTACCTTTACCAGCGACTCCCAGACGTTTACGTGTGAGGAGCCGGTTCTGACGGCCGCCAGTATCACCCAGGGCAAGCCGCACCTTAGATCATCTATGTTGCCCAGCGGAGGCAAGGAAGTGAAGGCGAGGATCCCATTCCCGTTCCCGCCAGAGACCGCGACCTGCAGAGTAAGTGTCGCCCCGCTGCCGTCGATCACCTATGAGGAAAGCGACGTTCTGCTGGCCGGTACCGCGAAGTACCCCGTGCTGCTGACTACACGGAACCTTGGTTTCCACAGCAAA
	080d9ef807489e973922982b9ff9287da389dc27	307	5	TTTCCTAAGCCCAGGTACTCCGACGCTTGTGTGGTGAAGTTCGAGAGCGTCAACACAACGCTGCTATTGCTGCCCTCGCGAACCAGATGAGCGCGCTCCAGCTACAGGTGGCTGGACTTGCCGGCCAGGCAAGGGTGGATCGTCGTGGACCAAGACGTGTTCAGAAAAGCAAGCAGAAGAAGAAGAATCCCTCCAACGGAGAAAAACCCAAGGAGAAGAAGAAGAAGCAAAAACAACAGGAGAAGAAAGGGAGCGGTGGCGTAATCAAAAAACCACGGAACCGGCCCGGAAAGGAGGTAAGGATCTA
	487d387ef292f739ffc003dcc98009870adc8fff	285	5	CTCGAGGACAAGTACAGCCGTACCGGCCGCGCACTAAGCGTCGCCAAGCTGACGGCCGCCAGTATCACCCAGGGCAAGCCGCACCTTAGATCATCTATGTTGCCCAGCGGAGGCAAGGAAGTGAAGGCGAGGATCCCATTCCCGTTCCCGCCAGAGACCGCGACCTGCAGAGTAAGTGTCGCCCCGCTGCCGTCGATCACCTATGAGGAAAGCGACGTTCTGCTGGCCGGTACCGCGAAGTACCCCGTGCTGCTGACTACACGGAACCTTGGTTTCCACAGCAAA
	a305c6225a3a9aab3fdf40e239ddd136adf45148	271	5	TCTCGAGGACAAGTACAGCCGTACCGGCCGCGCACTAGACGGCCGCCAGTATCACCCAGGGCAAGCCGCACCTTAGATCATCTATGTTGCCCAGCGGAGGCAAGGAAGTGAAGGCGAGGATCCCATTCCCGTTCCCGCCAGAGACCGCGACCTGCAGAGTAAGTGTCGCCCCGCTGCCGTCGATCACCTATGAGGAAAGCGACGTTCTGCTGGCCGGTACCGCGAAGTACCCCGTGCTGCTGACTACACGGAACCTTGGTTTCCACAGCAA
	2e7c7ef17f514c9176707725147410b4537d16c4	270	5	CTCGAGGACAAGTACAGCCGTACCGGCCGCGCACTAAGCGTCGCCAGTATCACCCAGGGCAAGCCGCACCTTAGATCATCTATGTTGCCCAGCGGAGGCAAGGAAGTGAAGGCGAGGATCCCATTCCCGTTCCCGCCAGAGACCGCGACCTGCAGAGTAAGTGTCGCCCCGCTGCCGTCGATCACCTATGAGGAAAGCGACGTTCTGCTGGCCGGTACCGCGAAGTACCCCGTGCTGCTGACTACACGGAACCTTGGTTTCCACAGCAAA
	8e0fcf6a05a264915219a65c7ac3a8e0d4878f04	265	5	CTCGAGGACAAGTACAGCCGTACCGGCCGTGACGGCCGCCAGTATCACCCAGGGCAAGCCGCACCTTAGATCATCTATGTTGCCCAGCGGAGGCAAGGAAGTGAAGGCGAGGATCCCATTCCCGTTCCCGCCAGAGACCGCGACCTGCAGAGTAAGTGTCGCCCCGCTGCCGTCGATCACCTATGAGGAAAGCGACGTTCTGCTGGCCGGTACCGCGAAGTACCCCGTGCTGCTGACTACACGGAACCTTGGTTTCCACAGCAAA
	290d73671c6c9645ff1e33134c5dfcc3fb5a4e82	257	5	TCTCGAGGACAAGTACAGCCGTACCGGCCGCGCACTAAGCGTCGCCAAGAGCCGCACCTTAGATCATCTATGTTGCCCAGCGGAGGCAAGGAAGTGAAGGCGAGGATCCCATTCCCGTTCCCGCCAGAGACCGCGACCTGCAGAGTAAGTGTCGCCCCGCTGCCGTCGATCACCTATGAGGAAAGCGACGTTCTGCTGGCCGGTACCGCGAAGTACCCCGTGCTGCTGACTACACGGAACCTTGGTTTCCACAGCAA
	c79e61ff9f4c9fb6ebf06b8c7314c13e59e0ec10	207	5	CTCGAGGACAAGTACAGCCGTAGAGCCAGCGGAGGCAAGGAAGTGAAGGCGAGGATCCCATTCCCGTTCCCGCCAGAGACCGCGACCTGCAGAGTAAGTGTCGCCCCGCTGCCGTCGATCACCTATGAGGAAAGCGACGTTCTGCTGGCCGGTACCGCGAAGTACCCCGTGCTGCTGACTACACGGAACCTTGGTTTCCACAGCAAA
	eeef9b724104e9588044e9dec25ed13e660b95a3	193	5	CTCGAGGACAAGTACAGCCGTACCGGCCGCGCACTAAGCGTCGCCAAGAGCCGCAAGTCGGCAACGCTGCTATTGCTGCCCTCGCGAACCAGATGAGCGCGCTCCAGCTACAGGTGGCTGGACTTGCCGGCCAGGCAAGGGTGGATCGTCGTGGACCAAGACGTGTACACGGAACCTTGGTTTCCACAGCAAA
	0edc7e465384c84f0274394c515d8635d38d3bc2	172	5	TTTACGTGTGAGGAGCCGGTTCTGACGGCCGCCAGTATCACCCAGGGCAAGCCGCACCTTAGATCATCTATGTTGCCCAGCGGAGGCAAGGAAGTGAAGGCGAGGATCCCATTCCCGTTCCCGCCAGAGACCGCGACCTGCAGAACCGGCCCGGAAAGGAGGTAAGGATCTA
	4ffa9e90611dc818ad7a928e37e869ad954cbd83	1794	5	TTGTTAGGTACGCATCTGGGGACGCCGACGCGTACCCTTGGGAACTTCTGGTGCACCACACCAAGCACCATCCGGAGTACGCGTGGGCGTTTGTAGGAGTTGCATGTGGTCTGCTGGTTATTGCAGTATGCATGTTCGCGTGCGCATGCAACAGAGTGCGGTACTCTTTGGTCGCCAACACGTTCAACCCGAACCCACCACCACTGACCGCACTGACTGCAGCATTGTGCTGCATACCTGGGGCTCGTGCGGACCAACCCTACCTGGACATCATTGCCTACCTGTGGACCAACAGCAAAGTGGCCTTCGGGCTGCAATGCGCGGCGCCCGTGGCTTGCGTGCTCATCGTCACATACGCCCTTAGACACTGCAAGTCTCTTAGGGTAAGAGGGTGGTCAG…
	1661b6c832ce79a03e69fc0263de6510b6aea336	1428	5	TGTTAGGTACGCATCTGGGGACGCCGACGCGTACCCTTGGGAACTTCTGGTGCACCACACCAAGCACCATCCGGAGTACGCGTGGGCGTTTGTAGGAGTTGCATGTGGTCTGCTGGTTATTGCAGTATGCATGTTCGCGTGCGCATGCAACAGAGTGCGGTACTCTTTGGTCGCCAACACGTTCAACCCGAACCCACCACCACTGACCGCACTGACTGCAGCATTGTGCTGCATACCTGGGGCTCGTGCGGACCAACCCTACCTGGACATCATTGCCTACCTGTGGACCAACAGCAAAGTGGCCTTCGGGCTGCAATGCGCGGCGCCCGTGGCTTGCGTGCTCATCGTCACATACGCCCTTAGACACTGCAGACTGTGCTGCAAGTCTTTTTTAGGGGT…
	2bfd44d65304d00ac04f238135239fb9de05b3cf	1150	5	TTTACGTGTGAGGAGCCGGTTCTGACGGCCGCCAGTATCACCCAGGGCAAGCCGCACCTTAGATCATCTATGTTGCCCAGCGGAGGCAAGGAAGTGAAGGCGAGGATCCCATTCCCGTTCCCGCCAGAGACCGCGACCTGCAGAGTAAGTGTCGCCCCGCTGCCGTCGATCACCTATGAGGAAAGCGACGTTCTGCTGGCCGGTACCGCGAAGTACCCCGTGCTGCTGACTACACGGAACCTTGGTTTCCACAGCAATGCCACATCCGAATGGATCCAGGGTAAGTACTTGCGCCGTATCCCGGTCACGCCCCAAGGGATCGAACTAACGTGGGGAAATAACGCACCGTTGCACTTCTGGTCATCTGTTAGGTACGCATCTGGGGACGCCGACGCGTAC…
	b1c4e6ad8c16f5f985ac8c0c05f2d92eb8951386	847	5	TTTTCCTAAGCCCAGGTACTCCGACGCTTGTGTGGTGAAGTTCGAGAGCGTCAACACAGCGATTGTTGCAGCCAACATGTTCATAGGGTGTAACTACCCCACCTTAAGCTCGTTCGGAGTCACGGACAAGTACGACGCTTACCTGGACATGGTTGACGGACTCAACTGCAACCTCGACACCGTGACGTTCGACCTCAAGATCGTGGCTGGGCCAATAACAACTGACTACTCCCCGTTCGATCGCAAAGTAGTCCGTATCGGCGAAGAGGTCTATAACTACGACTGGCCTCCTTACGGGGCTGGTCGACCAGGCACATTCGGGGATATTCAAGCTAGGTCAACCAACTATGTCAAGCCCAATGATCTGTACGGGGATATCGGAATCGAAGTACTGCAGCC…
	ace58c26be0462a6cf0eb2f2303a7bed40281c27	812	5	TTTTACGTGTGAGGAGCCGGTTCCAGGACTCAGAGCGCGCCGAAGCGTTTAGCGTTCACAGCAGCTCAGTCACTGCAGAGGTTCTGGTGACGCTTGGTGAAGTGGTGACGGCAGTCCACGTTTACGTGGACGGGGTAACATCTGCCAGGGGTACCGACCTCAAGATCGTGGCTGGGCCAATAACAACTGACTACTCCCCGTTCGATCGCAAAGTAGTCCGTATCGGCGAAGAGGTCTATAACTACGACTGGCCTCCTTACGGGGCTGGTCGACCAGGCACATTCGGGGATATTCAAGCTAGGTCAACCAACTATGTCAAGCCCAATGATCTGTACGGGGATATCGGAATCGAAGTACTGCAGCCGACTAATGACCATGTGCACGTGGCTTACACGTATA…
	8ffba48d1bd35a81faa5646be13ba64da58e8e46	718	5	TGTTAGGTACGCATCTGGGGACGCCGACGCGTACCCTTGGGAACTTCTGGTGCACCACACCAAGCACCATCCGGAGTACGCGTGGGCGTTTGTAGGAGTTGCATGTGGCTTACACGTATACGACCTCCGGGTTACTGCGTTGGCTGCAGGACGCTCCGAAGCCACTTAGTGTCACAGCACCGCACGGTTGTAAGATCAGTGCCAACCCGCTCCTGGCCCTCGATTGTGGGGTTGGCGCCGTCCCCATGTCCATCAACATTCCGGACGCGAAGTTCACCCGCAAATTGAAGGATCCGAAACCATCGGCCCTGAAATGCGTGGTGGACAGTTGCGAGTACGGGGTGGACTACGGGGGCGCCGCCACGATCACCTATGAGGGCCACGAGGCTGGGAAGTGCG…
	6ee31cc599c200ec0ec1d1e635891b9461f3941c	683	5	TTGTTAGGTACGCATCTGGGGACGCCGACGCGTACCCTTGGGAACTTCTGGTGCACCACACCAAGCACCATCCGGAGTACGCGTGGGCGTTTGTAGGAGTTGCATGTGGTCTGCTGGTTATTGTAGTATGCATGTTCGCGTGCGCATGCAACAGAGTGCGGTACTCTTTGGTCGCCAACACGTTCAACCCGAACCCACCACCACTGACCGCACTGACTGCAGCATTGTGCTGCATACCTGGGGCTCGTGCGGACCAACCCTACCTGGACATCATTGCCTACCTGTGGACCAACAGCAAAGTGGCCTTCGGGCTGCAATGCGCGGCGCCCGTGGCTTGCGTGCTCATCGTCACATACGCCCTTAGACACTGCAGACTGTGCTGCAAGTCTTTTTTAGGGG…
	305ab74a2cd76e7dd5a1307738714175af3a393c	632	5	TTGGTTAGGTACGCATCTGGGGACGCCGACGCGTACCCTTGGGAACTTCTGGTGCACCACACCAAGCACCATCCGGAGTACGCGTGGGCGTTTGTAGGAGTTGCATGTGGTCTGCTGGTTATTGTAGTATGCATGTTCGCGTGCGCATGCAACAGAGTGCGGTACTCTTTGGTCGCCAACACGTTCAACCCGAACCCACCACCACTGACCGCACTGACTGCAGCATTGTGCTGCATACCTGGGGCTCGTGCGGACCAACCCTACCTGGACATCATTGCCTACCTGTGGACCAACAGCAAAGTGGCCTTCGGGCTGCAATGCGCGGCGCCCGTGGCTTGCGTGCTCATCGTCACATACGCCCTTAGACACTGCAGACTGTGCTGCAAGTCTTTTTTAGGG…
	e90f7e2ed35321b49147a439079ca261340595cd	613	5	TGTTAGGTACGCATCTGGGGACGCCGACGCGTACCCTTGGGAACTTCTGGTGCACCACATCAAGCACCATCCGGAGTACGCGTGGGCGTTTGTAGGAGTTGCATGTGGTCTGCTGGTTATTGCAGTATGCATGTTCGCGTGCGCATGCAACAGAGTGCGGTACTCTTTGGTCGCCAACACGTTCAACCCGAACCCACCACCACTGACCGCACTGACTGCAGCATTGTGCTGCATACCTGGGGCTCGTGCGGACCAACCCTACCTGGACATCATTGCCTACCTGTGGACCAACAGCAAAGTGGCCTTCGGGCTGCAATGCGCGGCGCCCGTGGCTTGCGTGCTCATCGTCACATACGCCCTTAGACACTGCAGACTGTGCTGCAAGTCTTTTTTAGGGGT…
	ed01463bb8d7d6d0cf835c780312a0b198aa0fd8	574	5	TTTTACGTGTGAGGAGCCGGTTCTGACGGCCGCCAGTATCACCCAGGGCAAGCCGCACCTTAGATCATCTATGTTGCCCAGCGGAGGCAAGGAAGTGAAGGCGAGGATCCCATTCCCGTTCCCGCCAGAGACCGCGACCTGCAGAGTAAGTGTCGCCCCGCTGCCGTCGATCACCTATGAGGAAAGCGACGTTCTGCTGGCCGGTACCGCGAAGTACCCCGTGCTGCTGACTACACGGAACCTTGGTTTCCACAGCAATGCCACATCCGAATGGATCCAGGGTAAGTACTTGCGCCGTATCCCGGTCACGCCCCAAGGGATCGAACTAACGTGGGGAAATAACGCACCGTTGCACTTCTGGTCATCTGTTAGGTACGCATCTGGGGACGCCGACGCGTA…
	b1536e066fd10ce7af10c7d7e5c2f201f2a2b91c	472	5	TTTTCCTAAGCCCAGGTACTCCGACGCTTGTGTGGTGAAGTTCGAGAGCGTCAACACAGCGATTGTTGCAGCCAAGCGTTGGCTGCAGGACGCTCCGAAGCCACTTAGTGTCACAGCACCGCACGGTTGTAAGATCAGTGCCAACCCGCTCCTGGCCCTCGATTGTGGGGTTGGCGCCGTCCCCATGTCCATCAACATTCCGGACGCGAAGTTCACCCGCAAATTGAAGGATCCGAAACCATCGGCCCTGAAATGCGTGGTGGACAGTTGCGAGTACGGGGTGGACTACGGGGGCGCCGCCACGATCACCTATGAGGGCCACGAGGCTGGGAAGTGCGGGATCCATTCCCTGACACCAGGAGTCCCTCTGAGAACATCAGTGGTCGAAGTGGTTGCCGG…
	e9dc90e5adc03b0860928c88dda54d53ac17ff0a	378	5	TTTACGTGTGAGGAGCCGGTTCTGACGGCCGCCAGTATCACCCAGGGCAAGCCGCACCTTAGATCATCTATGTTGCCCAGCGGAGGCAAGGAAGTGAAGGCGAGGATCCCATTCCCGTTCCCGCCAGAGACCGCGACCTGCAGAGTAAGTGTCGCCCCGCTGCCGTCGATCACCTATGAGGAAAGCGACGTTCTGCTGGCCGGTACCGCGAAGTACCCCGTGCTGCTGACTACACGGAACCTTGGTTTCCACAGCAATGCCACATCCGAATGGATCCAGGGTAAGTACTTGCGCCGTATCCCGGTCACGCCCCAAGGGATCGAACTAACGTGGGGAAATAACGCACCGTTGCACTCGAGGTAGAGATCTGTTCGGCAA
	4d6e4fb619f44506f74d7f0905ae73a08b0c9300	374	5	TTTACGTGTGAGGAGCCGGTTCTGACGGCCGCCAGTATCACCCAGGGCAAGCCGCACCTTAGATCATCTATGTTGCCCAGCGGAGGCAAGGAAGTGAAGGCGAGGATCCCATTCCCGTTCCCGCCAGAGACCGCGACCTGCAGAGTAAGTGTCGCCCCGCTGCCGTCGATGAGGAAAGCGACGTTCTGCTGGCCGGTACCGCGAAGTACCCCGTGCTGCTGACTACACGGAACCTTGGTTTCCACAGCAATGCCACATCCGAATGGATCCAGGGTAAGTACTTGCGCCGTATCCCGGTCACGCCCCAAGGGATCGAACTAACGTGGGGAAATCAAAAAACCACGGAACCGGCCCGGAAAGGAGGTAAGGATCTA
	54a4101fbd7a8ede8fb3acf232931204820cb937	299	5	TGTTAGGTACGCATCTGGGGACGCGTCGAAGTGGTTGCCGGCGCTAACACCGTCAAAACGACCTTCTCCTCACCCACGCCCGAGGTCACACTCGAGGTAGAGATCTGTTCGGCAATGGTGACGTGCGCCAGTGAGTGCACTCCACCGAAGGAACATGTAGTCGCAACCAGGCCTCGCCATGGCAGCGACACTGGAGGCTACATCTCCGGGCCCGCAATGCGCTGGGCCGGTGGGATTGTAGGGACCTTAGCGGTCCTGTTCCTCATCCTTGCCGTTACCTACTGCGTGGTGAAGAAGTA
	2a48f5abb22b4377ae726224f2fa2ce65e117d6b	289	5	TTTTACGTGTGAGGAGCCGGTTCTGACGGCCGCCAGTATCACCCAGGGCAAGCCGCACCTTAGATCATCTATGTTGCCCAGCGGAGGCAAGGAAGTGAAGGCGAGGATCCCATTCCCGTTCCCGCCAGAGACCGCGACCTGCAGAGTAAGTGTCGCCCCGCTGCCGTCGATCACCTATGAGGAAAGCGACGTTCTGCTGGCCGGTACCGCGAAGTACCCCGTGCTGCTGACTACACGGAACCTTGGTTTCCACAGCAATGCCACACTCGAGGTAGAGATCTGTTCGGCA
	832b18c80f6d33484f21850a82b47446eb9df39c	270	5	TGTTAGGTACGCATCTGGGGACGCCGACGCGTACCCTTGGGAACTTCTGGTGCACCACACCAAGCACCATCCGGAGTACGCGTGGGCGTTTGTAGGAGTTGCATGTGGTCTGCTGGTTATTGTAGTATGCATGTTCGCGTGCGCATGCAACAGAGTGCGGTACTCTTTGGTCGCCAACACGTTCAACCCGAACCCACCACCACTGACCGCACTGACTGCAGCATTGTGCTGCATACCTGGGGCTCGTACCTACTGCGTGGTGAAGAAGTA
	8e0fcf6a05a264915219a65c7ac3a8e0d4878f04	265	5	CTCGAGGACAAGTACAGCCGTACCGGCCGTGACGGCCGCCAGTATCACCCAGGGCAAGCCGCACCTTAGATCATCTATGTTGCCCAGCGGAGGCAAGGAAGTGAAGGCGAGGATCCCATTCCCGTTCCCGCCAGAGACCGCGACCTGCAGAGTAAGTGTCGCCCCGCTGCCGTCGATCACCTATGAGGAAAGCGACGTTCTGCTGGCCGGTACCGCGAAGTACCCCGTGCTGCTGACTACACGGAACCTTGGTTTCCACAGCAAA
	c79e61ff9f4c9fb6ebf06b8c7314c13e59e0ec10	207	5	CTCGAGGACAAGTACAGCCGTAGAGCCAGCGGAGGCAAGGAAGTGAAGGCGAGGATCCCATTCCCGTTCCCGCCAGAGACCGCGACCTGCAGAGTAAGTGTCGCCCCGCTGCCGTCGATCACCTATGAGGAAAGCGACGTTCTGCTGGCCGGTACCGCGAAGTACCCCGTGCTGCTGACTACACGGAACCTTGGTTTCCACAGCAAA
	7a2b9aae68c51359aaf83741896c0061b5cc7277	206	5	TTGTTAGGTACGCATCTGGGGACGCCGACGCGTACCCTTGGGAACTTCTGGTGCACCACACCAAGCACCATCCGGAGTACGCGTGGGCGTTTGTAGGAGTTGCATGTGGTCTGCTGGTTATTGTAGTATGCATGTTCGCGTGCGCATGCAACAGAGTGCGGTACTCTTTGGTCGCCAACACGTTCAACCCAGATGCGTACCTAACA
	f5eb944089fccc1bbc28d6e617f707bf585daacb	196	5	TTGTTAGGTACGCATCTGGGGACGCCGACGCGTACCCTTGGGAACTTCTGGTGCACCACACCAAGCACCATCCGGAGTACGCGTGGGCGTTTGTAGGAGTTGCATGTGGTCTGCTGGTTATTGTAGTATGCATGTTCGCGTGCGCATGCAACAGAGTGCGGTACTCTTGCCGTTACCTACTGCGTGGTGAAGAAGT
	0637337850e69014c323c692c8b59429eaf41c1e	1858	4	TCCAAAAGCATACATATATCAATGATGCAAAATCTCACAGCTAACCCCTCCGCCGGCACTACAGTCACTGTAGATTTGCCCGCGGACCACCCGGCCCTGAACCAGTTCCAGACTGCGTTTCCAGGGTTCGAAGTGGTGGCCAGCAACAGGTCGTCCAACGACCATGCCGCCGCCAGAGCTTTCTCCCACTTGGCTACCAAGTGGATTGAGCGCGACATCGATGGCCGTCAGGTCATCGTTGCCGATATAGGGAGCGCACCAGCGAGAAGAGTCGGGGCACCCGACAATGTCACATACCACAGTGTGTGTCCTCGCAAATGCGCTGAAGACCCTGAGAGGCTGGCTTCTTATGCCAGGAAACTCGTCAGGGCTGTGGAGAGAGGAGATGGGCACCTCGTC…
	20e0e49e6b409ba7dfb5ccfe75419dc9b827731e	1854	4	TTCCAAAAGCATACATATATCAATGATGCAAAATCTCACAGCTAACCCCTCCGCCGGCACTACAGTCACTGTAGATTTGCCCGCGGACCACCCGGCCCTGAACCAGTTCCAGACTGCGTTTCCAGGGTTCGAAGTGGTGGCCAGCAACAGGTCGTCCAACGACCATGCCGCCGCCAGAGCTTTCTCCCACTTGGCTACCAAGTGGATTGAGCGCGACATCGATGGCCGTCAGGTCATCGTTGCCGATATAGGGAGCGCACCAGCGAGAAGAGTCGGGGCACCCGACAATGTCACATACCACAGTGTGTGTCCTCGCAAATGCGCTGAAGACCCTGAGAGGCTGGCTTCTTATGCCAGGAAACTCGTCAGGGCTGTGGAGAGAGGAGATGGGCACCTCGT…
	738a7f9a870ef767633037f885aa5b3dd7e2af8b	1852	4	TCCAAAAGCATACATATATCAATGATGCAAAATCTCACAGCTAACCCCTCCGCCGGCACTACAGTCACTGTAGATTTGCCCGCGGACCACCCGGCCCTGAACCAGTTCCAGACTGCGTTTCCAGGGTTCGAAGTGGTGGCCAGCAACAGGTCGTCCAACGACCATGCCGCCGCCAGAGCTTTCTCCCACTTGGCTACCAAGTGGATTGAGCGCGACATCGATGGCCGTCAGGTCATCGTTGCCGATATAGGGAGCGCACCAGCGAGAAGAGTCGGGGCACCCGACAATGTCACATACCACAGTGTGTGTCCTCGCAAATGCGCTGAAGACCCTGAGAGGCTGGCTTCTTATGCCAGGAAACTCGTCAGGGCTATGGAGAGAGGAGATGGGCACCTCGTC…
	110a17fd9397010a6477ffee740e78a636d8d694	1846	4	TCCAAAAGCATACATATATCAATGATGCAAAATCTCACAGCTAACCCCTCCGCCGGCACTACAGTCACTGTAGATTTGCCCGCGGACCACCCGGCCCTGAACCAGTTCCAGACTGCGTTTCCAGGGTTCGAAGTGGTGGCCAGCAACAGGTCGTCCAACGACCATGCCGCCGCCAGAGCTTTCTCCCACTTGGCTACCAAGTGGATTGAGCGCGACATCGATGGCCGTCAGGTCATCGTTGCCGATATAGGGAGCGCACCAGCGAGAAGAGTCGGGGCACCCGACAATGTCACATACCACAGTGTGTGTCCTCGCAAATGCGCTGAAGACCCTGAGAGGCTGGCTTCTTATGCCAGGAAACTCGTCAGGGCTGTGGAGAGAGGAGATGGGCACCTCGTC…
	66bc7c4a8691aab3dae4a3c49d41bff5a836149c	1838	4	TTCCAAAAGCATACATATATCAATGATGCAAAATCTCACAGCTAACCCCTCCGCCGGCACTACAGTCACTGTAGATTTGCCCGCGGACCACCCGGCCCTGAACCAGTTCCAGACTGCGTTTCCAGGGTTCGAAGTGGTGGCCAGCAACAGGTCGTCCAACGACCATGCCGCCGCCAGAGCTTTCTCCCACTTGGCTACCAAGTGGATTGAGCGCGACATCGATGGCCGTCAGGTCATCGTTGCCGATATAGGGAGCGCACCAGCGAGAAGAGTCGGGGCACCCGACAATGTCACATACCACAGTGTGTGTCCTCGCAAATGCGCTGAAGACCCTGAGAGGCTGGCTTCTTATGCCAGGAAACTCGTCAGGGCTGTGGAGAGAGGAGATGGGCACCTCGT…
	59cb8d82b17c8c3cf62cad40a2b8fd5ed0f3805b	1823	4	TTCCAAAAGCATACATATATCAATGATGCAAAATCTCACAGCTAACCCCTCCGCCGGCACTACAGTCACTGTAGATTTGCCCGCGGACCACCCGGCCCTGAACCAGTTCCAGACTGCGTTTCCAGGGTTCGAAGTGGTGGCCAGCAACAGGTCGTCCAACGACCATGCCGCCGCCAGAGCTTTCTCCCACTTGGCTACCAAGTGGATTGAGCGCGACATCGATGGCCGTCAGGTCATCGTTGCCGATATAGGGAGCGCACCAGCGAGAAGAGTCGGGGCACCCGACAATATCACATACCACAGTGTGTGTCCTCGCAAATGCGCTGAAGACCCTGAGAGGCTGGCTTCTTATGCCAGGAAACTCGTCAGGGCTGTGGAGAGAGGAGATGGGCACCTCGT…
	163cd9ecc3d1abeae16151a0ab5b08c49b475518	1819	4	TTCCAAAAGCATACATATATCAATGATGCAAAATCTCACAGCTAACCCCTCCGCCGGCACTACAGTCACTGTAGATTTGCCCGCGGACCACCCGGCCCTGAACCAGTTCCAGACTGCGTTTCCAGGGTTCGAAGTGGTGGCCAGCAACAGGTCGTCCAACGACCATGCCGCCGCCAGAGCTTTCTCCCACTTGGCTACCAAGTGGATTGAGCGCGACATCGATGGCCGTCAGGTCATCGTTGCCGATATAGGGAGCGCACCAGCGAGAAGAGTCGGGGCACCCGACAATGTCACATACCACAGTGTGTGTCCTCGCAAATGCGCTGAAGACCCTGAGAGGCTGGCTTCTTATGCCAGGAAACTCGTCAGGGCTGTGGAGAGAGGAGATGGGCACCTCGT…
	51dd4141fe97a1240433983a15600a844abc04da	1817	4	TCCAAAAGCATACATATATCAATGATGCAAAATCTCACAGCTAACCCCTCCGCCGGCACTACAGTCACTGTAGATTTGCCCGCGGACCACCCGGCCCTGAACCAGTTCCAGACTGCGTTTCCAGGGTTCGAAGTGGTGGCCAGCAACAGGTCGTCCAACGACCATGCCGCCGCCAGAGCTTTCTCCCACTTGGCTACCAAGTGGATTGAGCGCGACATCGATGGCCGTCAGGTCATCGTTGCCGATATAGGGAGCGCACCAGCGAGAAGAGTCGGGGCACCCGACAATGTCACATACCACAGTGTGTGTCCTCGCAAATGCGCTGAAGACCCTGAGAGGCTGGCTTCTTATGCCAGGAAACTCGTCAGGGCTGTGGAGAGAGGAGATGGGCACCTCGTC…
	a8005088be281ea0d782bf7b946cdb8171488759	1658	4	TCCAAAAGCATACATATATCAATGATGCAAAATCTCACAGCTAACCCCTCCGCCGGCACTACAGTCACTGTAGATTTGCCCGCGGACCACCCGGCCCTGAACCAGTTCCAGACTGCGTTTCCAGGGTTCGAAGTGGTGGCCAGCAACAGGTCGTCCAACGACCATGCCGCCGCCAGAGCTTTCTCCCACTTGGCTACCAAGTGGATTGAGCGCGACATCGATGGCCGTCAGGTCATCGTTGCCGATATAGGGAGCGCACCAGCGAGAAGAGTCGGGGCACCCGACAATGTCACATACCACAGTGTGTGTCCTCGCAAATGCACCGTCTACCATTTACGCTCAAGCCGACAAAGGCACGCGAGTGGTATACTGGATCGGGTTCGGGCTGTGGAGAGAGGA…
	0e66060f2cf8244f70c1057a6a63c465959a9aba	1008	4	TCCAAAAGCATACATATATCAATGATGCAAAATCTCACAGCTAACCCCTCCGCCGGCACTACAGTCACTGTAGATTTGCCCGCGGACCACCCGGCCCTGAACCAGTTCCAGACTGCGTTTCCAGGGTTCGAAGTGGTGGCCAGCAACAGGTCGTCCAACGACCATGCCGCCGCCAGAGCTTTCTCCCACTTGGCTACCAAGTGGATTGAGCGCGACATCGATGGCCGTCAGGTCATCGTTGCCGATATAGGGAGCGCACCAGCGAGAAGAGTCGGGGCACCCGACAATGTCACATACCACAGTGTGTGTCCTCGCAAATGCGCTGAAGACCCTGAGAGGCTGGCTTCTTATGCCAGGAAACTCGTCAGGGCTGTGGAGAGAGGAGATGGGCACCTCGTC…
	103ff51e7dff77738a1cd23c645312966d552390	977	4	TCCAAAAGCATACATATATCAATGATGCAAAATCTCACAGCTAACCCCTCCGCCGGCACTACAGTCACTGTAGATTTGCCCGCGGACCACCCGGCCCTGAACCAGTTCCAGACTGCGTTTCCAGGGTTCGAAGTGGTGGCCAGCAACAGGTCGTCCAACGACCATGCCGCCGCCAGAGCTTTCTCCCACTTGGCTACCAAGTGGATTGAGCGCGACATCGATGGCCGTCAGGTCATCGTTGCCGATATAGGGAGCGCACCAGCGAGAAGAGTCGGGGCACCCGACAATGTCACATACCACAGTGTGTGTCCTCGCAAATGCGCTGAAGACCCTGAGAGGCTGGCTTCTTATGCCAGGAAACTCGTCAGGGCTGTGGAGAGAGGAGATGGGCACCTCGTC…
	5b23ac848fea17a5152261518219d619d93f98e9	956	4	TCCAAAAGCATACATATATCAATGATGCAAAATCTCACAGCTAACCCCTCCGCCGGCACTACAGTCACTGTAGATTTGCCCGCGGACCACCCGGCCCTGAACCAGTTCCAGACTGCGTTTCCAGGGTTCGAAGTGGTGGCCAGCAACAGGTCGTCCAACGACCATGCCGCCGCCAGAGCTTTCTCCCACTTGGCTACCAAGTGGATTGAGCGCGACATCGATGGCCGTCAGGTCATCGTTGCCGATATAGGGAGCGCACCAGCGAGAAGAGTCGGGGCACCCGACAATATCACATACCACAGTGTGTGTCCTCGCAAATGCGCTGAAGACCCTGAGAGGCTGGCTTCTTATGCCAGGAAACTCGTCAGGGCTGTGGAGAGAGGAGATGGGCACCTCGTC…
	8d340415224bed80c23bfc4ab6a5933b8a1ff549	894	4	TCCAAAAGCATACATATATCAATGATGCAAAATCTCACAGCTAACCCCTCCGCCGGCACTACAGTCACTGTAGATTTGCCCGCGGACCACCCGGCCCTGAACCAGTTCCAGACTGCGTTTCCAGGGTTCGAAGTGGTGGCCAGCAACAGGTCGTCCAACGACCATGCCGCCGCCAGAGCTTTCTCCCACTTGGCTACCAAGTGGATTGAGCGCGACATCGATGGCCGTCAGGTCATCGTTGCCGATATAGGGAGCGCACCAGCGAGAAGAGTCGGGGCACCCGACAATATCACATACCACAGTGTGTGTCCTCGCAAATGCGCTGAAGACCCTGAGAGGCTGGCTTCTTATGCCAGGAAACTCGTCAGGGCTGTGGAGAGAGGAGATGGGCACCTCGTC…
	0c2a4282b0f3087a7a732491130696aac4f9e00e	887	4	TCCAAAAGCATACATATATCAATGATGCAAAATCTCACAGCTAACCCCTCCGCCGGCACTACAGTCACTGTAGATTTGCCCGCGGACCACCCGGCCCTGAACCAGTTCCAGACTGCGTTTCCAGGGTTCGAAGTGGTGGCCAGCAACAGGTCGTCCAACGACCATGCCGCCGCCAGAGCTTTCTCCCACTTGGCTACCAAGTGGATTGAGCGCGACATCGATGGCCGTCAGGTCATCGTTGCCGATATAGGGAGCGCACCAGCGAGAAGAGTCGGGGCACCCGACAATGTCACATACCATAGTGTGTGTCCTCGCAAATGCGCTGAAGACCCTGAGAGGCTGGCTTCTTATGCCAGGAAACTCGTCAGGGCTGTGGAGAGAGGAGATGGGCACCTCGTC…
	4ae0a100c4768cfc7e4c2cdc722b2a79ea535f34	856	4	TCCAAAAGCATACATATATCAATGATGCAAAATCTCACAGCTAACCCCTCCGCCGGCACTACAGTCACTGTAGATTTGCCCGCGGACCACCCGGCCCTGAACCAGTTCCAGACTGCGTTTCCAGGGTTCGAAGTGGTGGCCAGCAACAGGTCGTCCAACGACCATGCCGCCGCCAGAGCTTTCTCCCACTTGGCTACCAAGTGGATTGAGCGCGACATCGATGGCCGTCAGGTCATCGTTGCCGATATAGGGAGCGCACCAGCGAGAAGAGTCGGGGCACCCGACAATGTCACATACCACAGTGTGTGTCCTCGCAAATGCGCTGAAGACCCTGAGAGGCTGGCTTCTTATGCCAGGAAACTCGTCAGGGCTGTGGAGAGAGGAGATGGGCACCTCGTC…
	2eb0563f0d1ce00c22ccaa8a0863541057260661	722	4	TCCAAAAGCATACATATATCAATGATGCAAAATCTCACAGCTAACCCCTCCGCCGGCACTACAGTCACTGTAGATTTGCCCGCGGACCACCCGGCCCTGAACCAGTTCCAGACTGCGTTTCCAGGGTTCGAAGTGGTGGCCAGCAACAGGTCGTCCAACGACCATGCCGCCGCCAGAGCTTTCTCCCACTTGGCTACCAAGTGGATTGAGCGCGACATCGATGGCCGTCAGGTCATCGTTGCCGATATAGGGAGCGCACCAGCGAGAAGAGTCGGGGCACCCGACAATATCACATACCACAGTGTGTGTCCTCGCAAATGCGCTGAAGACCCTGAGAGGCTGGCTTCTTATGCCAGGAAACTCGTCAGGGCTGTGGAGAGAGGAGATGGGCACCTCGTC…
	2439d641cf48fe4f5b7fc6a5f0dbf242d3037776	633	4	TCCAAAAGCATACATATATCAATGATGCAAAATCTCACAGCTAACCCCTCCGCCGGCACTACAGTCACTGTAGATTTGCCCGCGGACCACCCGGCCCTGAACCAGTTCCAGACTGCGTTTCCAGGGTTCGAAGTGGTGGCCAGCAACAGGTCGTCCAACGACCATGCCGCCGCCAGAGCTTTCTCCCACTTGGCTACCAAGTGGATTGAGCGCGACATCGATGGCCGTCAGGTCATCGTTGCCGATATAGGGAGCGCACCAGCGAGAAGAGTCGGGGCACCCGACAATGTCACATACCACAGTGTGTGTCCTCGCAAATGCGCTGAAGACCCTGAGAGGCTGGCTTCTTATGCCAGGAAACTCGTCAGGGCTGTGGAGAGAGGAGATGGGCACCTCGTC…
	ef5dadd31ae4aace4228dde4764615a98345c60e	433	4	CCTGTTGGGCAGTTACAAGCAGCCAAGCAACTGCTGCTTAACACGCTCAAACGCGCGATCAAACCTATGGATCAGGCCATCGCAGATGAGACAGAAGCACGCGCACACGACGCGGCTGAAGTGCATGAGTTGACAGAGGAAGAGGGTAGACAACAGGCCGCCAACCCTAGTTACATCGCAGACGTGCTAGATCAGGATGACGTAGAGGAGGTCGACGACGTAATGTCTGATGTGGACCTTGGCGAAGAAGACGGGGTGGGTGCCACCATCATCGACTGCCACAGAGGTACCGTGAAAGTGATCACGGCGTTCAGTGACAATACTATGGGAGAATACTTAGTACTATCCCCGGTAACTGTGTTGCGCACCAGGAAACTGGCCGTATTGCTTGGACCGCTC…
	21036d13274179a0230eebe7435a29316e0316c2	376	4	TTCCAAAAGCATACATATATCAATGATGCAAAATCTCACAGCTAACCCCTCCGCCGGCACTACAGTCACTGTAGATTTGCCCGCGGACCACCCGGCCCTGAACCAGTTCCAGACTGCGTTTCCAGGGTTCGAAGTGGTGGCCAGCAACAGGTCGTCCAACGACCATGCCGCCGCCAGAGCTTTCTCCCACTTGGCTACCAAGTGGATTGAGCGCGACATCGATGGCCGTCAGGTCATCGTTGCCGATATAGGGAGCGCACCAGCGAGAAGAGTCGGGGCACCCGACAATGTCACATACCACAGTGTGTGTCCTCGCAAATGCGCTGAAGACCCTGAGAGGCTCGCAGACGAAGTGATGCAGTATGTCCACAAGGGC
	cb482ea284df447fe745b522597c7e19775cc533	339	4	CCTGTTGGGCAGTTACAAGCAGCCGGGTGTTGCATGAGGCAGGCGTCCTGATAACACCGGAGGATTACAACCCTAGTTACATCGCAGACGTGCTAGATCAGGATGACGTAGAGGAGGTCGACGACGTAATGTCTGATGTGGACCTTGGCGAAGAAGACGGGGTGGGTGCCACCATCATCGACTGCCACAGAGGTACCGTGAAAGTGATCACGGCGTTCAGTGACAATACTATGGGAGAATACTTAGTACTATCCCCGGTAACTGTGTTGCGCACCAGGAAACTGGCCGTATTGCTTGGACCGCTCGCAGACGAAGTGATGCAGTATGTCCACAAGGGCA
	98141fd102adc6fda484797379476b66861279cc	330	4	TCCAAAAGCATACATATATCAATGATGCAAAATCTCACAGCTAACCCCTCCGCCGGCACTACAGTCACTGTAGATTTGCCCGCGGACCACCCGGCCCTGAACCAGTTCCAGACTGCGTTTCCAGGGTTCGAAGTGGTGGCCAGCAACAGGTCGTCCAACGACCATGCCGCCGCCAGAGCTTTCTCCCACTTGGCTACCAAGTGGATTGAGCGCGACATCGATGGCCGTCAGGTCATCGTTGCCGATATAGGGAGCACTCTAGCTGGAAGGCCAGGATATAGTGCCTCTTACGGCGACCGCAGATCCCTTTTTGTCGGCACGAAGTTCCAA
	bc974e57cf2b972daad8351947a20bfbc7451843	300	4	TTCCAAAAGCATACATATATCAATGATGCAAAATCTCACAGCTAACCCCTCCGCCGGCACTACAGTCACTGTAGATTTGCCCGCGGACCACCCGGCCCTGAACCAGTTCCAGACTGCGTTTCCAGGGTTCGAAGTGGTGGCCAGCAACAGGTCGTCCAACGACCATGCCGCCGCCAGAGCTTTCTCCCACTTGGCTACCAAGTGGATTGAGCGCGACATCGATGGCCGTCAGGTCATCGTTGCCGATATAGGGAGCGCACCACGCCCGAGGTCACACTCGAGGTAGAGATCTGTTCGGCA
	6a7b01cd829d7031ca15ae73f2c260ea1ab9002c	274	4	CCTGTTGGGCAGTTACAAGCAGACGTGCTAGATCAGGATGACGTAGAGGAGGTCGACGACGTAATGTCTGATGTGGACCTTGGCGAAGAAGACGGGGTGGGTGCCACCATCATCGACTGCCACAGAGGTACCGTGAAAGTGATCACGGCGTTCAGTGACAATACTATGGGAGAATACTTAGTACTATCCCCGGTAACTGTGTTGCGCACCAGGAAACTGGCCGTATTGCTTGGACCGCTCGCAGACGAAGTGATGCAGTATGTCCACAAGGGCA
	a72c330dc0b64f075914406304f7abfdeba3fa0d	270	4	CCTGTTGGGCAGTTACAAGCAGCCGGGTGTTGCATGACGTAGAGGAGGTCGACGACGTAATGTCTGATGTGGACCTTGGCGAAGAAGACGGGGTGGGTGCCACCATCATCGACTGCCACAGAGGTACCGTGAAAGTGATCACGGCGTTCAGTGACAATACTATGGGAGAATACTTAGTACTATCCCCGGTAACTGTGTTGCGCACCAGGAAACTGGCCGTATTGCTTGGACCGCTCGCAGACGAAGTGATGCAGTATGTCCACAAGGGCA
	ed8d8b3f0cbd7dd71fbcf4714bf774f4f41d1f8d	253	4	TGCCAACCCTAGTTACATCGCAGACGTGCTAGATCAGGATGACGTAGAGGAGGTCGACGACGTAATGTCTGATGTGGACCTTGGCGAAGAAGACGGGGTGGGTGCCACCATCATCGACTGCCACAGAGGTACCGTGAAAGTGATCACGGCGTTCAGTGACAATACTATGGGAGAATACTTAGTACTATCCCCGGTAACTGTGTTGCGCACCAACCTGGAAGCACTGGAAGGCTATGAGATCGCCAATCCACGC
	0cddb2778cb38cd8a9c16d093b2453167bf20688	248	4	CCAAAAGCATACATATATCAATGATGCAAAATCTCACAGCTAACCCCTCCGCCGGCACTACGGTCACTGTAGATTTGCCCGCGGACCACCCGGCCCTGAACCAGTTCCAGACTGCGTTTCCAGGGTTCGAAGTGGTGGCCAGCAACAGGTCGTCCAACGACCATGCCGCCGCCAGAGCTTTCTCCCACTTGGCTACCAAGTGGATTGAGCGCGACCGCAGATCCCTTTTTGTCGGCACGAAGTTCCAA
	386fa902a77566f5c94e9a1c9d8e175fff085693	1801	4	GCCAACCCTAGTTACATCGCAGACGTGCTAGATCAGGATGACGTAGAGGAGGTCGACGACGTAATGTCTGATGTGGACCTTGGCGAAGAAGACGGGGTGGGTGCCACCATCATCGACTGCCACAGAGGTACCGTGAAAGTGATCTCGGCGTTCAGTGACAATACTATGGGAGAATACTTAGTACTATCCCCGGTAACTGTGTTGCGCACCAGGAAACTGGCCGTATTGCTTGGACCGCTCGCAGACGAAGTGATGCAGTATGTCCACAAGGGCCGGACCGGACGTTATGCCATCGAGAAGAACAACTTGAAGGTACTCATTCCTACGGGAGTGTCCCTCAAGACGGCTCACTTCCAGGCCCTTGCTGAAAGTGCCACCTTGACCTACAACGACTACCTG…
	00596041ca9d6580f95d295e4e9d362740214651	1785	4	GCCAACCCTAGTTACATCGCAGACGTGCTAGATCAGGATGACGTAGAGGAGGTCGACGACGTAATGTCTGATGTGGACCTTGGCGAAGAAGACGGGGTGGGTGCCACCATCATCGACTGCCACAGAGGTACCGTGAAAGTGATCACGGCGTTCAGTGACAATACTATGGGAGAATACTTAGTACTATCCCCGGTAACTGTGTTGCGCACCAGGAAACTGGCCGTATTGCTTGGACCGCTCGCAGACGAAGTGATGCAGTATGTCCACAAGGGCCGGACCGGACGTTATGCCATCGAGAAGAACAACTTGAAGGTACTCATTCCTACGGGAGTGTCCCTCAAGACGGCTCACTTCCAGGCCCTTGCTGAAAGTGCCACCTTGACCTACAACGACTACCTG…
	553c98365438ed3e9f39602dbecd5dad1670359c	1764	4	TGCCAACCCTAGTTACATCGCAGACGTGCTAGATCAGGATGACGTAGAGGAGGTCGACGACGTAATGTCTGATGTGGACCTTGGCGAAGAAGACGGGGTGGGTGCCACCATCATCGACTGCCACAGAGGTACCGTGAAAGTGATCACGGCGTTCAGTGACAATACTATGGAGAATACTTAGTACTATCCCCGGTAACTGTGTTGCGCACCAGGAAACTGGCCGTATTGCTTGGACCGCTCGCAGACGAAGTGATGCAGTATGTCCACAAGGGCCGGACCGGACGTTATGCCATCGAGAAGAACAACTTGAAGGTACTCATTCCTACGGGAGTGTCCCTCAAGACGGCTCACTTCCAGGCCCTTGCTGAAAGTGCCACCTTGACCTACAACGACTACCTG…
	26c91e01ae38b380e542cabe07fac4855acd15d7	1291	4	GCCAACCCTAGTTACATCGCAGACGTGCTAGATCAGGATGACGTAGAGGAGGTCGACGACGTAATGTCTGATGTGGACCTTGGCGAAGAAGACGGGGTGGGTGCCACCATCATCGACTGCCACAGAGGTACCGTGAAAGTGATCACGGCGTTCAGTGACAATACTATGGGAGAATACTTAGTACTATCCCCGGTAACTGTGTTGCGCACCAGGAAACTGGCCGTATTGCTTGGACCGCTCGCAGACGAAGTGATGCAGTATGTCCACAAGGGCCGGACCGGACGTTATGCCATCGAGAAGAACAACTTGAAGGTACTCATTCCTACGGGAGTGTCCCTCAAGACGGCTCACTTCCAGGCCCTTGCTGAAAGTGCCACCTTGACCTACAACGACTACCTG…
	b8db3e49de631c70bac221dd0ca1faed82a938cd	1169	4	GCCAACCCTAGTTACATCGCAGACGTGCTAGATCAGGATGACGTAGAGGAGGTCGACGACGTAATGTCTGATGTGGACCTTGGCGAAGAAGACGGGGTGGGTGCCACCATCATCGACTGCCACAGAGGTACCGTGAAAGTGATCACGGCGTTCAGTGACAATACTATGGGAGAATACTTAGTACTATCCCCGGTAACTGTGTTGCGCACCAGGAAACTGGCCGTATTGCTTGGACCGCTCGCAGACGAAGTGATGCAGTATGTCCACAAGGGCCGGACCGGACGTTATGCCATCGAGAAGAACAACTTGAAGGTACTCATTCCTACGGGAGTGTCCCTCAAGACGGCTCACTTCCAGGCCCTTGCTGAAAGTGCCACCTTGACCTACAACGACTACCTG…
	9b35e3e5541a933f9b279231e531b9035c50809b	678	4	TGCCAACCCTAGTTACATCGCAGACGTGCTAGATCAGGATGACGTAGAGGAGGTCGACGACGTAATGTCTGATGTGGACCTTGGCGAAGAAGACGGGGTGGGTGCCACCATCATCGACTGCCACAGAGGTACCGTGAAAGTGATCACGGCGTTCAGTGACAATACTATGGGAGAATACTTAGTACTATCCCCGGTAACTGTGTTGCGCACCAGGAAACTGGCCGTATTGCTTGGACCGCTCGCAGACGAAGTGATGCAGTATGTCCACAAGGGCCGGACCGGACGTTATGCCATCGAGAAGAACAACTTGAAGGTACTCATTCCTACGGGAGTGTCCCTCAAGACGGCTCACTTCCAGGCCCTTGCTGAAAGTGCCACCTTGACCTACAACGACTACCT…
	98aca8e66dbef83e6d9c7cb77ebe3ec54e60a0ed	675	4	GCCAACCCTAGTTACATCGCAGACGTGCTAGATCAGGATGACGTAGAGGAGGTCGACGACGTAATGTCTGATGTGGACCTTGGCGAAGAAGACGGGGTGGGTGCCACCATCATCGACTGCCACAGAGGTACCGTGAAAGTGATCACGGCGTTCAGTGACAATACTATGGGAGAATACTTAGTACTATCCCCGGTAACTGTGTTGCGCACCAGGAAACTGGCCGTATTGCTTGGACCGCTCGCAGACGAAGTGATGCAGTATGTCCACAAGGGCCGGACCGGACGTTATGCCATCGAGAAGAACAACTTGAAGGTACTCATTCCTACGGGAGTGTCCCTCAAGACGGCTCACTTCCAGGCCCTTGCTGAAAGTGCCACCTTGACCTACAACGACTACCTG…
	71c4871172b57c936f74893638f9de63a238d788	471	4	GCCAACCCTAGTTACATCGCAGACGTGCTAGATCAGGATGACGTAGAGGAGGTCGACGACGTAATGTCTGATGTGGACCTTGGCGAAGAAGACGGGGTGGGTGCCACCATCATCGACTGCCACAGAGGTACCGTGAAAGTGATCACGGCGTTCAGTGACAATACTATGGGAGAATACTTAGTACTATCCCCGGTAACTGTGTTGCGCACCAGGAAACTGGCCGTATTGCTTGGACCGCTCGCAGACGAAGTGATGCAGTATGTCCACAAGGGCCGGACCGGACGTTATGCCATCGAGAAGAACAACTTGAAGGTACTCATTCCTACGGGAGTGTCCCTCAAGACGGCTCACTTCCAGGCCCTTGCTGAAAGTGCCACCTTGACCTACAACGACTACCTG…
	5a02c6fab49b16a09d98184d53ef16a7bb87ede0	436	4	GCCAACCCTAGTTACATCGCAGACGTGCTAGATCAGGATGACGTAGAGGAGGTCGACGACGTAATGTCTGATGTGGACCTTGGCGAAGAAGACGGGGTGGGTGCCACCATCATCGACTGCCACAGAGGTACCGTGAAAGTGATCACGGCGTTCAGTGACAATACTATGGGAGAATACTTAGTACTATCCCCGGTAACTGTGTTGCGCACCAGGAAACTGGCCGTATTGCTTGGACCGCTCGCAGACGAAGTGATGCAGTATGTCCACAAGGGCCGGACCGGACGTTATGCCATCGAGAAGAACAACTTGAAGGTACTCATTCCTACGGGAGTGTCCCTCAAGACGGCTCACAGCCATTGGAGTAACTCCAACAGAGGGTATGAGTACGGCCTCAACCTG…
	0d9a85660270e6dadae9abdcfaaea568f0b0b608	434	4	TGCCAACCCTAGTTACATCGCAGACGTGCTAGATCAGGATGACGTAGAGGAGGTCGACGACGTAATGTCTGATGTGGACCTTGGCGAAGAAGACGGGGTGGGTGCCACCATCATCGACTGCCACAGAGGTACCGTGAAAGTGATCACGGCGTTCAGTGACAATACTATGGGAGAATACTTAGTACTATCCCCGGTAACTGTGTTGCGCACCAGGAAACTGGCCGTATTGCTTGGACCGCTCGCAGACGAAGTGATGCAGTATGTCCACAAGGGCCGGACCGGACGTTATGCCATCGAGAAGAACAACTTGAAGGTACTCATTCCTACGGGAGTGTCCCTCAAGACGGCTCAGCCATTGGAGTAACTCCAACAGAGGGTATGAGTACGGCCTCAACCTGG…
	007f5655560c138839217d8e1d9a46ab3daf8b3d	405	4	TGCCAACCCTAGTTACATCGCAGACGTGCTAACCATGGAGGATTGGGAGGATGAGCACAATGGTATCTTGGCGGCCCTCAGAGAAGCGTGTGTCCCACGGATGAACTTCGCGCACGGGAAGCGTAACACCTGTTGGGCAGTTACAAGCAGCCGGGTGTTGCATGAGGCAGGCGTCCTGATAACACCGGAGGATTACAACCGCATCTTTCCGGCATTCCGAGAGGACTGGCAGCCTTGGATGCTGTCGCTACTCTCGTGTGGGGCTTGGATACGTCCTCGGGCATCCTGAGTGGAAAGGGTAGTTTCATGCGCCTGGAGAACAGCCATTGGAGTAACTCCAACAGAGGGCATGAGTACGGCCTCAACCTGGAAGCACTGGAAGGCTATGAGATCGCCAAT…
	288825c0999096803caffd5a19211a9e6e3cbf92	391	4	GCCAACCCTAGTTACATCGCAGACGTGCTAGATCAGGATGACGTAGAGGAGGTCGACGACGTAATGTCTGATGTGGACCTTGGCGAAGAAGACGGGGTGGGTGCCACCATCATCGACTGCCACAGAGGTACCGTGAAAGTGATCACGGCGTTCAGTGACAATACTATGGGAGAATACTTAGTACTATCCCCGGTAACTGTGTTGCGCACCAGGAAACTGGCCGTATTGCTTGGACCGCTCGCAGACGAAGTGATGCAGTATGTCCACAAGGGCCGGACCGGACGTTATGCCATCGAGAAGAACAACTTGAAGGTACTCATTCCTACGGGAGGGTATGAGTACGGCCTCAACCTGGAAGCACTGGAAGGCTATGAGATCGCCAATCCACGCA
	4c8b2b7a6fee3b7911303fc3f02333f742394f2a	376	4	GCCAACCCTAGTTACATCGCAGACGTGCTAGATCAGGATGACGTAGAGGAGGTCGACGACGTAATGTCTGATGTGGACCTTGGCGAAGAAGACGGGGTGGGTGCCACCATCATCGACTGCCACAGAGGTACCGTGAAAGTGATCACGGCGTTCAGTGACAATACTATGGGAGAATACTTAGTACTATCCCCGGTAACTGTGTTGCGCACCAGGAAACTGGCCGTATTGCTTGGACCGCTCGCAGACGAAGTGATGCAGTATGTCCACAAGGGCCGGACCGGACGTTATGCCATCGAGAAGAACAACTCCAACAGAGGGTATGAGTACGGCCTCAACCTGGAAGCACTGGAAGGCTATGAGATCGCCAATCCACGCA
	296d1598b03ee289d1262ec7f42780800be2fb6f	368	4	TGCCAACCCTAGTTACATCGCAGACGTGCTAGATCAGGATGACGTAGAGGAGGTCGACGACGTAATGTCTGATGTGGACCTTGGCGAAGAAGACGGGGTGGGTGCCACCATCATCGACTGCCACAGAGGTACCGTGAAAGTGATCTCGGCGTTCAGTGACAATACTATGGGAGAATACTTAGTACTATCCCCGGTAACTGTGTTGCGCACCAGGAAACTGGCCGTATTGCTTGGACCGCTCGCAGACGAAGTGATGCAGTATGTCCACAAGGGCCGGACCGGACGTTATGCCATCGAGAAGAACAACTTGAAGGTACTCATTCCTACACCTGGAAGCACTGGAAGGCTATGAGATCGCCAATCCACGC
	8166f79f5a1a9549644f071aced28a441b0fad27	363	4	TGCCAACCCTAGTTACATCGCAGAGAAGCGTGTGTCCCACGGATGAACTTCGCGCACGGGAAGCGTAACACCTGTTGGGCAGTTACAAGCAGCCGGGTGTTGCATGAGGCAGGCGTCCTGATAACACCGGAGGATTACAACCGCATCTTTCCGGCATTCCGAGAGGACAAGCCGCACTCGGCCTTGGCAGCCTTGGATGCTGTCGCTACTCTCGTGTGGGGCTTGGATACGTCCTCGGGCATCCTGAGTGGAAAGGGTAGTTTCATGCGCCTGGAGAACAGCCATTGGAGTAACTCCAACAGAGGGTATGAGTACGGCCTCAACCTGGAAGCACTGGAAGGCTATGAGATCGCCAATCCACGC
	ab2925064eff983329e8c755c2a7135ec81c94b0	322	4	TCCTGTTGGGCAGTTACAAGCAGCCGGGTGTTGCATGAGGCAGGCGTCCTGATAACACCGGAGGATTACAACCGCATCTTTCCGGCATTCCGAGAGGACAAGCCGCACTCGGCCTTGGCAGCCTTGGATGCTGTCGCTACTCTCGTGTGGGGCTTGGATACGTCCTCGGGCATCCTGAGTGGAAAGGGTAGTTTCATGCGCCTGGAGAACAGCCATTGGAGTAACTCCAACAGAGGGTATGAGTACGGCCTCAACCTGGAAGGCCAGGATATAGTGCCTCTTACGGCGACCGCAGATCCCTTTTTGTCGGCACGAAGTTCCA
	18c62db6ddcbed2c46af6ee3a8c4a35da514fe43	301	4	TCCTGTTGGGCAGTTACAAGCAGCCGGGTGTTGCATGAGGCAGGCGTCCTGATAACACCGGAGGATTACAACCGCATCTTTCCGGCATTCCGAGAGGACAAGCCGCACTCGGCCTTGGCAGCCTTGGATGCTGTCGCTACTCTCGTGTGGGGCTTGGATACGTCCTCGGGCATCCTGAGTGGAAAGGGTAGTTTCATGCGCCTGGAGAACAGCCATTGGAGTAACTCCAACAGAGGGTATGAGTACGACCTTCTCCTCACCCACGCCCGAGGTCACACTCGAGGTAGAGATCTGTTCGGCA
	6a7b01cd829d7031ca15ae73f2c260ea1ab9002c	274	4	CCTGTTGGGCAGTTACAAGCAGACGTGCTAGATCAGGATGACGTAGAGGAGGTCGACGACGTAATGTCTGATGTGGACCTTGGCGAAGAAGACGGGGTGGGTGCCACCATCATCGACTGCCACAGAGGTACCGTGAAAGTGATCACGGCGTTCAGTGACAATACTATGGGAGAATACTTAGTACTATCCCCGGTAACTGTGTTGCGCACCAGGAAACTGGCCGTATTGCTTGGACCGCTCGCAGACGAAGTGATGCAGTATGTCCACAAGGGCA
	2f3dff3649fc08ced8dd1e23e7d545297b97bcef	214	4	TGCCAACCCTAGTTACATCGCAGACGTGCTAGATCAGGATGACGTAGAGGAGGTCGACGACGTAATGTCTGATGTGGACCTTGGCGAAGAAGACGGGGTGGGTGCCACCATCATCGACTGCCACAGAGGTACCGTGAAAGTGATCACGGCGTTCAGTGACAATACTATGGGAGAATACTTAGCACTGGAAGGCTATGAGATCGCCAATCCACGC
	fb9403467174768e21ae68d399481afd562d87ba	206	4	TCCTGTTGGGCAGTTACAAGCAGCCGGGTGTTGCATGAGGCAGGCGTCCTGATAACACCGGAGGATTACAACCGCATCTTTCCGGCATTCCGAGAGGACAAGCCGCACTCGGCCTTGGCAGCCTTGGATGCTGTCGCTACTCTCGTGTGGGGCTTGGATACGTCCTCGGGCATCCAGACGAAGTGATGCAGTATGTCCACAAGGGC
	af20c32a8103a9aa2b80a68c129aa8c6dda9ed87	197	4	CCTGTTGGGCAGTTACAAGCAGCCGGGTGTTGCATGAGGCAGGCGTCCTGATAACACCGGAGGATTACAACCGCATCTTTCCGGCATTCCGAGAGGACAAGCCGCACTCGGCCTTGGCAGCCTTGGATGCTGTCGCTACTCTCGTGTGGGGCTTGGACCGCTCGCAGACGAAGTGATGCAGTATGTCCACAAGGGCA
	d1a7ad6632ea73e2d6915a3db0531f53fb8c3cbb	1792	4	CCTGTTGGGCAGTTACAAGCAGCCGGGTGTTGCATGAGGCAGGCGTCCTGATAACACCGGAGGATTACAACCGCATCTTTCCGGCATTCCGAGAGGACAAGCCGCACTCGGCCTTGGCAGCCTTGGATGCTGGGGCTTGGATACGTCCTCGGGCATCCTGAGTGGAAAGGGTAGTTTCATGCGCCTGGAGAACAGCCATTGGAGTAACTCCAACAGAGGGTATGAGTACGGCCTCAACCTGGAAGCACTGGAAGGCTATGAGATCGCCAATCCACGCATGATCAAAGCGCTTAAACAACGGCGCGGGCGCGAATGTTACGACACTGAAACGGGGAAGCTGGTGCCTATGGATCCTGCTAGGGTCCAAGTGCCGATTAACCGGGTCGTGCCCCATGTGTT…
	10980d9abd824d30986e34ece70291bcf7f624a9	1789	4	CCTGTTGGGCAGTTACAAGCAGCCGGGTGTTGCATGAGGCAGGCGTCCTGATAACACCGGAGGATTACAACCGCATCTTTCCGGCATTCCGAGAGGACAAGCCGCACTCGGCCTTGGCAGCCTTGGATGCTGTCGCTACTCTCGTGTGGGGCTTGGATACGTCCTCGGGCATCCTGAGTGGAAAGGGTAGTTTCATGCGCCTGGAGAACAGCCATTGGAGTAACTCCAACTGGAAGCACTGGAAGGCTATGAGATCGCCAATCCACGCATGATCAAAGCGCTTAAACAACGGCGCGGGCGCGAATGTTACGACACTGAAACGGGGAAGCTGGTGCCTATGGATCCTGCTAGGGTCCAAGTGCCGATTAACCGGGTCGTGCCCCATGTGTTGGTGGATAC…
	2f94061a017f774cdfb3c89746f46d8b0cbe17e9	1777	4	CCTGTTGGGCAGTTACAAGCAGCCGGGTGTTGCATGAGGCAGGCGTCCTGATAACACCGGAGGATTACAACCGCATCTTTCCGGCATTCCGAGAGGACAAGCCGCACTCGGCCTTGGCAGCCTTGGATGCTGTCGCTACTCTCGTGTGGGGCTTGGATACGTCCTCGGGCATCCTGAGTGGAAAGGGTAGTTTCATGCGCCTGGAGAACAGCCATTGGAGTAACTCCAACAGAGGGCATGAGTACGGCCTCAACCTGGAAGCACTGGAAGGCTATGAGATCGCCAATCCACGCATGATCAAAGCGCTTAAACAACGGCGCGGGCGCGAATGTTACGACACTGAAACGGGGAAGCTGGTGCCTATGGATCCTGCTAGGGTCCAAGTGCCGATTAACCGGG…
	04ed77caa950ca65f97fd22b97899b54cebeee3e	1771	4	CCTGTTGGGCAGTTACAAGCAGCCGGGTGTTGCATGAGGCAGGCGTCCTGATAACACCGGAGGATTACAACCGCATCTTTCCGGCATTCCGAGAGGACAAGCCGCACTCGGCGGATACGTCCTCGGGCATCCTGAGTGGAAAGGGTAGTTTCATGCGCCTGGAGAACAGCCATTGGAGTAACTCCAACAGAGGGTATGAGTACGGCCTCAACCTGGAAGCACTGGAAGGCTATGAGATCGCCAATCCACGCATGATCAAAGCGCTTAAACAACGGCGCGGGCGCGAATGTTACGACACTGAAACGGGGAAGCTGGTGCCTATGGATCCTGCTAGGGTCCAAGTGCCGATTAACCGGGTCGTGCCCCATGTGTTGGTGGATACCTCTGCAGCGGCCAAAC…
	10dbc9dec92f04743ac588750bdc89eddd26ea8b	1770	4	CCTGTTGGGCAGTTACAAGCAGCCGGGTGTTGCATGAGGCAGGCGTCCTGGAGAGGACAAGCCGCACTCGGCCTTGGCAGCCTTGGATGCTGTCGCTACTCTCGTGTGGGGCTTGGATACGTCCTCGGGCATCCTGAGTGGAAAGGGTAGTTTCATGCGCCTGGAGAACAGCCATTGGAGTAACTCCAACAGAGGGTATGAGTACGGCCTCAACCTGGAAGCACTGGAAGGCTATGAGATCGCCAATCCACGCATGATCAAAGCGCTTAAACAACGGCGCGGGCGCGAATGTTACGACACTGAAACGGGGAAGCTGGTGCCTATGGATCCTGCTAGGGTCCAAGTGCCGATTAACCGGGTCGTGCCCCATGTGTTGGTGGATACCTCTGCAGCGGCCAA…
	5efdf3bdc653a2a7a95cccc7180ad16eaa6bb6d2	1765	4	CCTGTTGGGCAGTTACAAGCAGCCGGGTGTTGCATGAGGCAGGCGTCCTGATAACACCGGAGGATTACAACCGCATCTTTCCGGCATTCCGAGAGGACAAGCCGCACTCGGCCTTGGCAGCCTTGGATGCTGTCGCTACTCTCGTGTGGGGCTTGGATACGTCCTCGGGCATCCTGAGTGGAAAGGGTAGTTTCATGCGCCTGGAGAACAGCCATTGGAGTAACTCCAACAGAGGGCATGAGTACGGCCTCAACCTGGAAGCACTGGAAGGCTATGAGATCGCCAATCCACGCATGATCAAAGCGCTTAAACAACGGCGCGGGCGCGAATGTTACGACACTGAAACGGGGAAGCTGGTGCCTATGGATCCTGCTAGGGTCCAAGTGCCGATTAACCGGG…
	0b6c62f13beb2ce7e76bc472c28ffc0e90221712	1761	4	CCTGTTGGGCAGTTACAAGCAGCCGGGTGTTGCATGAGGCAGGCGTCCTGATAACACCGGAGGATTACAACCGCATCTTTCCGGCATTGTGGGGCTTCAATAGGCAGATCCTCGGGCATCCTGAGTGGAAAGGGTAGTTTCATGCGCCTGGAGAACAGCCATTGGAGTAACTCCAACAGAGGGCATGAGTACGGCCTCAACCTGGAAGCACTGGAAGGCTATGAGATCGCCAATCCACGCATGATCAAAGCGCTTAAACAACGGCGCGGGCGCGAATGTTACGACACTGAAACGGGGAAGCTGGTGCCTATGGATCCTGCTAGGGTCCAAGTGCCGATTAACCGGGTCGTGCCCCATGTGTTGGTGGATACCTCTGCAGCGGCCAAACCAGGCTTCCTA…
	46dbd4f517513125ee5d4966c001acdd7efd117e	1755	4	TCCTGTTGGGCAGTTACAAGCAGCCGGGTGTTGCATGAGGCAGGCGTCCTGATAACACCGGAGGATTACAACCGCATCTTTCCGGCATTCCGAGAGGACAAGCCGCACTCGGCCACTCTCGTGTGGGGCTTGGATACGTCCTCGGGCATCCTGAGTGGAAAGGGTAGTTTCATGCGCCTGGAGAACAGCCATTGGAGTAACTCCAACAGAGGGTATGAGTACGGCCTCAACCTGGAAGCACTGGAAGGCTATGAGATCGCCAATCCACGCATGATCAAAGCGCTTAAACAACGGCGCGGGCGCGAATGTTACGACACTGAAACGGGAAGCTGGTGCCTATGGATCCTGCTAGGGTCCAAGTGCCGATTAACCGGGTCGTGCCCCATGTGTTGGTGGATA…
	66fa4430cb664839556a916c12a1cada02c231d9	1745	4	TCCTGTTGGGCAGTTACAAGCAGCCGGGTGTTGCATGAGGCAGGCGTCCTGATAACACCGGAGGATTACAACCGCATCTTTCCGGCATTCCGAGAGGACAAGCCGCACTCGGCCTTGGCAGCCTTGGATGCTGTCGCTACTCTCGTGTGGGGCTTGGATACGTCCTCGGGCATCCTGAGTGGAAAGGGTAGTTTCATGCGCCTGGAGAACAGCCATTGGAGTAACTCCAACAGAGGGTATGAGTACGGCCTCAACCTGGAAGCACTGGAAGGCTATGAGATCGCCAATCCACGCATGATCAAAGCGCTTAAACAACGGCGCGGGCGCGAATGTTACGACACTGAAACGGGGAAGCTGGTGCCTATGGATCCTGCTAGGGTCCAAGTGCCGATTAACCGG…
	6684514ade181403abfb88cf4169cb969dfe74c6	1725	4	TCCTGTTGGGCAGTTACAAGCAGCCGGGTGTTGCATGAGGCAGGCGTCCTGATAACACCGGAGGATTGCATCTTTCCGGCATTCCGAGAGGACAAGCCGCACTCGGCCACTCTCGTGTGGGGCTTGGATACGTCCTCGGGCATCCTGAGTGGAAAGGGTAGTTTCATGCGCCTGGAGAACAGCCATTGGAGTAACTCCAACAGAGGGTATGAGTACGGCCTCAACCTGGAAGCACTGGAAGGCTATGAGATCGCCAATCCACGCATGATCAAAGCGCTTAAACAACGGCGCGGGCGCGAATGTTACGACACTGAAACGGGGAAGCTGGTGCCTATGGATCCTGCTAGGGTCCAAGTGCCGATTAACCGGGTCGTGCCCCATGTGTTGGTGGATACCTCT…
	c8325f22e9c197e068bdc58a0d293e006528e187	1663	4	CCTGTTGGGCAGTTACAAGCAGCCGGGTGTTGCATGAGGCAGGCGTCCTGATAACACCGGAGGATTACAACCGCATCTTTCCGGCATTCCGAGAGGACAAGCCGCACTCGGCCTTGGCAGCCTTGGATGCTGTCGCTACTCTCGTGTGGGGCTTGGATACGTCCTCGGGCATCCTGAGTGGAAAGGGTAGTTTCATGCGCCTGGAGAACAGCCATTGGAGTAACTCCAACAGAGGGCATGAGTACGGCCTCAACCTGGAAGCACTGGAAGGCTAGCGGCCAAGATCGCCAATCCACGCATGATCAAAGCGCTTACAGTTGACAGATGGGACCAAGTGCACAGCTTCAAAACGAGAGCAGCTGTCAAGTTCGCAGAGCTGACGAAGCGCGTCTCGTACAA…
	140ea92b474b96e51676f08c15f993bc6547ac87	1655	4	CCTGTTGGGCAGTTACAAGCAGCCGGGTGTTGCATGAGGCAGGCGTCCTGATAACACCGGAGGATTACAACCGCATCTTTCCGGCATTCCGAGAGGACAAGCCGCACTCGGCCTTGGCAGCCTTGGATGCTGTCGCTACTCTCGTGTGGGGCTTGGATACGTCCTCGGGCATCCTGAGTGGAAAGGGTAGTTTCATGCGCCTGGAGAACAGCCATTGGAGTAACTCCAACAGAGGGTATGAGTACGGCCTCAACCTGGAAGCACTGGAAGGCTAGCGGCCAAACCAGGCTTCTGAGAAAATAGGCTCACAGTTGACAGATGGGACCAAGTGCACAGCTTCAAAACGAGAGCAGCTGTCAAGTTTGCAGAGCTGACGAAGCGCGTCTCGTACAACTCAGT…
	0e32929596329b197a7eb27b7ae572145ad83624	1649	4	CCTGTTGGGCAGTTACAAGCAGCCGGGTGTTGCATGAGGCAGGCGTCCTGATAACACCGGAGGATTACAACCGCATCTTTCCGGCATTCCGAGAGGACAAGCCGCACTCGGCCACTCTCGTGTGGGGCTTGGATACGTCCTCGGGCATCCTGAGTGGAAAGGGTAGTTTCATGCGCCTGGAGAACAGCCATTGGAGTAACTCCAACAGAGGGTATGAGTACGGCCTCAACCTGGAAGCACTGGAAGGCTATGAGATCACCTCTGCAGCGGCCAAACCAGGCTTCCTAGAAAATAGGCTCACAGTTGACAGATGGGACCAAGTGCACAGCTTCAAAACGAGAGCAGCTGTCAAGTTCGCAGAGCTGACGAAGCGCGTCTCGTACAACTCAGTTCTTGACC…
	2e0ed6cebf26c1359232ed18d692d5e8b0e4149e	1036	4	CCTGTTGGGCAGTTACAAGCAGCCGGGTGTTGCATGAGGCAGGCGTCCTGATAACACCGGAGGATTACAACCGCATCTTTCCGGCATTCCGAGAGGACAAGCCGCACTCGGCCTTGGCAGCCTTGGATGCTGTCGCTACTCTCGTGTGGGGCTTGGATACGTCCTCGGGCATCCTGAGTGGAAAGGGTAGTTTCATGCGCCTGGAGAACAGCCATTGGAGTAACTCCAACAGAGGGTATGAGTACGGCCTCAACCTGGAAGCACTGGAAGGCTATGAGATCGCCAATCCACGCATGATCAAAGCGCTTAAACAACGGCGCGGGCGCGAATGTTACGACACTGAAACGGGGAAGCTGGTGCCTATGGATCCTGCTAGGGTCCAAGTGCCGATTAACCGGG…
	0b9a9dfc7d8d7d0363b6ec7e7a8e8bdb0a584b2f	958	4	CCTGTTGGGCAGTTACAAGCAGCCGGGTGTTGCATGAGGCAGGCGTCCTGATAACACCGGAGGATTACAACCGCATCTTTCCGGCATTCCGAGAGGACAAGCCGCACTCGGCCTTGGCAGCCTTGGATGCTGTCGCCCGCTCGCTCGTTCTATTGCACACCTGGGCCCTCAACTGACCGACATCTACGCTCGCACGAGGAAGGCGTACAAAATGCTGGCGAGGGGAGGTGTTGCCGACAAGGTGAAAGTGGCGGAGATCCTCAACTCGATGGTGGGAGCTGCACCGGGTTACAGAGTCCTCAACAGGAACATCATCACTGCCGAAGAGGAAGTCTTGGTTAACGCCGCTAACAGTAACGGCAGACCCGGCGATGGTGTGTGTGGTGCGCTCTACGGCGC…
	da8c2c5b517409836d9cc85966c332f6b697b3b4	868	4	TTTACGTGTGAGGAGCCGGTTCTGACGGCCGCCAGTATCACCCAGGGCAAGCCGCACCTTAGATCATCTATGTTGCCCTCAACTGACCGACATCTACGCTCGCACGAGGAAGGCGTACAAAATGCTGGCGAGGGGAGGTGTTGCCGACAAGGTGAAAGTGGCGGAGATCCTCAACTCGATGGTGGGAGCTGCACCGGGTTACAGAGTCCTCAACAGGAACATCATCACTGCCGAAGAGGAAGTCTTGGTTAACGCCGCTAACAGTAACGGCAGACCCGGCGATGGTGTGTGTGGTGCGCTCTACGGCGCGTTCGGGGACGCATTCCCCAACGGTGCGATCGGCGCGGGAAACGCGGTCTTGGTCCGAGGACTCGAGGCCACCATCATACACGCAGCCGG…
	520b738b510a4d3e8e46a5c4f566a53e6992a22e	861	4	CCTGTTGGGCAGTTACAAGCAGCCGGGTGTTGCATGAGGCAGGCGTCCTGATAACACCGGAGGATTACAACCGCATCTTTCCGGCATTCCGAGAGGACAAGCCGCACTCGGCCTTGGCAGCCTTGGATGCTGTCGCTACTCTCGTGTGGGGCTTGGATACGTCCTCGGGCATCCTGAGTGGAAAGGGTAGTTTCATGCGCCTGGAGAACAGCCATTGGAGTAACTCCAACAGAGGGTATGAGTACGGCCTCAACCTGGAAGCACTGGAAGGCTATGAGATCGCCAATCCACGCATGATCAAAGCGCTTAAACAACGGCGCGGGCGCGAATGTTACGACACTGAAACGGGGAAGCTGGTGCCTATGGATCCTGCTAGGGTCCAAGTGCCGATTAACCGGG…
	3b9040054e68f0fd4758413187790a9fa7ba9379	859	4	CCTGTTGGGCAGTTACAAGCAGCCGGGTGTTGCATGAGGCAGGCGTCCTGATAACACCGGAGGATTACAACCGCATCTTTCCGGCATTCCGAGAGGACAAGCCGCACTCGGCCTTGGCAGCCTTGGATGCTGTCGCTACTCTCGTGTGGGGCTTGGATACGTCCTCGGGCATCCTGAGTGGAAAGGGTAGTTTCATGCGCCTGGAGAACAGCCATTGGAGTAACTCCAACAGAGGGTATGAGTACGGCCTCAACCTGGAAGCACTGGAAGGCTATGAGATCGCCAATCCACGCATGATCAAAGCGCTTAAACAACGGCGCGGGCGCGAATGTTACGACACTGAAACGGGGAAGCTGGTGCCTATGGATCCTAGGGTCCAAGTGCCGATTAACCGGGTCG…
	1871dca5635391d6d92978bfcc520a025bbefc0d	841	4	TCCTGTTGGGCAGTTACAAGCAGCCGGGTGTTGCATTTGCACACCTGGGCCCTCAACTGACCGACATCTACGCTCGCACGAGGAAGGCGTACAAAATGCTGGCGAGGGGAGGTGTTGCCGACAAGGTGAAAGTGGCGGAGATCCTCAACTCGATGGTGGGAGCTGCACCGGGTTACAGAGTCCTCAACAGGAACATCATCACTGCCGAAGAGGAAGTCTTGGTTAACGCCGCTAACAGTAACGGCAGACCCGGCGATGGTGTGTGTGGTGCGCTCTACGGCGCGTTCGGGGACGCATTCCCCAACGGTGCGATCGGCGCGGGAAACGCGGTCTTGGTCCGAGGACTCGAGGCCACCATCATACACGCAGCCGGAGCTGACTTCAGAGAAGTCGACGAAG…
	4cf672a230d151b9ea4edefa443eb7ba7ac0e9e7	818	4	TTTCCTAAGCCCAGGTACTCCGACGCTTGTGTGGTGAAGTTCGAGAGCGTCGCCCGCTCGCTCGTTCTATTGCACACCTGGGCCCTCAACTGACCGACATCTACGCTCGCACGAGGAAGGCGTACAAAATGCTGGCGAGGGGAGGTGTTGCCGACAAGGTGAAAGTGGCGGAGATCCTCAACTCGATGGTGGGAGCTGCACCGGGTTACAGAGTCCTCAACAGGAACATCATCACTGCCGAAGAGGAAGTCTTGGTTAACGCCGCTAACAGTAACGGCAGACCCGGCGATGGTGTGTGTGGTGCGCTCTACGGCGCGTTCGGGGACGCATTCCCCAACGGTGCGATCGGCGCGGGAAACGCGGTCTTGGTCCGAGGACTCGAGGCCACCATCATACACG…
	23ee45a11c70bfaa76f8c217a29738c9700daad0	800	4	TTTTACGTGTGAGGAGCCGGTTCTGACGGCCGCCAGTATCACCCAGGGCAAGCCGCACCTTAGATCATCTATGTTGCCGACAAGGTGAAAGTGGCGGAGATCCTCAACTCGATGGTGGGAGCTGCACCGGGTTACAGAGTCCTCAACAGGAACATCATCACTGCCGAAGAGGAAGTCTTGGTTAACGCCGCTAACAGTAACGGCAGACCCGGCGATGGTGTGTGTGGTGCGCTCTACGGCGCGTTCGGGGACGCATTCCCCAACGGTGCGATCGGCGCGGGAAACGCGGTCTTGGTCCGAGGACTCGAGGCCACCATCATACACGCAGCCGGAGCTGACTTCAGAGAAGTCGACGAAGAAACCGGCGCGCGACAGCTAAGAGCAGCATACCGTGCGGCG…
	8db86a21472a04ee85b05b6fdc014100867221ee	783	4	CCTGTTGGGCAGTTACAAGCAGCCGGGTGTTGCATGAGGCAGGCGTCCTGATAACACCGGAGGATTACAACCGCATCTTTCCGGCATTCCGAGAGGACAAGCCGCACTCGGCCTTGGCAGCCTTGGATGCTGTCGCTACTCTCGTGTGGGGCTTGGATACGTCCTCGGGCATCCTGAGTGGAAAGGGTAGTTTCATGCGCCTGGAGAACAGCCATTGGAGTAACTCCAACAGAGGGTATGAGTACGGCCTCAACCTGGAAGCACTGGAAGGCTATGAGATCGCCAATCCACGCATGATCAAAGCGCTTAAACAACGGCGCGGGCGCGAATGTTACGACACTGAAACGGGGAAGCTGGTGCCTATGGATCCTGCTAGGGTCCAAGTGCCGATTAACCGGG…
	6580834f11d6eb400b81beeb5789c6fbf1a46029	781	4	CCTGTTGGGCAGTTACAAGCAGCCGGGTGTTGCATGAGGCAGGCGTCCTGATAACACCGGAGGATTACAACCGCATCTTTCCGGCATTCCGATGGTGGGAGCTGCACCGGGTTACAGAGTCCTCAACAGGAACATCATCACTGCCGAAGAGGAAGTCTTGGTTAACGCCGCTAACAGTAACGGCAGACCCGGCGATGGTGTGTGTGGTGCGCTCTACGGCGCGTTCGGGGACGCATTCCCCAACGGTGCGATCGGCGCGGGAAACGCGGTCTTGGTCCGAGGACTCGAGGCCACCATCATACACGCAGCCGGAGCTGACTTCAGAGAAGTCGACGAAGAAACCGGCGCGCGACAGCTAAGAGCAGCATACCGTGCGGCGGCTAACCTAGTCACTGCCAA…
	08140259b7ef23750b9705e1d296ea50b5b8e225	731	4	CCTGTTGGGCAGTTACAAGCAGCCGGGTGTTGCATGAGGCAGGCGTCCTGATAACACCGGAGGATTACAACCGCATCTTTCCGGCATTCCGAGAGGACAAGCCGCACTCGGCCTTGGCAGCCTTGGATGCTGTCGCTACTCTCGTGTGGGGCTTGGATACGTCCTCGGGCATCCTGAGTGGAAAGGGTAGTTTCATGCGCCTGGAGAACAGCCATTGGAGTAACTCCAACAGAGGGTATGAGTACGGCCTCAACCTGGAAGCACTGGAAGGCTATGAGATCGCCAATCCACGCATGATCAAAGCGCTTAAACAACGGCGCGGGCGCGAATGTTACGACACTGAAACGGGGAAGCTGGTGCCTATGGATCCTGCTAAGGTCCAAGTGCAGATTAACCGGG…
	48eddeed6c2e082c55fd7ae619fd8dacd2acff24	722	4	CCTGTTGGGCAGTTACAAGCAGCCGGGTGTTGCATGAGGCAGGCGTCCTGATAACACCGGAGGATTACAACCGCATCTTTCCGGCATTCCGAGAGGACAAGCCGCACTCGGCCTTGGCAGCCTTGGATGCTGTCGCTACTCTCGTGTGGGGCTTGGATACGTCCTCGGGCATCCTGAGTGGAAAGGGTAGTTTCATGCGCCTGGAGAACAGCCATTGGAGTAACTCCAACAGAGGGTATGAGTACGGCCTCAACCTGGAAGCACTGGAAGGCTATGAGATCGCCAATCCACGCATGATCAAAGCGCTTAAACAACGGCGCGGGCGCGAATGTTACGACACTGAAACGGGGAAGCTGGTGCCTATGGATCCTGCTAGGGTCCAAGTGCCGATTAACCGGG…
	0eb106be10d57d7248a74bf018970c4b5c1abbe3	720	4	TTTACGTGTGAGGAGCCGGTTCTGACGGCCGCCAGTATCACCCAGGGCAAGCCGCACCTTAGATCATCTATGTTGCCCAGCGGAGGCAAGGAAGTCTTGGTTAACGCCGCTAACAGTAACGGCAGACCCGGCGATGGTGTGTGTGGTGCGCTCTACGGCGCGTTCGGGGACGCATTCCCCAACGGTGCGATCGGCGCGGGAAACGCGGTCTTGGTCCGAGGACTCGAGGCCACCATCATACACGCAGCCGGAGCTGACTTCAGAGAAGTCGACGAAGAAACCGGCGCGCGACAGCTAAGAGCAGCATACCGTGCGGCGGCTAACCTAGTCACTGCCAACGGTATCACCAGTGCTGCCATCCCCTTGCTGAGTACACACATCTTCTCCAACGGTCGAAAC…
	68c53a5165b9689ca7fe08cb7fe4d71ecfc1429c	717	4	TCCTGTTGGGCAGTTACAAGCAGCCGGGTGTTGCATGAGGCAGGCGTCCTGATAACACCGGAGGATTACAACCGCATCTTTCCGGCATTCCGAGAGGACAAGCCGCACTCGGCCTTGGCAGCCTTGGATGCTGTCGCTACTCTCGTGTGGGGCTTGGATACGTCCTCGGGCATCCTGAGTGGAAAGGGTAGTTTCATGCGCCTGGAGAACAGCCATTGGAGTAACTCCAACAGAGGGTATGAGTACGGCCTCAACCTGGAAGCACTGGAAGGCTATGAGATCGCCAATCCACGCATGATCAAAGCGCTTAAACAACGGCGCGGGCGCGAATGTTACGACACTGAAACGGGGAAGCTGGTGCCTATGGATCCTGCTAGGGTCCAAGTGCCGATTAACCGG…
	48bf72ef95f6e8f632054c5b244e4a39b54900ab	692	4	TCCTGTTGGGCAGTTACAAGCAGCCGGGTGTTGCATGAGGCAGGCGTCCTGATAACACCGGAGGAAGTCTTGGTTAACGCCGCTAACAGTAACGGCAGACCCGGCGATGGTGTGTGTGGTGCGCTCTACGGCGCGTTCGGGGACGCATTCCCCAACGGTGCGATCGGCGCGGGAAACGCGGTCTTGGTCCGAGGACTCGAGGCCACCATCATACACGCAGCCGGAGCTGACTTCAGAGAAGTCGACGAAGAAACCGGCGCGCGACAGCTAAGAGCAGCATACCGTGCGGCGGCTAACCTAGTCACTGCCAACGGTATCACCAGTGCTGCCATCCCCTTGCTGAGTACACACATCTTCTCCAACGGTCGAAACAGACTGGAACAGTCCTTCGGCGCATTG…
	78695aa5494314d0d30f55d289a5cc9c14692da3	668	4	CCTGTTGGGCAGTTACAAGCAGCCGGGTGTTGCATGAGGCAGGCGTCCTGATAACACCGGAGGATTACAACCGCATCTTTCCGGCATTCCGAGAGGACAAGCCGCACTCGGCCTTGGCAGCCTTGGATGCTGTCGCTACTCTCGTGTGGGGCTTGGATACGTCCTCGGGCATCCTGAGTGGAAAGGGTAGTTTCATGCGCCTGGAGAACAGCCATTGGAGTAACTCCAACAGAGGGTATGAGTACGGCCTCAACCTGGAAGCACTGGAAGGCTATGAGATCGCCAATCCACGCATGATCAAAGCGCTTAAACAACGGCGCGGGCGCGAATGTTACGACACTGAAACGGGGAAGCTGGTGCCTATGGATCCTGCTAGGGTCCAAGTGCCGATTAACCGGG…
	2f4c4ef81831c7357a5cf5ba5a47aaf1a9118bb3	634	4	CCTGTTGGGCAGTTACAAGCAGCCGGGTGTTGCATGAGGCAGGCGTCCTGATAACACCGGAGGATTACAACCGCATCTTTCCGGCATTCCGAGAGGACAAGCCGCACTCGGCCTTGGCAGCCTTGGATGCTGTCGCTACTCTCGTGTGGGGCTTGGATACGTCCTCGGGCATCCTGAGTGGAAAGGGTAGTTTCATGCGCCTGGAGAACAGCCATTGGAGTAACTCCAACAGAGGGTATGAGTACGGCCTCAACCTGGAAGCACTGGAAGGCTATGAGATCGCCAATCCACGCATGATCAAAGCGCTTAAACAACGGCGCGGGCGCGAATGTTACGACACTGAAACGGGGAAGCTGGTGCCTATGGATCCTGCTAGGGTCCAAGTGCCGATTAACCGGG…
	15ca01b08a7180b903fa75f1c299fb4a2a4cb410	631	4	CCTGTTGGGCAGTTACAAGCAGCCGGGTGTTGCATGAGGCAGGCGTCCTGATAACACCGGAGGATTACAACCGCATCTTTCCGGCATTCCGAGAGGACAAGCCGCACTCGGCCTTGGCAGCCTTGGATGCTGTCGCTACTCTCGTGTGGGGCTTGGATACGTCCTCGGGCATCCTGAGTGGAAAGGGTAGTTTCATGCGCCTGGAGAACAGCCATTGGAGTAACTCCAACAGAGGGCATGAGTACGGCCTCAACCTGGAAGCACTGGAAGGCTATGAGATCGCCAATCCACGCATGATCAAAGCGCTTAAACAACGGCGCGGGCGCGAATGTTACGACACTGAAACGGGGAAGCTGGTGCCTATGGATCCTGCTAGGGTCCAAGTGCCGATTAACCGGG…
	2689c067baf3d11dbe9de7844047ae492e724b0a	630	4	TCCTGTTGGGCAGTTACAAGCAGCCGGGTGTTGCATGAGGCAGGCGTCCTGATAACACCGGAGGATTACAACCGCATCTTTCCGGCATTCCGAGAGGACAAGCCGCACTCGGCCTTGGCAGCCTTGGATGCTGTCGCTACTCTCGTGTGGGGCTTGGATACGTCCTCGGGCATCCTGAGTGGAAAGGGTAGTTTCATGCGCCTGGAGAACAGCCATTGGAGTAACTCCAACAGAGGGTATGAGTACGGCCTCAACCTGGAAGCACTGGAAGGCTATGAGATCGCCAATCCACGCATGATCAAAGCGCTTAAACAACGGCGCGGGCGCGAATGTTACGACACTGAAACGGGGAAGCTGGTGCCTATGGATCCTGCTAGGGTCCAAGTGCCGATTAACCGG…
	8027a6e10c1b3722007b2c8806d869fb20f26f0f	564	4	CCTGTTGGGCAGTTACAAGCAGCCGGGTGTTGCATGAGGCAGGCGTCCTGATAACACCGGAGGATTACAACCGCATCTTTCCGGCATTCCGAGAGGACAAGCCGCACTCGGCCTTGGCAGCCTTGGATGCTGTCGCTACTCTCGTGTGGGGCTTGGATACGTCCTCGGGCATCCTGAGTGGAAAGGGTAGTTTCATGCGCCTGGAGAACAGCCATTGGAGTAACTCCAACAGAGGGCATGAGTACGGCCTCAACCTGGAAGCACTGGAAGGCTATGAGATCGCCAATCCACGCATGATCAAAGCGCTTAAACAACGGCGCGGGCGCGAATGTTACGACACTGAAACGGGGAAGCTGGTGCCTATGGATCCTGCTAGGGTCCAAGTGCCGATTAACCGGG…
	4fd4469b81fccb9f86151cb7b0a54bdddba6cf77	516	4	TCCTGTTGGGCAGTTACAAGCAGCCGGGTGTTGCATGAGGCAGGCGTCCTGATAACACCGGAGGATTACAACCGCATCTTTCCGGCATTCCGAGAGGACAAGCCGCACTCGGCCTTGGCAGCCTTGGATGCTGTCGCTACTCTCGTGTGGGGCTTGGATACGTCCTCGGGCATCCTGAGTGGAAAGGGTAGTTTCATGCGCCTGGAGAACAGCCATTGGAGTAACTCCAACAGAGGGTATGAGTACGGCCTCAACCTGGAAGCACTGGAAGGCTATGAGATCGCCAATCCACGCATGATCAAAGCGCTTAAACAACGGCGCGGGCGCGAATGTTACGACACTGAAACGGGGAAGCTGGTGCCTATGGATCCTGCTAGGGTCCAAGTGCCGATTAACCGG…
	20f9f3bb7e0e3d0b3820eba019f1c1dc0073e03d	499	4	CCTGTTGGGCAGTTACAAGCAGCCGGGTGTTGCATGAGGCAGGCGTCCTGATAACACCGGAGGATTACAACCGCATCTTTCCGGCATTCCGAGAGGACAAGCCGCACTCGGCCTCTCTCGTGTGGGGCTTGGATACGTCCTCGGGCATCCTGAGTGGAAAGGGTAGTTTCATGCGCCTGGAGAACAGCCATTGGAGTAACTCCAACAGAGGGTATGAGTACGGCCTCAACCTGGAAGCACTGGAAGGCTATGAGATCGCCAATCCACGCATGATCAAAGCGCTTAAACAACGGCGCGGGCGCGAATGTTACGACACTGAAACGGGGAAGCTGGTGCCTATGGATCCTGCTAGGGTCCAAGTGCCGATTAACCGGGTCGTGCCCCATGTGTTGGTGGATA…
	4c4376b26bcf592347aa753db5ed4059f282477e	457	4	TTTCCTAAGCCCAGGTACTCCGACGCTTGTGCTAAGAGCAGCATACCGTGCGGCGGCTAACCTAGTCACTGCCAACGGTATCACCAGTGCTGCCATCCCCTTGCTGAGTACACACATCTTCTCCAACGGTCGAAACAGACTGGAACAGTCCTTCGGCGCATTGGTGGAGGCGTTCGACACGACAGAATGCGACGTCACCATCTATTGCTTGGCCAACAACATGGCCGTAAGGATTCAGCAACTGATCGACGATCACGCCCGCGAAGAGTTCGACGAGGAGGTGGTTGTAGAAGAGGAAGAGGAACATGAAGCTGATGCGATGAGTGATACGGAGACGCTGTCCAGTTTCGGTGACGAAACGGTGTGGGTGCCCAAACATAGCACTCTAGCTGGAAGGCC…
	2253478edd07ae0ba26ef04f67523060f1aafe8e	407	4	CCTGTTGGGCAGTTACAAGCAGCCGGGTGTTGCATGAGGCAGGCGTCCTGATAACACCGGAGGATTACAACCGCATCTTTCCGGCATTCCGAGAGGACAAGCCGCACTCGGCCTTGGCAGCCTTGGATGCTGTCGCTACTCTCGTGTGGGGCTTGGATACGTCCTCGGGCATCCTGAGTGGAAAGGGTAGTTTCATGCGCCTGGAGAACAGCCATTGGAGTAACTCCAACAGAGGGTATGAGTACGGCCTCAACCTGGAAGCACTGGAAGGCTATGAGATCGCCAATCCACGCATGATCAAAGCGCTTAAACAACGGCGCGGGCGCGAATGTTACGACACTGAAACGGGGAAGCTGGTGCCTATGGACCGCTCGCAGACGAAGTGATGCAGTATGTCCA…
	18c62db6ddcbed2c46af6ee3a8c4a35da514fe43	301	4	TCCTGTTGGGCAGTTACAAGCAGCCGGGTGTTGCATGAGGCAGGCGTCCTGATAACACCGGAGGATTACAACCGCATCTTTCCGGCATTCCGAGAGGACAAGCCGCACTCGGCCTTGGCAGCCTTGGATGCTGTCGCTACTCTCGTGTGGGGCTTGGATACGTCCTCGGGCATCCTGAGTGGAAAGGGTAGTTTCATGCGCCTGGAGAACAGCCATTGGAGTAACTCCAACAGAGGGTATGAGTACGACCTTCTCCTCACCCACGCCCGAGGTCACACTCGAGGTAGAGATCTGTTCGGCA
	a290ad95fadec5d3dab5109e8c4f1325e024bd8f	283	4	GTGTCAAGAGATCAGCACCTGTCACCATCTATTGCTTGGCCAACAACATGGCCGTAAGGATTCAGCAACTGATCGACGATCACGCCCGCGAAGAGTTCGACGAGGAGGTGGTTGTAGAAGAGGAAGAGGAACATGAAGCTGATGCGATGAGTGATACGGAGACGCTGTCCAGTTTCGGTGACGAAACGGTGTGGGTGCCCAAACATAGCACTCTAGCTGGAAGGCCAGGATATAGTGCCTCTTACGGCGACCGCAGATCCCTTTTTGTCGGCACGAAGTTCCA
	ef1a784cfd3d6050a030b6cbc08c6b29ded56aca	238	4	CCTGTTGGGCAGTTACAAGCAGCCGGGTGTTGCATGAGGCAGGCGTCCTGATAACACCGGAGGATTACAACCGCATCTTTCCGGCATTCCGAGAGGACAAGCCGCACTCGGCCTTGGCAGCCTTGGATGCTGTCGCTACTCTCGTGTGGGGCTTGGATACGTCCTCGGGCATCCTGAGTGGAAAGGGTATTGCTTGGACCGCTCGCAGACGAAGTGATGCAGTATGTCCACAAGGGCA
	3d4be12ce8c1001028dbe8630e0ba0496bacf77b	230	4	TCCTGTTGGGCAGTTACAAGCAGCCGGGTGTTGCATGAGGCAGGCGTCCTGATAACACCGGAGGATTACAACCGCATCTTTCCGGCATTCCGAGAGGACAAGCCGCACTCGGCCTTGGCAGCCTTGGATGCTGTCGCTACTCTCGTGTGGGGCTTGGATACGTCCTCGGGCATCCTGAGTGGAAAGGGTAGTTTCTCGCAGACGAAGTGATGCAGTATGTCCACAAGGGC
	fb9403467174768e21ae68d399481afd562d87ba	206	4	TCCTGTTGGGCAGTTACAAGCAGCCGGGTGTTGCATGAGGCAGGCGTCCTGATAACACCGGAGGATTACAACCGCATCTTTCCGGCATTCCGAGAGGACAAGCCGCACTCGGCCTTGGCAGCCTTGGATGCTGTCGCTACTCTCGTGTGGGGCTTGGATACGTCCTCGGGCATCCAGACGAAGTGATGCAGTATGTCCACAAGGGC
	af20c32a8103a9aa2b80a68c129aa8c6dda9ed87	197	4	CCTGTTGGGCAGTTACAAGCAGCCGGGTGTTGCATGAGGCAGGCGTCCTGATAACACCGGAGGATTACAACCGCATCTTTCCGGCATTCCGAGAGGACAAGCCGCACTCGGCCTTGGCAGCCTTGGATGCTGTCGCTACTCTCGTGTGGGGCTTGGACCGCTCGCAGACGAAGTGATGCAGTATGTCCACAAGGGCA
	816cb1a07656d5f75dfd5d0672150c5b66b118b9	1799	4	TGTCACCATCTATTGCTTGGCCAACAACATGGCCGTAAGGATTCAGCAACTGATCGACGATCACGCCCGCGAAGAGTTCGACGAGGAGGTGGTTGTAGAAGAGGAAGAGGAACATGAAGCTGATGCGATGAGTGATACGGAGACGCTGTCCAGTTTCGGTGACGAAACGGTGTGGGTGCCCAAACATAGCACTCTAGCTGGAAGGCCAGGATATAGTGCCTCTTACGGCGACCGCAGATCCCTTTTTGTCGGCACGAAGTTCCACCGCGCCGCAGTTGCTATGTCGTCAATTGAAGCGGCTTGGCCTAAGACCAAAGAAGCCAACGCCAAACTCATCGAGTACATACGAGGGCAACACCTCGTCGACGTCCTAAAGAGCTGTCCGGTCAACGACATACC…
	16cdff943d7d0ae71750c7cf6d90b669dc16fae5	1747	4	TGTCACCATCTATTGCTTGGCCAACAACATGGCCGTAAGGATTCAGCAACTGATCGACGATCACGCCCGCGAAGAGTTCGACGAGGAGGTGGTTGTAGAAGAGGAAGAGGAACATGAAGCTGATGCGATGAGTGATACGGAGACGCTGTCCAGTTTCGGTGACGAAACGGTGTGGGTGCCCAAACATAGCACTCTAGCTGGAAGGCCAGGATATAGTGCCTCTTACGGCGACCGCAGATCCCTTTTTGTCGGCACGAAGTTCCACCGCGCCGCAGTTGCTATGTCGTCAATTGAAGCGGCTTGGCCTAAGACCAAAGAAGCCAACGCCAAACTCATCGAGTACATACGAGGGCAACACCTCGTCGACGTCCTAAAGAGCTGTCCGGTCAACGACAGTGC…
	2fb1da098ef4dda6e8ab13c0d12dc54555688739	1743	4	GTCACCATCTATTGCTTGGCCAACAACATGGCCGTAAGGATTCAGCAACTGATCGACGATCACGCCCGCGAAGAGTTCGACGAGGAGGTGGTTGTAGAAGAGGAAGAGGAACATGAAGCTGATGCGATGAGTGATACGGAGACGCTGTTCAGTTTCGGTGACGAAACGGTGTGGGTGCCCAAACATAGCACTCTAGCTGGAAGGCCAGGATATAGTGCCTCTTACGGCGACCGCAGATCCCTTTTTGTCGGCACGAAGTTCCACCGCGCCGCAGTTGCTATGTCGTCAATTGAAGCGGCTTGGCCTAAGACCAAAGAAGCCAACGCCAAACTCATCGAGTACATACGAGGGCAACACCTCGTCGACGTCCTAAAGAGCTGTCCGGTCAACGACATACCT…
	082cc4a7b30fe13e3ed3349fad0d418aec93d36c	1138	4	GTCACCATCTATTGCTTGGCCAACAACATGGCCGTAAGGATTCAGCAACTGATCGACGATCACGCCCGCGAAGAGTTCGACGAGGAGGTGGTTGTAGAAGAGGAAGAGGAACATGAAGCTGATGCGATGAGTGATACGGAGACGCCAGTCCAGCGTCACCTCATCAGCGGGATCCATACTGCCAGTGCCCCGAAGGGCGCCAGTTACGCCAGCGGCATCATTGGCGGGCAGCGTCCACGGCCATAGTGTACGCAGCGCCCCTGCCATGAGGGCCGCCAGCACAGGTGCCAGAAGCGTGCGCAGTGAGAACTGACGTCGCCAGCGTCGCCGGCTCAGCGGGGCTACCTAGAGGGCTAACACGGGACCAGTTCGGCGCCGTGAGAGCTAGGGCCCGCAGGG…
	9d27e97d5c09937bc36d03d3bad073f9bdd92b43	616	4	GTCACCATCTATTGCTTGGCCAACAACATGGCCGTAAGGATTCAGCAACTGATCGACGATCACGCCCGCGAAGAGTTCGACGAGGAGGTGGTTGTAGAAGAGGAAGAGGAACATGAAGCTGATGCGATGAGTGATACGGAGACGCTGTCCAGTTTCGGTGACGAAACGGTGTGGGTGCCCAAACATAGCACTCTAGCTGGAAGGCCAGGATATAGTGCCTCTTACGGCGACCGCAGATCCCTTTTTGTCGGCACGAAGTTCCACCGCGCCGCAGTTGCTATGTCGTCAATTGAAGCGGCTTGGCCTAAGACCAAAGAAGCCAACGCCAAACTCATCGAGTACATACGAGGGCAACACCTCGTCGACGTCCTAAAGAGCTGTCCGGTCAACGACATACCT…
	4555384d28c5ef6b8b17a458c6a70b6f94f03eb7	408	4	TGTCACCATCTATTGCTTGGCCAACAACATGGCCGTAAGGATTCAGCAACTGATCGACGATCACGCCCGCGAAGAGTTCGACGAGGAGGTGGTTGTAGAAGAGGAAGAGGAACATGAAGCTGATGCGATGAGTGATACGGAGACGCTGTCCAGTTTCGGTGACGAAACGGTGTGGGTGCCCAAACATAGCACTCTAGCTGGAAGGCCAGGATATAGTGCCTCTTACGGCGACCGCAGATCCCTTTTTGTCGGCACGAAGTTCCACCGCGCCGCAGTTGCTATGTCGTCAATTGAAGCGGCTTGGCCTAAGACCAAAGAAGCCAACGCCAAACTCATCGAGTACATTGCTAAGGTGCGTTCTCTGCCGAAGAAATCAGAGTATAACCAGCCGCTTATACA…
	f4c16f1403413129e386843339276d98010ebf47	306	4	TGTCACCATCTATTGCTTGGCCAACAACATGGCCGTAAGGATTCAGCAACTGATCGACGATCACGCCCGCGAAGAGTTCGACGAGGAGGTGGTTGTAGAAGAGGAAGAGGAACATGAAGCTGATGCGATGAGTGATACGGAGACGCTGTCCAGTTTCGGTGACGAAACGGTGTGGGTGCCCAAACATAGCACTCTAGCTGGAAGGCCAGGATATAGTGCCTCTTACGGCGACCGCAGATCCCTTTTTGTCGGCACGACTCTGCCGAAGAAATCAGAGTATAACCAGCCGCTTATACAGTCCCAAGT
	4811e119090de1070cff2be11d4cd5c0feea00f6	289	4	CCTGTTGGGCAGTTACAAGCAGCCGGGTGTTGCATGAGGCAGGCGTCCTGATAACACCGTAAGGATTCAGCAACTGATCGACGATCACGCCCGCGAAGAGTTCGACGAGGAGGTGGTTGTAGAAGAGGAAGAGGAACATGAAGCTGATGCGATGAGTGATACGGAGACGCTGTCCAGTTTCGGTGACGAAACGGTGTGGGTGCCCAAACATAGCACTCTAGCTGGAAGGCCAGGATATAGTGCCTCTTACGGCGACCGCAGATCCCTTTTTGTCGGCACGAAGTTCCAA
	e15ad961bf12f64d78c91820c3fa9b98dceace7b	192	4	GTCACCATCTATTGCTTGGCCAACAACTACCCCACCTTAAGCTCGTTCGGAGTCACGGACAAGTACGACGCTTACCTGGACATGGTTGACGGACTCAACTGCAACCTCGACACCGTGACGTTCGACCCTGCTAAGGTGCGTTCTCTGCCGAAGAAATCAGAGTATAACCAGCCGCTTATACAGTCCCAAGTA
	5c4fb308407411aed3555d50241697664565f2ea	138	4	TGTCACCATCTATTGCTTGGCCAACAACATGGTTGACGGACTCAACTGCAACCTCGACACCGTGACGTTCGACCCTGCTAAGGTGCGTTCTCTGCCGAAGAAATCAGAGTATAACCAGCCGCTTATACAGTCCCAAGT
	18d04925bf5388c1b236ab7e54782af853735b73	2047	4	TTTCCTAAGCCCAGGTACTCCGACGCTTGTGTGGTGAAGTTCGAGAGCAGCACGGGGTACTTCGCGGTACCGGCCAGCATGTTCATAGGGTGTAACTACCCCACCTTAAGCTCGTTCGGAGTCACGGACAAGTACGACGCTTACCTGGACATGGTTGACGGACTCGGTCTCTGGCGGGAACGGGAATGGAGCAATCAAAGGTGTTGGAGTTGTAGGTACAGGCGATGACCATGGGCAGCAGCAGGAGGGGGCTGGAGCACGTGTCCAAGGTATGGCCTCGCTGCAAGTGCCCGGGCCTATGGCATCTACTCTGCAAAGCATTCTTATGGCCGCCACGGAGAGGCGTGTGCGCCTGCCGTCGGGTCCCCCTCCGAGGACAATGCCAACAACCTTTCCTGA…
	02ee5c49c6f3c9705693f83ed81000049ed9c896	1180	4	TTTTCCTAAGCCCAGGTACTCCGACGCTTGTGTGGTGAAGTTCGAGAGCGTCAACACAGCGATTGTTGCAGCCAACATGTTCATAGGGTGTAACTACCCCACCTTAAGCTCGTTCGGAGTCACGGACAAGTACGACGCTTACCTGGACATGGTTGACGGACTCAACTGCAACCTCGACACCGTGACGTTCGACCCTGCTAAGGTGCGTTCTCTGCCGAAGAAATCAGAGTATAACCAGCCGCTTATACAGTCCCAAGTGCCCGGGCCTATGGCATCTACTCTGCAAAGCATTCTTATGGCCGCCACCAAGCGCAACTGCAATGTCACGCAGATGAGAGAGCTTCCGACCCTGGACTCAGCGGCAATGAACGTGGAGGCTTTTAAAAAATTTGCCTGCAA…
	d8b8b30e4733ad6be6b38880faca4bea269d728c	1137	4	TTTCCTAAGCCCAGGTACTCCGACGCTTGTGTGGTGAAGTTCGAGAGCGTCAACACAGCGATTGTTGCAGCCAACATGTTCATAGGGTGTAACTACCCCACCTTAAGCTCGTTCGGAGTCACGGACAAGTACGACGCTTACCTGGACATGGTTGACGGACTCAACTGCAACCTCGACACCGTGACGTTCGACCCTGCTAAGGTGCGTTCTCTGCCGAAGAAATCAGAGTATAACCAGCCGCTCGAGTCTTACGGGAGCAGCTGGCTGACACCAGGTGCGCCGCGTTTATTGGCGACGACAACGTCATAACCGGAGTGGTGTCCGATGATATGATGGTGGCCAGGTGCGCGTCCTGGCTGAACATGGAAGTGAAGATCATGGACATGGAAATCGGCAATA…
	6db724cbe4c035ddbe6698a4a464e9645256d5af	1016	4	TTTTACGTGTGAGGAGCCGGTTCTGACGGCCGCCAGTATCACCCAGGGCAAGCCGCACCTTAGATCATCTATGTTGCCCAGCGGAGGCAAGGAAGTGAAGGCGAGGATCCCATTCCCATAGCCGCTCGAGTCTTACGGGAGCAGCTGGCTGACACCAGGTGCGCCGCGTTTATTGGCGACGACAACGTCATAACCGGAGTGGTGTCCGATGATATGATGGTGGCCAGGTGCGCGTCCTGGCTGAACATGGAAGTGAAGATCATGGACATGGAAATCGGCAATAGGAGTCCTTATTTTTGTGGCGGCTTCCTGTTACTCGACACGGTAACAGGCACTGTAAGCCGAGTGTCGGACCCTGTAAAACGCCTGATGAAATGGGAAAACCGGCCCTGAACGATC…
	beeabe39e6136e3add791d836875e528b46b7309	794	4	TTTTCCTAAGCCCAGGTACTCCGACGCTTGTGTGGTGAAGTTCGAGAGCGTCAACACAGCGATTGTTGCAGCCAACATGTTCATAGGGTGTAACTACCCCACCTTAAGCTCGTTCGGAGTCACGGACAAGTACGACGCTTACCTGGACATGGTTGACGGACTCAACTGCAACCTCGACACCGTGACGTTCGACCCTGCTAAGGTGCGTTCTCTGCCGAAGAAATCAGAGTATAACCAGCCGCTTATACAGTCCCAAGTGCCCGGGCCTATGGCATCTACTCTGCAAAGCATTCTTATGGCCGCCACCAAGCGCAACTGCAATGTCACGCAGATGAGAGAGCTTCCGACCCTGGACTCAGCGGCAATGAACGTGGAGGCTTTTAAAAAATTTGCCTGCAA…
	0f1d3547e676e8ae8c73d33942ff025e69fd5fd1	790	4	TTTTCCTAAGCCCAGGTACTCCGACGCTTGTGTGGTGAAGTTCGAGAGCGTCAACACAGCGATTGTTGCAGCCAACATGTTCATAGGGTGTAACTACCCCACCTTAAGCTCGTTCGGAGTCACGGACAAGTACGACGCTTACCTGGACATGGTTGACGGACTCAACTGCAACCTCGACACCGTGACGTTCGACCCTGCTAAGGTGCGTTCTCTGCCGAAGAAATCAGAGTATAACCAGCCGCTTATACAGTCCCAAGTGCCCGGGCCTATGGCATCTACTCTGCAAAGCATTCTTATGGCCGCCACCAAGCGCAACTGCAATGTCACGCAGATGAGAGAGCTTCCGACCCTGGACTCAGCGGCAATGAACGTGGAGGCTTTTAAAAAATTTGCCTGCAA…
	22bf7655b4614fcdabed3adb2be8df39e8b6fcbc	743	4	TTTTACGTGTGAGGAGCCGGTTCTGACGGCCGCCAGTATCACCCAGGGCAAGCCGCACCTTAGATCATCTATGTTGCCCAGCGGAGGCAAGGAAGTGAAGGCGAGGATCCCATTCCCGTTCCCGCCAGAAACGGATGTGGACAGATGCCGCGCATTGCGCGAAGAAGTGGAAAGCTGGTACAGAGTGGGGATCCAGTGGCCACTGCAGGTGGCCGTAGCTACTCGCTACGGTGTAAACCATCTGCCGTTAGCCACAATGGCAATGGCCACGCTCGCCCAAGATCTGAGATCGTACTTGGGCGCGCGAGGGGAGTACGTATCCCTCTACGCCTAACCTTAATATTTTCTGCATCATACTCTCAACCAACCATGTTTCCCATGCAATTCACAAACTCAGCC…
	43f16cc5d146e601f9c44b82343793c0eb943c4d	736	4	TTTTCCTAAGCCCAGGTACTCCGACGCTTGTGTGGTGAAGTTCGAGAGCGTCAACACAGCGATTGTTGCAGCCAACATGTTCATAGGGTGTAACTACCCCACCTTAAGCTCGTTCGGAGTCACGGACAAGTACGACGCTTACCTGGACATGGTTGACGGACTCAACTGCAACCTCGACACCGTGACGTTCGACCCTGCTAAGGTGCGTTCTCTGCCGAAGAAATCAGAGTATAACCAGCCGCTTATACAGTCCCAAGTGCCCGGGCCTATGGCATCTACTCTGCAAAGCATTCTTATGGCCGCCACCAAGCGCAACTGCAATGTCACGCAGATGAGAGAGCTTCCGACCCTGGACTCAGCGGCAATGAACGTGGAGGCTTTTAAAAAATTTGCCTGCAA…
	4c44ce8b5e8fce8cfcc4f6cbf3ffcb22990e307a	643	4	TTTCCTAAGCCCAGGTACTCCGACGCTTGTGTGGTGAAGTTCGAGAGCGTCAACACAGCGATTGTTGCAGCCAACATGTTCATAGGGTGTAACTACCCCACCTTAAGCTCGTTCGGAGTCACGGACAAGTACGACGCTTACCTGGACATGGTTGACGGACTCAACTGCAACCTCGACACCGTGACGTTCGACCCTGCTAAGGTGCGTTCTCTGCCGAAGAAATCAGAGTATAACCAGCCGCTTATACAGTCCCAAGTGCCCGGGCCTATGGCATCTACTCTGCAAAGCATTCTTATGGCCGCCACCAAGCGCAACTGCAATGTCACGCAGATGAGAGAGCTTCCGACCCTGGACTCAGCGGCAATGAACGTGGAGGCTTTTAAAAAATTTGCCTGCAAG…
	3aad691ffd1ccb8222abfaaaaa0873afcce93557	571	4	TCCTAAGCCCAGGTACTCCGACGCTTGTGTGGTGAAGTTCGAGAGCGTCAACACAGCGATTGTTGCAGCCAACATGTTCATAGGGTGTAACTACCCCACCTTAAGCTCGTTCGGAGTCACGGACAAGTACGACGCTTACCTGGACATGGTTGACGGACTCAACTGCAACCTCGACACCGTGACGTTCGACCCTGCTAAGGTGCGTTCTCTGCCGAAGAAATCAGAGTATAACCAGCCGCTTATACAGTCCCAAGTGCCCGGGCCTATGGCATCTACTCTGCAAAGCATTCTTATGGCCGCCACCAAGCGCAACTGCAATGTCACGCAGATGAGAGAGCTTCCGACCCTGGACTCAGCGGCAATGAACGTGGAGGCTTTTAAAAAATTTGCCTGCAAGGA…
	65a916f0b4cfdb2e2691d8d9dd023a67b172cfae	547	4	TTTTCCTAAGCCCAGGTACTCCGACGCTTGTGTGGTGAAGTTCGAGAGCGTCAACACAGCGATTGTTGCAGCCAACATGTTCATAGGGTGTAACTACCCCACCTTAAGCTCGTTCGGAGTCACGGACAAGTACGACGCTTACCTGGACATGGTTGACGGACTCAACTGCAACCTCGACACCGTGACGTTCGACCCTGCTAAGGTGCGTTCTCTGCCGAAGAAATCAGAGTATAACCAGCCGCTTATACAGTCCCAAGTGCCCGGGCCTATGGCATCTACTCTGCAAAGCATTCTTATGGCCGCCACCAAGCGCAACTGCAATGTCACGCAGATGAGAGAGCTTCCGACCCTGGACTCAGCGGCAATGAACGTGGAGGCTTTTAAAAAATTTGCCTGCAA…
	6561cf9d218afd13f0e559e07410645c19e2513a	536	4	TTTCCTAAGCCCAGGTACTCCGACGCTTGTGTGGTGAAGTTCGAGAGCGTCAACACAGCGATTGTTGCAGCCAACATGTTCATAGGGTGTAACTACCCCACCTTAAGCTCGTTCGGAGTCACGGACAAGTACGACGCTTACCTGGACATGGTTGACGGACTCAACTGCAACCTCGACACCGTGACGTTCGACCCTGCTAAGGTGCGTTCTCTGCCGAAGAAATCAGAGTATAACCAGCCGCTTATACAGTCCCAAGTGCCCGGGCCTATGGCATCTACTCTGCAAAGCATTCTTATGGCCGCCACCAAGCGCAACTGCAATGTCACGCAGATGAGAGAGCTTCCGACCCTGGACTCAGCGGCAATGAACGTGGAGGCTTTTAAAAAATTTGCCTGCAAG…
	01f8baef1aee1d04eda54280c68432c865f2a89d	523	4	TTTTCCTAAGCCCAGGTACTCCGACGCTTGTGTGGTGAAGTTCGAGAGCGTCAACACAGCGATTGTTGCAGCCAACATGTTCATAGGGTGTAACTACCCCACCTTAAGCTCGTTCGGAGTCACGGACAAGTACGACGCTTACCTGGACATGGTTGACGGACTCAACTGCAACCTCGACACCGTGACGTTCGACCCTGCTAAGGTGCGTTCTCTGCCGAAGAAATCAGAGTATAACCAGCCGCTTATACAGTCCCAAGTGCCCGGGCCTATGGCATCTACTCTGCAAAGCATTCTTATGGCCGCCACCAAGCGCAACTGCAATGTCACGCAGATGAGAGAGCTTCCGACCCTGGACTCAGCGGCAATGAACGTGGAGGCTTTTAAAAAATTTGCCTGCAA…
	1c790a44d9504d4f69e4816b142cfd224c5b285a	493	4	TTTCCTAAGCCCAGGTACTCCGACGCTTGTGTGGTGAAGTTCGAGAGCGTCAACACAGCGATTGTTGCAGCCAACATGTTCATAGGGTGTAACTACCCCACCTTAAGCTCGTTCGGAGTCACGGACAAGTACGACGCTTACCTGGACATGGTTGACGGACTCAACTGCAACCTCGACACCGTGACGTTCGACCCTGCTAAGGTGCGTTCTCTGCCGAAGAAATCAGAGTATAACCAGCCGCTTATACAGTCCCAAGTGCCCGGGCCTATGGCATCTACTCTGCAAAGCATTCTTATGGCCGCCACCAAGCGCAACTGCAATGTCACGCAGATGAGAGAGCTTCCGACCCTGGACTCAGCGGCAATGAACGTGGAGGCTTTTAAAAAATTTGCCTGCAAG…
	206641fa095c6472b2522833f79a69c370e283ca	400	4	TTTCCTAAGCCCAGGTACTCCGACGCTTGTGTGGTGAAGTTCGAGAGCGTCAACACAGCGATTGTTGCAGCCAACATGTTCATAGGGTGTAACTACCCCACCTTAAGCTCGTTCGGAGTCACGGACAAGTACGACGCTTACCTGGACATGGTTGACGGACTCAACTGCAACCTCGACACCGTGACGTTCGACCCTGCTAAGGTGCGTTCTCTGCCGAAGAAATCAGAGTATAACCAGCCGCTTATACAGTCCCAAGTGCCCGGGCCTATGGCATCTACTCTGCAAAGCATTCTTATGGCCGCCACCAAGCGCAACTGCAATGTCACGCAGATGAGAGAGCTTCCGACCCTGGACTCAGCGGCAATGAACGTGGAGGCTTTTTGTCGGCACGAAGTTCCAA
	16efe6ccd937f2346653d5ddd809f8c6542ad60b	392	4	TTTCCTAAGCCCAGGTACTCCGACGCTTGTGTGGTGAAGTTCGAGAGCGTCAACACAGCGATTGTTGCAGCCAACATGTTCATAGGGTGTAACTACCCCACCTTAAGCTCGTTCGGAGTCACGGACAAGTACGACGCTTACCTGGACATGGTTGACGGACTCAACTGCAACCTCGACACCGTGACGTTCGACCCTGCTAAGGTGCGTTCTCTGCCGAAGAAATCAGAGTATAACCAGCCGCTTATACAGTCCCAAGTGCCCGGGCCTATGGCATCTACTCTGCAAAGCATTCTTATGGCCGCCACCAAGCGCAACTGCAATGTCACGAAGAAAGGGAGCGGTGGCGTAATCAAAAAACCACGGAACCGGCCCGGAAAGGAGGTAAGGATCTA
	03b5742de510dec7224c02a053cfb320c114c52f	364	4	TTTTCCTAAGCCCAGGTACTCCGACGCTTGTGTGGTGAAGTTCGAGAGCGTCAACACAGCGATTGTTGCAGCCAACATGTTCATAGGGTGTAACTACCCCACCTTAAGCTCGTTCGGAGTCACGGACAAGTACGACGCTTACCTGGACATGGTTGACGGACTCAACTGCAACCTCGACACCGTGACGTTCGACCCTGCTAAGGTGCGTTCTCTGCCGAAGAAATCAGAGTATAACCAGCCGCTTATACAGTCCCAAGTGCCCGGGCCTATGGCATCTACTCTGCAAAGCATTCTTATGGCCGCCACCAAGCGCAACTGCCTCTTACGGCGACCGCAGATCCCTTTTTGTCGGCACGAAGTTCCA
	08c145cc6c561f88cc3e85c222ec121947f8a23c	342	4	TTTTCCTAAGCCCAGGTACTCCGACGCTTGTGTGGTGAAGTTCGAGAGCGTCAACACAGCGATTGTTGCAGCCAACATGTTCATAGGGTGTAACTACCCCACCTTAAGCTCGTTCGGAGTCACGGACAAGTACGACGCTTACCTGGACATGGTTGACGGACTCAACTGCAACCTCGACACCGTGACGTTCGACCCTGCTAAGGTGCGTTCTCTGCCGAAGAAATAGAGTATAACCAGCCGCTATGGCATCTACTCTGCAAAGCATTCTTATGGCCGCCACCAAGCGCAACTGCAATGTCACGCAGATGAGAGAGCTTCCGACCCTTTTGTCGGCACGAAGTT
	29450430a53c9b2d8986bbfe7930f4695e6eae4f	333	4	CTCGAGGACAAGTACAGCCGTACCGGCCGCGCACTAAGCGTCGCCAAGAGCCGCAAGTCGGCAACGCTGCTATTGCTGCCCTCGCGAACCAGATGAGCGCGCTCCAGCTACAGGTGGCTGGACTTGCCGGCCAGGCAAGGGTGGATCGTCGTGGACCAAGACGTGTTCAGAAAAGCAAGCAGAAGAAGAAGAATCCCTCCAACGGAGAAAAACCCAAGGAGAAGAAGAAGAAGCAAAAACAACAGGAGAAGAAAGGAAAGCGACGTTCTGCTGGCCGGTACCGCGAAGTACCCCGTGCTGCTGACTACACGGAACCTTGGTTTCCACAGCAAA
	55dfd53a4af07822c9345804470dc7183f0e077c	328	4	TCTCGAGGACAAGTACAGCCGTACCGGCCGCGCACTAAGCGTCGCCAAGAGCCGCAAGTCGGCAACGCTGCTATTGCTGCCCTCGCGAACCAGATGAGCGCGCTCCAGCTACAGGTGGCTGGACTTGCCGGCCAGGCAAGGGTGGATCGTCGTGGACCAAGACGTGTTCAGAAAAGCAAGCAGAAGAAGAAGAATCCCTCCAACGGAGAAAAACCCAAGGAGAAGAAGAAGAAGCAAAAACAACAGGAGAAGAAAGCGACGTTCTGCTGGCCGGTACCGCGAAGTACCCCGTGCTGCTGACTACACGGAACCTTGGTTTCCACAGCAA
	9a0f6f8c368c91bfd6a459522b57ffc1e17721a2	296	4	CTCGAGGACAAGTACAGCCGTACCGGCCGCGCACTAAGCGTCGCCAAGAGCCGCAAGTCGGCAACGCTGCTATTGCTGCCCTCGCGAACCAGATGAGCGCGCTCCAGCTACAGGTGGCTGGACTTGCCGGCCAGGCAAGGGTGGATCGTCGTGGACCAAGACGTGTTCAGAAAAGCAAGCAGAAGAAGAAGAATCCCTCCAACGGAGAAAAACCCAAGGAGAAGAAGAAGAAGCAAAAACAACAGGAGAAGTACCCCGTGCTGCTGACTACACGGAACCTTGGTTTCCACAGCAAA
	d4308c76e092c8483201ee807ae47f98bb8f321d	290	4	TCTCGAGGACAAGTACAGCCGTACCGGCCGCGCACTAAGCGTCGCCAAGAGCCGCAAGTCGGCAACGCTGCTATTGCTGCCCTCGCGAACCAGATGAGCGCGCTCCAGCTACAGGTGGCTGGACTTGCCGGCCAGGCAAGGGTGGATCGTCGTGGACCAAGACGTGTTCAGAAAAGCAAGCAGAAGAAGAAGAATCCCTCCAACGGAGAAAAACCCAAGGAGAAGAAGAAGCAAAAACAACAGGAGTACCCCGTGCTGCTGACTACACGGAACCTTGGTTTCCACAGCAA
	7ade75a9bb2b41dba656a9ead4c0d4f40cdba8e4	201	4	TCTCGAGGACAAGTACAGCCGTACCGGCCGCGCACTAAGCGTCGCCAAGAGCCGCAAGTCGGCAACGCTGCTATTGCTGCCCTCGCGAACCAGATGAGCGCGCTCCAGCTACAGGTGGCTGGACTTGCCGGCCAGGCAAGGGTGGATCGTCGTGGACCAAGACGTGCTGCTGACTACACGGAACCTTGGTTTCCACAGCAA
	e15ad961bf12f64d78c91820c3fa9b98dceace7b	192	4	GTCACCATCTATTGCTTGGCCAACAACTACCCCACCTTAAGCTCGTTCGGAGTCACGGACAAGTACGACGCTTACCTGGACATGGTTGACGGACTCAACTGCAACCTCGACACCGTGACGTTCGACCCTGCTAAGGTGCGTTCTCTGCCGAAGAAATCAGAGTATAACCAGCCGCTTATACAGTCCCAAGTA
	f5bb2ef092bb849e091297580f9184408ad9814f	150	4	TCCTGTTGGGCAGTTACAAGCAGAAGAAGAATCCCTCCAACGGAGAAAAACCCAAGGAGAAGAAGAAGAAGCAAAAACAACAGGAGAAGAAAGGGAGCGGTGGCGTAATCAAAAAACCACGGAACCGGCCCGGAAAGGAGGTAAGGATCT
	408dd8f76cc0c746d7fb516d1b9150428a10b8a0	932	4	CTCGAGGACAAGTACAGCCGTACCGCCCACGCAGCTGCCTCCCCGTACAGGGCGTATTGCCCCGACTGTGATGGAACTGCCTGCATCTCGCCGATAGCTATTGACGAGGTGGTAAGCAGCGGTAGCGACCACGTCCTCCGCATCCGGGTCGGTTCTCAATCGGGAGTGACCGCTAAAGGCGGTGCGGCGGGTAAACATCTCTGCGATACCTGGGAAGGGACGGTAAGGTGCACGCCGCGGACAACACGCGGCTTGTGGTGCGCACCACTGCAAAGTGCGATGTGCTGCAGGCCACCGGCCACTACATCCTGGCCAGCTGCCCAGAGGGGCAGAGTATTACTGTTGCGGCCACACTGGACGGCACCCGCCACCAATGCACCACGGTTTTCGAACATCAAG…
	7e26f339757ae9dd9b13aa94e492fa0d4e67d0c4	619	4	TCTCGAGGACAAGTACAGCCGTACCGGCCGCGCACTAAGCGTCGCCAAGAGCCGCAAGTCGGCAACGCTGCTATTGCTGCCCTCGCGAACCAGATGAGCGCGCTCCAGCTACAGGTGGCTGGACTTGCCGGCCAGGCAAGGGTGGATCGTCGTGGACCAAGACGTGTTCAGAAAAGCAAGCAGAAGAAGAAGAATCCCTCCAACGGAGAAAAACCCAAGGAGAAGAAGAAGAAGCAAAAACAACAGGAGAAGAAAGGGAGCGGTGGCGTAATCAAAAAACCACGGAACCGGCCCGGAAAGGAGGTAAGGATCTCCGTAAAGCGTGCCCGACAGAGCACCTTCCCCGTGTACCATGACGGTGCTATATCCGGCTACGCTGTGCTGATTGGTTCTCGCGTG…
	090b0ee7fc1078be1725e92c4a77874d5896d224	617	4	TCTCGAGGACAAGTACAGCCGTACCGGCCGCGCACTAAGCGTCGCCAAGAGCCGCAAGTCGGCAACGCTGCTATTGCTGCCCTCGCGAACCAGATGAGCGCGCTCCAGCTACAGGTGGCTGGACTTGCCGGCCAGGCAAGGGTGGATCGTCGTGGACCAAGACGTGTTCAGAAAAGCAAGCAGAAGAAGAAGAATCCCTCCAACGGAGAAAAACCCAAGGAGAAGAAGAAGAAGCAAAAACAACAGGAGAAGAAAGGGAGCGGTGGCGTAATCAAAAAACCACGGAACCGGCCCGGAAAGGAGGTAAGGATCTCCGTAAAGCGTGCCCGACAGAGCACCTTCCCCGTGTACCATGACGGTGCTATATCCGGCTACGCTGTGCTGATTGGTTCTCGCGTG…
	5ad4c1ff39d83661479915e685ac01c5f5d0aa87	601	4	CTCGAGGACAAGTACAGCCACACTGGACGGCACCCGCCACCAATGCACCACGGTTTTCGAACATCAAGTAACGGAGAAGTTCACCAGAGAACGCAGCAAGGGCCACCACTTGTCCGACCTGACCAAGAAGTGCACCAGATTTTCCACCACCCCGAAGAAGTCCGCCCCCTACCTCGTTGACGTGTACGACGCTCTGCCGATTTCTGTAGAGATTAGCACCGTTGTAACATGCAACGACAATCAGTGCACAGTGAGGGTGTCACCCGGTACCACAGTGAAATTCGATAAGAAGTGCAAGAGCGCTGCCCAAGCGACCGTTACCTTTACCAGCGACTCCCAGACGTTTACGTGTGAGGAGCCGGTTCTGACGGCCGCCAGTATCACCCAGGGCAAGCCGCA…
	c9a16d8e7e4ed37092426ba54e5eb4b1219b7b6a	601	4	CTCGAGGACAAGTACAGCCGTACCGGCCGCGCACTAAGCGTCGCCAAGAGCCGCAAGTCGGCAACGCTGCTATTGCTGCCCTCGCAGAGAACGCAGCAAGGGCCACCACTTGTCCGACCTGACCAAGAAGTGCACCAGATTTTCCACCACCCCGAAGAAGTCCGCCCCCTACCTCGTTGACGTGTACGACGCTCTGCCGATTTCTGTAGAGATTAGCACCGTTGTAACATGCAACGACAATCAGTGCACAGTGAGGGTGTCACCCGGTACCACAGTGAAATTCGATAAGAAGTGCAAGAGCGCTGCCCAAGCGACCGTTACCTTTACCAGCGACTCCCAGACGTTTACGTGTGAGGAGCCGGTTCTGACGGCCGCCAGTATCACCCAGGGCAAGCCGCA…
	12233af7d984108d1ba0108cba6f1e4ac3327460	593	4	CTCGAGGACAAGTACAGCCGTACCGGCCGCGCACTAAGCGTCGCCAAGAGCCGCAAGTCGGCACCCGCCACCAATGCACCACGGTTTTCGAACATCAAGTAACGGAGAAGTTCACCAGAGAACGCAGCAAGGGCCACCACTTGTCCGACCTGACCAAGAAGTGCACCAGATTTTCCACCACCCCGAAGAAGTCCGCCCCCTACCTCGTTGACGTGTACGACGCTCTGCCGATTTCTGTAGAGATTAGCACCGTTGTAACATGCAACGACAATCAGTGCACAGTGAGGGTGTCACCCGGTACCACAGTGAAATTCGATAAGAAGTGCAAGAGCGCTGCCCAAGCGACCGTTACCTTTCTGACGGCCGCCAGTATCACCCAGGGCAAGCCGCACCTTAGAT…
	04f2b9b5f1ba0cdeda4808182900ae04ab72e351	584	4	TCTCGAGGACAAGTACAGCCGTACCGGCCGCGCACTAAGCGTCGCCAAGAGCCGCAAGTCGGCAACGCTGCTATTGCTGCCCTCGCGAACCAGATGAGCGCGCTCCAGAAGAAGTGCACCAGATTTTCCACCACCCCGAAGAAGTCCGCCCCCTACCTCGTTGACGTGTACGACGCTCTGCCGATTTCTGTAGAGATTAGCACCGTTGTAACATGCAACGACAATCAGTGCACAGTGAGGGTGTCACCCGGTACCACAGTGAAATTCGATAAGAAGTGCAAGAGCGCTGCCCAAGCGACCGTTACCTTTACCAGCGACTCCCAGACGTTTACGTGTGAGGAGCCGGTTCTGACGGCCGCCAGTATCACCCAGGGCAAGCCGCACCTTAGATCATCTATG…
	15c3d79506a557d2fc5637b8513cd43c2aac0133	435	4	CTCGAGGACAAGTACAGCCGTACCGGCCGCGCACTAAGCGTCGCCAAGAGCCGCAAGTCGGCAACGCTGCTATTGCTGCCCTCGCGAACCAGATGAGCGCGCTCCAGCTACAGGTGGCTGGACTTGCCGGCCAGGCAAGGGTGGATCGTCGTGGACCAAGACGTGTTCAGAAAAGCAAGCAGAAGAAGAAGAATCCCTCCAACGGAGAAAAACCCAAGGAGAAGAAGAAGAAGCAAAAACAACAGGAGAAGAAAGGGAGCGGTGGCGTAATCAAAAAACCACGGAACCGGCCCGGAAAGGAGGTAAGGATCTCCGTAAAGCGTGCCCGACTATCCGGCTACGCTGTGCTGATTGGTTCTCGCGTGTTTAAGCCAGCGCACGTGAAGGGTAAGATCGACC…
	cbce76899ba96b7dd4def8a30307f8c56b3e62b6	429	4	CTCGAGGACAAGTACAGCCGTCTGCCGATTTCTGTAGAGATTAGCACCGTTGTAACATGCAACGACAATCAGTGCACAGTGAGGGTGTCACCCGGTACCACAGTGAAATTCGATAAGAAGTGCAAGAGCGCTGCCCAAGCGACCGTTACCTTTACCAGCGACTCCCAGACGTTTACGTGTGAGGAGCCGGTTCTGACGGCCGCCAGTATCACCCAGGGCAAGCCGCACCTTAGATCATCTATGTTGCCCAGCGGAGGCAAGGAAGTGAAGGCGAGGATCCCATTCCCGTTCCCGCCAGAGACCGCGACCTGCAGAGTAAGTGTCGCCCCGCTGCCGTCGATCACCTATGAGGAAAGCGACGTTCTGCTGGCCGGTACCGCGAAGTACCCCGTGCTGCTG…
	2eacc3e1cdbedc7117909035edf9c0c0fc73d738	347	4	CTCGAGGACAAGTACAGCCGTAGCCGCAAGTCGGCAACGCTGCTATTGCTGCCCAAGCGACCGTTACCTTTACCAGCGACTCCCAGACGTTTACGTGTGAGGAGCCGGTTCTGACGGCCGCCAGTATCACCCAGGGCAAGCCGCACCTTAGATCATCTATGTTGCCCAGCGGAGGCAAGGAAGTGAAGGCGAGGATCCCATTCCCGTTCCCGCCAGAGACCGCGACCTGCAGAGTAAGTGTCGCCCCGCTGCCGTCGATCACCTATGAGGAAAGCGACGTTCTGCTGGCCGGTACCGCGAAGTACCCCGTGCTGCTGACTACACGGAACCTTGGTTTCCACAGCAAA
	797ad3a83e40cf4fbef048e4c7a29c3381d5697d	333	4	CTCGAGGACAAGTACAGCCGTACCGGCCGCGCACTAAGCGTCGCCAAGAGCCGCAAGACCAGCGACTCCCAGACGTTTACGTGTGAGGAGCCGGTTCTGACGGCCGCCAGTATCACCCAGGGCAAGCCGCACCTTAGATCATCTATGTTGCCCAGCGGAGGCAAGGAAGTGAAGGCGAGGATCCCATTCCCGTTCCCGCCAGAGACCGCGACCTGCAGAGTAAGTGTCGCCCCGCTGCCGTCGATCACCTATGAGGAAAGCGACGTTCTGCTGGCCGGTACCGCGAAGTACCCCGTGCTGCTGACTACACGGAACCTTGGTTTCCACAGCAAA
	9a0f6f8c368c91bfd6a459522b57ffc1e17721a2	296	4	CTCGAGGACAAGTACAGCCGTACCGGCCGCGCACTAAGCGTCGCCAAGAGCCGCAAGTCGGCAACGCTGCTATTGCTGCCCTCGCGAACCAGATGAGCGCGCTCCAGCTACAGGTGGCTGGACTTGCCGGCCAGGCAAGGGTGGATCGTCGTGGACCAAGACGTGTTCAGAAAAGCAAGCAGAAGAAGAAGAATCCCTCCAACGGAGAAAAACCCAAGGAGAAGAAGAAGAAGCAAAAACAACAGGAGAAGTACCCCGTGCTGCTGACTACACGGAACCTTGGTTTCCACAGCAAA
	d4308c76e092c8483201ee807ae47f98bb8f321d	290	4	TCTCGAGGACAAGTACAGCCGTACCGGCCGCGCACTAAGCGTCGCCAAGAGCCGCAAGTCGGCAACGCTGCTATTGCTGCCCTCGCGAACCAGATGAGCGCGCTCCAGCTACAGGTGGCTGGACTTGCCGGCCAGGCAAGGGTGGATCGTCGTGGACCAAGACGTGTTCAGAAAAGCAAGCAGAAGAAGAAGAATCCCTCCAACGGAGAAAAACCCAAGGAGAAGAAGAAGCAAAAACAACAGGAGTACCCCGTGCTGCTGACTACACGGAACCTTGGTTTCCACAGCAA
	cf6ed982607143dbf712cbfd9b76db30da9ca3d5	279	4	TCTCGAGGACAAGTACAGCCGTACCGGCCGCGCACTAAGCGTCGCCAAGAGCCGCCAGTATCACCCAGGGCAAGCCGCACCTTAGATCATCTATGTTGCCCAGCGGAGGCAAGGAAGTGAAGGCGAGGATCCCATTCCCGTTCCCGCCAGAGACCGCGACCTGCAGAGTAAGTGTCGCCCCGCTGCCGTCGATCACCTATGAGGAAAGCGACGTTCTGCTGGCCGGTACCGCGAAGTACCCCGTGCTGCTGACTACACGGAACCTTGGTTTCCACAGCA
	9ced5e61cb45c07d293def7785a1a446161da3db	262	4	CTCGAGGACAAGTACAGCCGTTACCCTGACGGCCGCCAGTATCACCCAGGGCAAGCCGCACCTTAGATCATCTATGTTGCCCAGCGGAGGCAAGGAAGTGAAGGCGAGGATCCCATTCCCGTTCCCGCCAGAGACCGCGACCTGCAGAGTAAGTGTCGCCCCGCTGCCGTCGATCACCTATGAGGAAAGCGACGTTCTGCTGGCCGGTACCGCGAAGTACCCCGTGCTGCTGACTACACGGAACCTTGGTTTCCACAGCAAA
	7ade75a9bb2b41dba656a9ead4c0d4f40cdba8e4	201	4	TCTCGAGGACAAGTACAGCCGTACCGGCCGCGCACTAAGCGTCGCCAAGAGCCGCAAGTCGGCAACGCTGCTATTGCTGCCCTCGCGAACCAGATGAGCGCGCTCCAGCTACAGGTGGCTGGACTTGCCGGCCAGGCAAGGGTGGATCGTCGTGGACCAAGACGTGCTGCTGACTACACGGAACCTTGGTTTCCACAGCAA
	f5bb2ef092bb849e091297580f9184408ad9814f	150	4	TCCTGTTGGGCAGTTACAAGCAGAAGAAGAATCCCTCCAACGGAGAAAAACCCAAGGAGAAGAAGAAGAAGCAAAAACAACAGGAGAAGAAAGGGAGCGGTGGCGTAATCAAAAAACCACGGAACCGGCCCGGAAAGGAGGTAAGGATCT
	243574960280eca9794a76d3f213709805bd7b62	113	4	CTCGAGGACAAGTACAGCCGTCGATCACCTATGAGGAAAGCGACGTTCTGCTGGCCGGTACCGCGAAGTACCCCGTGCTGCTGACTACACGGAACCTTGGTTTCCACAGCAAA
	8032646e8b579636b0958688b9beceaae0ada570	1976	4	TTTTACGTGTGAGGAGCCGGTTCTGACGGCCGCCAGTATCACCCAGGGCAAGCCGCACCTTAGATCATCTATGTTGCCCAGCGGAGGCAAGGAAGTGAAGGCGAGGATCCCATTCCCGTTCCCGCCAGAGACCGCGACCTGCAGAGTAAGTGTCGCCCCGCTGCCGTCGATCACCTATGAGGAAAGCGACGTTCTGCTGGCCGGTACCGCGAAGTACCCCGTGCTGCTGACTACACGGAACCTTGGTTTCCACAGCAATGCCACATCCGAATGGATCCAGGGTAAGTACTTGCGCCGTATCCCGGTCACGCCCCAAGGGATCGAACTAACGTGGGGAAATAACGCACCGTTGCACTTCTGGTCATCTGTTAGGTACGCATCTGGGGACGCCGACGCGTA…
	1af3b83674f2f4ed5896fde6b44667a773db9b42	1974	4	TTTTACGGTGAGGAGCCGGTTCTGACGGCCGCCAGTATCACCCAGGGCAAGCCGCACCTTAGATCATCTATGTTGCCCAGCGGAGGCAAGGAAGTGAAGGCGAGGATCCCGATTCCCGTTCCCGCCAGAGACCGCGACCTGCAGAGTAAGTGTCGCCCCGCTGCCGTCGATCACCTATGAGGAAAGCGACGTTCTGCTGGCCGGTACCGCGAAGTACCCCGTGCTGCTGACTACACGGAACCTTGGTTTCCACAGCAATGCCACATCCGAATGGATCCAGGGTAAGTACTTGCGCCGTATCCCGGTCACGCCCCAAGGGATCGAACTAACGTGGGGAAATAACGCACCGTTGCACTTCTGGTCATCTGTTAGGTACGCATCTGGGGACGCCGACGCGTA…
	c3740c1f1ea4a4a4f67fa202659785e416b9e740	1971	4	TTTACGTGTGAGGAGCCGGTTCTGACGGCCGCCAGTATCACCCAGGGCAAGCCGCACCTTAGATCATCTATGTTGCCCAGCGGAGGCAAGGAAGTGAAGGCGAGGATCCCATTCCCGTTCCCGCCAGAGACCGCGACCTGCAGAGTAAGTGTCGCCCCGCTGCCGTCGATCACCTATGAGGAAAGCGACGTTCTGCTGGCCGGTACCGCGAAGTACCCCGTGCTGCTGACTACACGGAACCTTGGTTTCCACAGCAATGCCACATCCGAATGGATCCAGGGTAAGTACTTGCGCCGTATCCCGGTCACGCCCCAAGGGATCGAACTAACGTGGGGAAATAACGCACCGTTGCACTTCTGGTCATCTGTTAGGTACGCATCTGGGGACGCCGACGCGTAC…
	0fe12c9340507129bfa9ae44cd45e3cbb936e194	1784	4	TTGTTAGGTACGCATCTGGGGACGCCGACGCGTACCCTTGGGAACTTCTGGTGCACCACACCAAGCACCATCCGGAGTACGCGTGGGCGTTTGTAGGAGTTGCATGTGGTCTGCTGGTTATTGTAGTATGCATGTTCGCGTGCGCATGCAACAGAGTGCGGTACTCTTTGGTCGCCAACACGTTCAACCCGAACCCACCACCACTGACCGCACTGACTGCAGCATTGTGCTGCATACCTGGGGCTCGTGCGGACCAACCCTGTGGACCAACAGCAAAGTGGCCTTCGGGCTGCAATGCGCGGCGCCCGTGGCTTGCGTGCTCATCGTCACATACGCCCTTAGACACTGCAGACTGTGCTGCAAGTCTTTTTTAGGGGTAAGAGGGTGGTCAGCTCTGCT…
	2b64741c4eba8c0cd2ebf249f364601aca9a8198	1775	4	TGTTAGGTACGCATCTGGGGACGCCGACGCGTACCCTTGGGAACTTCTGGTGCACCACACCAAGCACCATCCGGAGTACGCGTGGGCGTTTGTAGGAGTTGCATGTGGTCTGCTGGTTATTGCAGTATGCATGTTCGCGTGCGCATGCAACAGAGTGCGGTACTCTTTGGTCGCCAACACGTTCAACCCGAACCCACCACCACTGACCGCACTGACTGCAGCATTGTGCTGCATACCTGGGGCTCGTGCGGACCAACCCTACCTGGACATCATTGCCTACCTGTGGACCAACAGCAAAGTGGCCTTCGGGCTGCAATGCGCGGCGCCCGTGGCTTGCGTGCTCATCGTCACATACGCCCTTAGACACTGCAGACTGTGCTGCAAGTCTTTTTTAGGGGT…
	40fcf5deb9be5f14dd337652567048da80177a1d	1750	4	TGTTAGGTACGCATCTGGGGACGCCGACGCGTACCCTTGGGAACTTCTGGTGCACCACACCAAGCACCATCCGGAGTACGCGTGGGCGTTTGTAGGAGTTGCATGTGGTCTGCTGGTTATTGTAGTATGCATGTTCGCGTGCGCATGCAACAGAGTGCGGTACTCTTTGGTCGCCAACACGTTCAACCCGAACCCACCACCACTGACCGCACTGACTGCAGCATTGTGCTGCATACCTGGGGCTCGTGCGGACCAACCCTACCTGGACATCATTGCCTACCTGTGGACCAACAGCAAAGTGGCCTTCGGGCTGCAATGCGCGGCGCCCGTGGCTTGCGTGCTCATCGTCACATACGCCCTTAGACACTGCAGACTGTGCTGCAAGTCTTTTTTAGGGGT…
	0df4663b642e3a2ad9a1ec95dbd20d1142d0867c	1508	4	TTTTACGTGTGAGGAGCCGGTTCTGACGGCCGCCAGTATCACCCAGGGCAAGCCGCACCTTAGATCATCTATGTTGCCCAGCGGAGGCAAGGAAGTGAAGGCGAGGATCCCATTCCCGTTCCCGCCAGAGACCGCGACCTGCAGAGTAAGTGTCGCCCCGCTGCCGTCGATCACCTATGAGGAAAGCGACGTTCTGCTGGCCGGTACCGCGAAGTACCCCGTGCTGCTGACTACACGGAACCTTGGTTTCCACAGCAATGCCACATCCGAATGGATCCAGGGTAAGTACTTGCGCCGTATCCCGGTCACGCCCCAAGGGATCGAACTAACGTGGGGAAATAACGCACCGTTGCACTTCTGGTCATCTGTTAGGTACGCATCTGGGGACGCCGACGCGTA…
	3da75584a00bf21bb80293436b6ed933f5525b62	1179	4	TTGTTAGGTACGCATCTGGGGACGCCGACGCGTACCCTTGGGAACTTCTGGTGCACCACACCAAGCACCATCCGGAGTACGCGTGGGCGTTTGTAGGAGTTGCATGTGGTCTGCTGGTTATTGTAGTATGCATGTTCGCGTGCGCATGCAACAGAGTGCGGTACTCTTTGGTCGCCAACACGTTCAACCCGAACCCACCACCACTGACCGCACTGACTGCAGCATTGTGCTGCATACCTGGGGCTCGTGCGGACCAACCCTACCTGGACATCATTGCCTACCTGTGGACCAACAGCAAAGTGGCCTTCGGGCTGCAATGCGCGGCGCCCGTGGCTTGCGTGCTCATCGTCACATACGCCCTTAGACACTGCAGACTGTGCTGCAAGTCTTTTTTAGGGG…
	05604666809c28aeecd13bceed190656ab34b323	1046	4	TTGTTAGGTACGCATCTGGGGACGCCGACGCGTACCCTTGGGAACTTCTGGTGCACCACACCAAGCACCATCCGGAGTACGCGTGGGCGTTTGTAGGAGTTGCATGTGGTCTGCTGGTTATTGTAGTATGCATGTTCGCGTGCGCATGCAACAGAGTGCGGTACTCTTTGGTCGCCAACACGTTCAACCCGAACCCACCACCACCGACCTCAAGATCGTGGCTGGGCCAATAACAACTGACTACTCCCCGTTCGATCGCAAAGTAGTCCGTATCGGCGAAGAGGTCTATAACTACGACTGGCCTCCTTACGGGGCTGGTCGACCAGGCACATTCGGGGATATTCAAGCTAGGTCAACCAACTATGTCAAGCCCAATGATCTGTACGGGGATATCGGAAT…
	109b9cedd9abd306fbf499e37ce49ccc27c26f9c	965	4	TTTACGTGTGAGGAGCCGGTTCTGACGGCCGCCAGTATCACCCAGGGCAAGCCGCACCTTAGATCATCTATGTTGCCCAGCGGAGGCAAGGAAGTGAAGGCGAGGATCCCATTCCCGTTCCCGCCAGAGACCGCGACCTGCAGAGTAAGTGTCGCCCCGCTGCCGTCGATCACCTATGAGGAAAGCGACGTTCTGCTGGCCGGTACCGCGAAGTACCCCGTGCTGCTGACTACACGGAACCTTGGTTTCCACAGCAATGCCACATCCGAATGGATCCAGGGTAAGTACTTGCGCCGTATCCCGGTCACGCCCCAAGGGATCGAACTAACGTGGGGAAATAACGCACCGTTGCACTTCTGGTCATCTGTTAGGTACGCATCTGGGGACGCCGACGCGTAC…
	333f0f3838b0da7a10c0af0b385da4eddfb521a9	946	4	TTTTACGTGTGAGGAGCCGGTTCTGACGGCCGCCAGTATCACCCAGGGCAAGCCGCACCTTAGATCATCTATGTTGTGGGGTGCGGCTCATTGCTTCTGCTCCACCGAGAATACACAAGTCAGCGCGGTGGCTGCCACCGTCTCTGAATTTTGTGCTCAGGACTCAGAGCGCGCCGAAGCGTTTAGCGTTCACAGCAGCTCAGTCACTGCAGAGGTTCTGGTGACGCTTGGTGAAGTGGTGACGGCAGTCCACGTTTACGTGGACGGGGTAACATCTGCCAGGGGTACCGACCTCAAGATCGTGGCTGGGCCAATAACAACTGACTACTCCCCGTTCGATCGCAAAGTAGTCCGTATCGGCGAAGAGGTCTATAACTACGACTGGCCTCCTTACGGGGC…
	ca82ce4b9d14e0fef92b12860f956f925f001aa0	854	4	TTTTACGTGTGAGGAGCCGGTTCTGACGGCCGCCAGTATCACCCAGGGCAAGCCGCACCTTAGATCATCTATGTTGCCCAGCGGAGGCAAGGAAGTGAAGGCGAGGATCCCATTCCCGTTCCCGCCAGAGACCGCGACCTGCAGAGTAAGTGTCGCCCCGCTGCCGTCGATCACCTATGAGGAAAGCGACGTTCTGCTGGCCGGTACCGCGAAGTACCCCGTGCTGCTGACTACACGGAACCTTGGTTTCCACAGCAATGCCACATCCGAATGGATCCAGGGTAAGTACTTGCGCCGTATCCCGGTCACGCCCCAAGGGATCGAACTAACGTGGGGAAATAACGCACCGTTGCACTTCTGGTCATCTGTTAGGTACGCATCTGGGGACGCCGACGCGTA…
	6abb177c96bbdca71ce1c364461be0a035b18664	688	4	TTTACGTGTGAGGAGCCGGTTCTGACGGCCGCCAGTATCACCCAGGGCAAGCCGCACCTTAGATCATCTATGTTGCCCAGCGGAGGCAAGGAAGTGAAGGCGAGGATCCCATTCCCGTTCCCGCCAGAGACCGCGACCTGCAGAGTAAGTGTCGCCCCGCTGCCGTCGATCACCTATGAGGAAAGCGACGTTCTGCTGGCCGGTACCGCGAAGTACCCCGTGCTGCTGACTACACGGAACCTTGGTTTCCACAGCAATGCCACATCCGAATGGATCCAGGGTAAGTACTTGCGCCGTATCCCGGTCACGCCCCAAGGGATCGAACTAACGTGGGGAAATAACGCACCGTTGCACTTCTGGTCATCTGTTAGGTACGCATCTGGGGACGCCGACGCGTAC…
	0b8fee326322aaa2c9bafd1a1653449dbb7cbf93	662	4	TGTTAGGTACGCATCTGGGGACGCCGACGCGTACCCTTGGGAACTTCTGGTGCACCACACCAAGCACCATCCGGAGTACGCGTGGGCGTTTGTAGGAGTTGCATGTGGTCTGCTGGTTATTGTAGTATGCATGTTCGCGTGCGCATGCAACAGAGTGCGGTACTCTTTGGTCGCCAACACGTTCAACCCGAACCCACCACCACTGACCGCACTGACTGCAGCATTGTGCTGCATACCTGGGGCTCGTGCGGACCAACCCTACCTGGACATCATTGCCTACCTGTGGACCAACAGCAAAGTGGCCTTCGGGCTGCAATGCGCGGCGCCCGTGGCTTGCGTGCTCATCGTCACATACGCCCTTAGACACTGCAGACTGTGCTGCAAGTCTTAGGGGTAAGA…
	e16a22571d4e9b9d1f05407c16dac2c0162db159	649	4	TGTTAGGTACGCATCTGGGGACGCCGACGCGTACCCTTGGGAACTTCTGGTGCACCACACCAAGCACCATCCGGAGTACGCGTGGGCGTTTGTAGGAGTTGCATGTGGTCTGCTGGTTATTGTAGTATGCATGTTCGCGTGCGCATGCAACAGAGTGCGGTACTCTTTGGTCGCCAACACGTTCAACCCGAACCCACCACCACTGACCGCACTGACTGCAGCATTGTGCTGCATACCTGGGGCTCGTGCGGACCAACCCTACCTGGACATCATTGCCTACCTGTGGACCAACAGCAAAGTGGCCTTCGGGCTGCAATGCGCGGCGCCCGTGGCTTGCGTGCTCATCGTCACATACGCCCTTAGACACTGCAGACTGTGCTGCAAGTCTAAGAGGGTGGT…
	c84e6a6c26b36ad00b15948f45b4548fd4738ccf	630	4	TTTTACGTGTGAGGAGCCGGTTCTGACGGCCGCCAGTATCACCCAGGGCAAGCCGCACCTTAGATCATCTATGTTGCCCAGCGGAGGCAAGGAAGTGAAGGCGAGGATCCCATTCCCGTTCCCGCCAGAGACCGCGACCTGCAGAGTAAGTGTCGCCCCGCTGCCGTCGATCACCTATGAGGAAAGCGACGTTCTGCTGGCCGGTACCGCGAAGTACCCCGTGCTGCTGACTACACGGAACCTTGGTTTCCACAGCAATGCCACATCCGAATGGATCCAGGGTAAGTACTTGCGCCGTATCCCGGTCACGCCCCAAGGGATCGAACTAACGTGGGGAAATAACGCACCGTTGCACTTCTGGTCATCTGTTAGGTACGCATCTGGGGACGCCGACGCGTA…
	33c11898c266556c901b74957db3e0b7255d7d17	609	4	TTTTACGTGTGAGGAGCCGGTTCTGACGGCCGCCAGTATCACCCAGGGCAAGCCGCACCTTAGATCATCTATGTTGCCCAGCGGAGGCAAGGAAGTGAAGGCGAGGATCCCATTCCCGTTCCCGCCAGAGACCGCGACCTGCAGAGTAAGTGTCGCCCCGCTGCCGTCGATCACCTATGAGGAAAGCGACGTTCTGCTGGCCGGTACCGCGAAGTACCCCGTGCTGCTGACTACACGGAACCTTGGTTTCCACAGCAATGCCACATCCGAATGGATCCAGGGTAAGTACTTGCGCCGTATCCCGGTCACGCCCCAAGGGATCGAACTAACGTGGGGAAATAACGCACCGTTGCACTTCTGGTCATCTGTTAGGTACGCATCTGGGGACGCCGACGCGTA…
	2723c3e531cf7dfa53705d60e8c14a5fa0130c6e	586	4	TTTACGTGTGAGGAGCCGGTTCTGACGGCCGCCAGTATCACCCAGGGCAAGCCGCACCTTAGATCATCTATGTTGCCCAGCGGAGGCAAGGAAGTGAAGGCGAGGATCCCATTCCCGTTCCCGCCAGAGACCGCGACCTGCAGAGTAAGTGTCGCCCCGCTGCCGTCGATCACCTATGAGGAAAGCGACGTTCTGCTGGCCGGTACCGCGAAGTACCCCGTGCTGCTGACTACACGGAACCTTGGTTTCCACAGCAATGCCACATCCGAATGGATCCAGGGTAAGTACTTGCGCCGTATCCCGGTCACGCCCCAAGGGATTGAACTAACGTGGGGAAATAACGCACCGTTGCACTTCTGGTCATCTGTTAGGTACGCATCTGGGGACGCCGACGCGTAC…
	0c5450c28f5dde01fb97d8dcd12e7cd007411deb	512	4	TTGTTAGGTACGCATCTGGGGACGCCGACGCGTACCCTTGGGAACTTCTGGTGCACCACACCAAGCACCATCCGGAGTACGCGTGGGCGTTTGTAGGAGTTGCATGTGGTCTGCTGGTTATTGTAGTATGCATGTTCGCGTGCGCATGCAACAGAGTGCGGTACTCTTTGGTCGCCAACACGTTCAACCCGAACCCACCACCACTGACCGCACTGACTGCAGCATTGTGCTGCATACCTGGGGCTCGTGCGGACCAACCCTACCTGGACATCATTGCCTACCTGTGGACCAACAGCAAAGTGGCCTTCGGGCTGCAATGCGCGGCGCCCGTGGCTTGCGTGCTCATCGTCACATACGCCCTTAGACACTGCAGACTGTGCTGCAAGTCTTTTTTAGGGG…
	22cac89807ec61fba1eba543da5005f96ff6e9e2	377	4	TACGGTGAGGAGCCGGTTCTGACGGCCGCCAGTATCACCCAGGGCAAGCCGCACCTTAGATCATCTATGTTGCCCAGCGGAGGCAAGGAAGTGAAGGCGAGGATCCCATTCCCGTTCCCGCCAGAGACCGCGACCTGCAGAGTAAGTGTCGCCCCGCTGCCGTCGATCACCTATGAGGAAAGCGACGTTCTGCTGGCCGGTACCGCGAAGTACCCCGTGCTGCTGACTACACGGAACCTTGGTTTCCACAGCAATGCCACATCCGAATGGATCCAGGGTAAGTACTTGCGCCGTATCCCGGTCACGCCCCAAGGGATCGAACTAACGTGGCGTAATCAAAAACCACGGAACCGGCCCGGAAAGGAGGTAAGGATCTA
	172096e6d9c36603122fe19204e72d896dd147d7	372	4	TCGTGTGAGGAGCCGGTTCTGACGGCCGCCAGTATCACCCAGGGCAAGCCGCACCTTAGATCATCTATGTTGCCCAGCGGAGGCAAGGAAGTGAAGGCGAGGATCCCATTCCCGTTCCCGCCAGAGACCGCGACCTGCAGAGTAAGTGTCGCCCCGCTGCCGTCGATCACCTATGAGGAAAGCGACGTTCTGCTGGCCGGTACCGCGAAGTACCCCGTGCTGCTGACTACACGGAACCTTGGTTTCCACAGCAATGCCACATCCGAATGGATCCAGGGTAAGTACTTGCGCCGTATCCCGGTCACGCCCCAAGGGATCGAACTAACGTAATCAAAAAACCACGGAACCGGCCCGGAAAGGAGGTAAGGATCT
	9134d53a6300d14a7855cdd41f08b6eb919d1f97	327	4	TTACGTGTGAGGAGCCGGTTCTGACGGCCGCCAGTATCACCCAGGGCAAGCCGCACCTTAGATCATCTATGTTGCCCAGCGGAGGCAAGGAAGTGAAGGCGAGGATCCCATTCCCGTTCCCGCCAGAGACCGCGACCTGCAGAGTAAGTGTCGCCCCGCTGCCGTCGATCACCTATGAGGAAAGCGACGTTCTGCTGGCCGGTACCGCGAAGTACCCCGTGCTGCTGACTACACGGAACCTTGGTTTCCACAGCAATGCCACATCCGAATGGATCCAGGGTAAGTCAAAAAACCACGGAACCGGCCCGGAAAGGAGGTAAGGATCTA
	23dc4f7e867d4ced37aec059c04485ebd03c000d	324	4	TTGTTAGGTACGCATCTGGGGACGCCGACGCGTACCCTTGGGAACATCAGTGGTCGAAGTGGTTGCCGGCGCTAACACCGTCAAAACGACCTTCTCCTCACCCACGCCCGAGGTCACACTCGAGGTAGAGATCTGTTCGGCAATGGTGACGTGCGCCAGTGAGTGCACTCCACCGAAGGAACATGTAGTCGCAACCAGGCCTCGCCATGGCAGCGACACTGGAGGCTACATCTCCGGGCCCGCAATGCGCTGGGCCGGTGGGATTGTAGGGACCTTAGCGGTCCTGTTCCTCATCCTTGCCGTTACCTACTGCGTGGTGAAGAA
	29a4e676c02f3bc98383232ad52a6bb27e7bd70f	321	4	TGTTAGGTACGCATCTGGGGACGCCGACGCGTACCCTTGGGAACTTCTGGTGCACCACATCAAGCACCATCCGGAGTACGCGTGGGCGTTTGTAGGAGTTGCATGTGGTCTGCTGGTTATTGCAGTATGCATGTTCGCGTGCGCATGCAACAGAGTGCGGTACTCTTTGGTCGCCAACACGTTCAACCCGAACCCACCACCACTGACCGCACTGACTGCAGCATTGTGCTGCATACCTGGGGCTCGTGCGGACCAACCCTACCTGGTTGATCCTGCCAGTAGCATATGCTTGTCTCAAAGATTAAGCCATGCAAGTCTACA
	b21bb0d9976635a2584e26807844ca8eb6420eac	280	4	CTCGAGGACAAGTACAGCCGTACCGGCCGCGCACTAAGCGTCGCTGACGGCCGCCAGTATCACCCAGGGCAAGCCGCACCTTAGATCATCTATGTTGCCCAGCGGAGGCAAGGAAGTGAAGGCGAGGATCCCATTCCCGTTCCCGCCAGAGACCGCGACCTGCAGAGTAAGTGTCGCCCCGCTGCCGTCGATCACCTATGAGGAAAGCGACGTTCTGCTGGCCGGTACCGCGAAGTACCCCGTGCTGCTGACTACACGGAACCTTGGTTTCCACAGCAAA
	cf6ed982607143dbf712cbfd9b76db30da9ca3d5	279	4	TCTCGAGGACAAGTACAGCCGTACCGGCCGCGCACTAAGCGTCGCCAAGAGCCGCCAGTATCACCCAGGGCAAGCCGCACCTTAGATCATCTATGTTGCCCAGCGGAGGCAAGGAAGTGAAGGCGAGGATCCCATTCCCGTTCCCGCCAGAGACCGCGACCTGCAGAGTAAGTGTCGCCCCGCTGCCGTCGATCACCTATGAGGAAAGCGACGTTCTGCTGGCCGGTACCGCGAAGTACCCCGTGCTGCTGACTACACGGAACCTTGGTTTCCACAGCA
	37a88aa1ff9ef551d90f1dc7d9e15a71e3dc1e2b	273	4	TGTTAGGTACGCATCTGGGGACGCCGTCAAAACGACCTTCTCCTCACCCACGCCCGAGGTCACACTCGAGGTAGAGATCTGTTCGGCAATGGTGACGTGCGCCAGTGAGTGCACTCCACCGAAGGAACATGTAGTCGCAACCAGGCCTCGCCATGGCAGCGACACTGGAGGCTACATCTCCGGGCCCGCAATGCGCTGGGCCGGTGGGATTGTAGGGACCTTAGCGGTCCTGTTCCTCATCCTTGCCGTTACCTACTGCGTGGTGAAGAAGTA
	43e5b9aecc2642bc4182d2f742467b47bc892884	267	4	TTGTTAGGTACGCATCTGGGGACGCCGACGCGTACCCTTGGGAACTTCTGGTGCACCACACCAAGCACCATCCGGAGTACGCGTGGGCGTTTGTAGGAGTTGCATGTGGTCTGCTGGTTATTGTAGTATGCATGTTCGCGTGCGCATGCAACAGAGTGCGGTACTCTTTGGTCGCCAACACGTTCAACCCGAACCCACCACCACTGACCGCACTGACTGCAGCATTGTTCCTCATCCTTGCCGTTACCTACTGCGTGGTGAAGAAGT
	9ced5e61cb45c07d293def7785a1a446161da3db	262	4	CTCGAGGACAAGTACAGCCGTTACCCTGACGGCCGCCAGTATCACCCAGGGCAAGCCGCACCTTAGATCATCTATGTTGCCCAGCGGAGGCAAGGAAGTGAAGGCGAGGATCCCATTCCCGTTCCCGCCAGAGACCGCGACCTGCAGAGTAAGTGTCGCCCCGCTGCCGTCGATCACCTATGAGGAAAGCGACGTTCTGCTGGCCGGTACCGCGAAGTACCCCGTGCTGCTGACTACACGGAACCTTGGTTTCCACAGCAAA
	6f8e5a03be81465d7bd6bdb91a3d455ced907d43	256	4	TCTCGAGGACAAGTACAGCCGTACCGGCCGCCAGTATCACCCAGGGCAAGCCGCACCTTAGATCATCTATGTTGCCCAGCGGAGGCAAGGAAGTGAAGGCGAGGATCCCATTCCCGTTCCCGCCAGAGACCGCGACCTGCAGAGTAAGTGTCGCCCCGCTGCCGTCGATCACCTATGAGGAAAGCGACGTTCTGCTGGCCGGTACCGCGAAGTACCCCGTGCTGCTGACTACACGGAACCTTGGTTTCCACAGCAA
	08d50f5b5e0cccb7b0629eb904390f4344b87a7b	222	4	CTTCTTCACCACGCAGTAGGTAGAGATCTGTTCGGCAATGGTGACGTGCGCCAGTGAGTGCACTCCACCGAAGGAACATGTAGTCGCAACCAGGCCTCGCCATGGCAGCGACACTGGAGGCTACATCTCCGGGCCCGCAATGCGCTGGGCCGGTGGGATTGTAGGGACCTTAGCTGTCCTGTTCCTCATCCTTGCCGTTACCTACTGCGTGGTGAAGAAGTA
	1de4b74ac6d3b933d58dde3e09bed59c81d45690	218	4	TTGTTAGGTACGCATCTGGGGACGCCGACGCGTACCCTTGGGAACTTCTGGTGCACCACACCAAGCACCATCCGGAGTACGCGTGGGCGTTTGTAGGAGTTGCATGTGGTCTGCTGGTTATTGTAGTATGCATGTTCGCGTGCGCATGCAACAGAGTGCGGTACTCTTTGGTCGCCAACTGAAGCTGACCATTGCAGTGTACTGCGTGGTGAAGAAGT
	b0d8771c5b4d0e121ac8b284589237ba72d890a0	213	4	TGTTAGGTACGCATCTGGGGACGCCGACGCGTACCCTTGGGAACTTCTGGTGCACCACACCAAGCACCATCCGGAGTACGCGTGGGCGTTTGTAGGAGTTGCATGTGGTCTGCTGGTTATTGTAGTATGCATGTTCGCGTGCGCATGCAACAGAGTGCGGTACTCTTTGGTCGCCAACACGTTCAACCCGAACCCCAGATGCGTACCTAACAA
	5f190cfe3a33d6c84aed21d8d6963fa45cdbd3a3	210	4	TCGTGTGAGGAGCCGGTTCTGACGGCCGCCAGTATCACCCAGGGCAAGCCGCACCTTAGATCATCTATGTTGCCCAGCGGAGGCAAGGAAGTGAAGGCGAGGATCCCATTCCCGTTCCCGCCAGAGACCGCGACCTGCAGAGTAAGTGTCGCCCCGCTGCCGTCGATCACCACGCCCGAGGTCACACTCGAGGTAGAGATCTGTTCGGCA
	486ee8bc7b2e8b6b3589d72fc73d2a190d365bfb	199	4	TTGTTAGGTACGCATCTGGGGACGCCGACGCGTACCCTTGGGAACTTCTGGTGCACCACACCAAGCACCATCCGGAGTACGCGTGGGCGTTTGTAGGAGTTGCATGTGGTCTGCTGGTTATTGTAGTATGCATGTTCGCGTGCGCATGCAACAGAGTGCGGTACTCTTTGGTCGCCAACCTACTGCGTGGTGAAGAAGT
	1d7c78247349eb3989d44e2d47e64acbfdcc98f7	154	4	CTCGAGGACAAGTACAGCCGTACCGACCGCGACCTGCAGAGTAAGTGTCGCCCCGCTGCCGTCGATCACCTATGAGGAAAGCGACGTTCTGCTGGCCGGTACCGCGAAGTACCCCGTGCTGCTGACTACACGGAACCTTGGTTTCCACAGCAAA
	243574960280eca9794a76d3f213709805bd7b62	113	4	CTCGAGGACAAGTACAGCCGTCGATCACCTATGAGGAAAGCGACGTTCTGCTGGCCGGTACCGCGAAGTACCCCGTGCTGCTGACTACACGGAACCTTGGTTTCCACAGCAAA
	0943da451df3534e17717204fb48d73e7859b740	1892	3	TAAGGTTAAGACTACTTTCTGCCTTTGCGAGAACAGCACCTTCCAAAAGCATACATATATCAATGATGCAAAATCTCACAGCTAACCCCTCCGCCGGCACTACAGTCACTGTAGATTTGCCCGCGGACCACCCGGCCCTGAACCAGTTCCAGACTGCGTTTCCAGGGTTCGAAGTGGTGGCCAGCAACAGGTCGTCCAACGACCATGCCGCCGCCAGAGCTTTCTCCCACTTGGCTACCAAGTGGATTGAGCGCGACATCGATGGCCGTCAGGTCATCGTTGCCGATATAGGGAGCGCACCAGCGAGAAGAGTCGGGGCACCCGACAATGTCACATACCACAGTGTGTGTCCTCGCAAATGCGCTGAAGACCCTGAGAGGCTGGCTTCTTATGCCAGGA…
	024aae864f9cd590234e222d98c940de5af306fa	1864	3	TTCCAAAAGCATACATATATCAATGATGCAAAATCTCACAGCTAACCCCTCCGCCGGCACTACAGTCACTGTAGATTTGCCCGCGGACCACCCCGGCCCTGAACCAGTTCCAGACTGCGTTTCCAGGGTTCGAAGTGGTGGCCAGCAACAGGTCGTCCAACGACCATGCCGCCGCCAGAGCTTTCTCCCACTTGGCTACCAAGTGGATTGAGCGCGACATCGATGGCCGTCAGGTCATCGTTGCCGATATAGGGAGCGCACCAGCGAGAAGAGTCGGGGCACCCGACAATGTCACATACCACAGTGTGTGTCCTCGCAAATGCGCTGAAGACCCTGAGAGGCTGGCTTCTTATGCCAGGAAACTCGTCAGGGCTGTGGAGAGAGGAGATGGGCACCTCG…
	0aa52bb32e6219f1ff85b6f3de6885fbdd0a0db1	1852	3	TTCCAAAAGCATACATATATCAATGATGCAAAATCTCACAGCTAACCCCTCCGCCGGCACTACAGTCACTGTAGATTTGCCCGCGGACCACCCGGCCCTGAACCAGTTCCAGACTGCGTTTCCAGGGTTCGAAGTGGTGGCCAGCAACAGGTCGTCCAACGACCATGCCGCCGCCAGAGCTTTCTCCCACTTGGCTACCAAGTGGATTGAGCGCGACATCGATGGCCGTCAGGTCATCGTTGCCGATATAGGGAGCGCACCAGCGAGAAGAGTCGGGGCACCCGACAATATCACATACCACAGTGTGTGTCCTCGCAAATGCGCTGAAGACCCTGAGAGGCTGGCTTCTTATGCCAGGAAACTCGTCAGGGCTGTGGAGAGAGGAGATGGGCACCTCGT…
	40416e4948358c04c8ac8fde480b53c66e279ec6	1848	3	TTCCAAAAGCATACATATATCAATGATGCAAAATCTCACAGCTAACCCCCCGCGGACCACCCGGCCCTGAACCAGTTCCAGACTGCGTTTCCAGGGTTCGAAGTGGTGGCCAGCAACAGGTCGTCCAACGACCATGCCGCCGCCAGAGCTTTCTCCCACTTGGCTACCAAGTGGATTGAGCGCGACATCGATGGCCGTCAGGTCATCGTTGCCGATATAGGGAGCGCACCAGCGAGAAGAGTCGGGGCACCCGACAATATCACATACCACAGTGTGTGTCCTCGCAAATGCGCTGAAGACCCTGAGAGGCTGGCTTCTTATGCCAGGAAACTCGTCAGGGCTGTGGAGAGAGGAGATGGGCACCTCGTCAGTGACAGAATCACTGACCTGAAGGATGTC…
	168a4fb36881354b33b17d4c174cbfaea47fc989	1839	3	TTCCAAAAGCATACATATATCAATGATGCAAAATCTCACAGCTAACCCCTCCGCCGGCACTACAGTCACTGTAGATTTGCCCGCGGACCACCCGGCCCTGAACCAGTTCCAGACTGCGTTTCCAGGGTTCGAAGTGGTGGCCAGCAACAGGTCGTCCAACGACCATGCCGCCGCCAGAGCTTTCTCCCACTTGGCTACCAAGTGGATTGAGCGCGACATCGATGGCCGTCAGGTCATCGTTGCCGATATAGGGAGCGCACCAGCGAGAAGAGTCGGGGCACCCGACAAGACCCTGAGAGGCTGGCTTCTTATGCCAGGAAACTCGTCAGGGCTGTGGAGAGAGGAGATGGGCACCTCGTCAGTGACAGAATCACTGACCTGAAGGATGTCCTGGAGAAC…
	6c00f9398be8ed0a8e729a847957b2b1a9c0db39	1826	3	TCCAAAAGCATACATATATCAATGATGCAAAATCTCACAGCTAACCCCTCCGCCGGCACTACAGTCACTGTAGATTTGCCCGCGGACCACCCGGCCCTGAACCAGTTCCAGACTGCGTTTCCAGGGTTCGAAGTGGTGGCCAGCAACAGGTCGTCCAACGACCATGCCGCCGCCAGAGCTTTCTCCCACTTGGCTACCAAGTGGATTGAGCGCGACATCGATGGCCGTCAGGTCATCGTTGCCGATATAGGGAGCGCACCAGCGAGAAGAGTCGGGGCACCCGACAATGTCACATACCACAGTGTGTGTCCTCGCAAATGCGCTGTGGAGAGAGGAGATGGGCACCTCGTCAGTGACAGAATCACTGACCTGAAGGATGTCCTGGATGGACACGTCACT…
	231e9658c9eb9cbf08528776107333a994cb9c94	1815	3	TTCCAAAAGCATACATATATCAATGATGCAAAATCTCACAGCTAACCCCTCCGCCGGCACTACAGTCACTGTAGATTTGCCCGCGGACCACCCGGCCCTGAACCAGTTCCAGACTGCGTTTCCAGGGTTCGAAGTGGTGGCCAGCAACAGGTCGTCCAACGACCATGCCGCCGCCAGAGCTTTCTCCCACTTGGCTACCAAGTGGATTGAGCGCGACATCGATGGCCGTCAGGTCATCGTTGCCGATATAGGGAGCGCACCAGCGAGAAGAGTCGGGGCACCCGACAATGTCACATACCACAGTGTGTGTCCTCGCAAATGCGCTGAAGACCCTGAGAGGCTGGCTTCTTATGCCAGGAAACTCGTCAGGGCTGTGGAGAGAGGAGATGGGCACCTCGT…
	6a6fed87d7ccc408754322123cae953b7b6b3701	1811	3	TCCAAAAGCATACATATATCAATGATGCAAAATCTCACAGCTAACCCCTCCGCCGGCACTACAGTCACTGTAGATTTGCCCGCGGACCACCCCGGCCCTGAACCAGTTCCAGACTGCGTTTCCAGGGTTCGAAGTGGTGGCCAGCAACAGGTCGTCCAACGACCATGCCGCCGCCAGAGCTTTCTCCCACTTGGCTACCAAGTGGATTGAGCGCGACATCGATGGCCGTCAGGTCATCGTTGCCGATATAGGGAGCGCACCAGCGAGAAGAGTCGGGGCACCCGACAATGTCACATACCACAGTGTGTGTCCTCGCAAATGCGCTGAAGACCCTGAGAGGCTGGCTTCTTATGCCAGGAAACTCGTCAGGGCTGTGGAGAGAGGAGATGGGCACCTCGT…
	3219d335e8d3504d870833f1ba9ac099aadf4b24	1809	3	TAAAGCATACATATATCAATGATGCAAAATCTCACAGCTAACCCCTCCGCCGGCACTACAGTCACTGTAGATTTGCCCGCGGACCACCCGGCCCTGAACCAGTTCCAGACTGCGTTTCCAGGGTTCGAAGTGGTGGCCAGCAACAGGTCGTCCAACGACCATGCCGCCGCCAGAGCTTTCTCCACTTGGCTACCAAGTGGATTGAGCGCGACATCGATGGCCGTCAGGTCATCGTTGCCGATATAGGGAGCGCACCAGCGAGAAGAGTCGGGGCACCCGACAATGTCACATACCACAGTGTGTGTCCTCGCAAATGCGCTGAAGACCCTGAGAGGCTGGCTTCTTATGCCAGGAAACTCGTCAGGGCTGTGGAGAGAGGAGATGGGCACCTCGTCAGTG…
	1ef4e6ec3aac1ffc6ab0f149d53716031a32011b	1806	3	TTCCAAAAGCATACATATATCAATGATGCAAAATCTCACAGCTAACCCCTCCGCCGGCACTACAGTCACTGTAGATTTGCCCGCGGACCACCCGGCCCTGAACCAGTTCCAGACTGCGTTTCCAGGGTTCGAAGTGGTGGCCAGCAACAGGTCGTCCAACGACCATGCCGCCGCCAGAGCTTTCTCCCACTTGGCTACCAAGTGGATTGAGCGCGACATCGATGGCCGTCAGGTCATCGTTGCCGATATAGGGAGCGCACCAGCGAGAAGAGTCGGGGCACCCGACAATGTCACATACCACAGTGTGTGTCCTCGCAAATGCGCTGAAGACCCTGAGAGGCTGGCTTCTTATGCCAGGAAACTCGTCAGGGCTGTGGAGAGAGGAGATGGGCACCTCGT…
	1663d4989af4f64812d5caa465405612e00d995c	1791	3	TCCAAAAGCATACATATATCAATGATGCAAAATCTCACAGCTAACCCCTCCGCCGGCACTACAGTCACTGTAGATTTGCCCGCGGACCACCCGGCCCTGAACCAGTTCCAGACTGCGTTTCCAGGGTTCGAAGTGGTGGCCAGCAACAGGTCGTCCAACGACCATGCCGCCGCCAGAGCTTTCTCCCACTTGGCTACCAAGTGGATTGAGCGCGACATCGATGGCCGTCAGGTCATCGTTGCCGATATAGGGAGCGCACCAGCGAGAAGAGTCGGGGCACCCGACAATATCACATACCACAGTGTGTGTCCTCGCAAATGCGCTGAAGACCCTGAGAGGCTGGCTTCTTATGCCAGGAAACTCGTCAGGGCTGTGGAGAGAGGAGATGGGCACCTCGTC…
	43dc0f3a07f8f271a78b88093754e66cc560d326	1771	3	TCCAAAAGCATACATATATCAATGATGCAAAATCTCACAGCTAACCCCTCCGCCGGCACTACAGTCACTGTAGATTTGCCCGCGGACCACCCGGCCCTGAACCAGTTCCAGACTGCGTTTCCAGGGTTCGAAGTGGTGGCCAGCAACAGGTCGTCCAACGACCATGCCGCCGCCAGAGCCTTCTCCCACTTGGCTACCAAGTGGATTGAGCGCGACATCGATGGCCGTCAGGTCATCGTTGCCGATATAGGGAGCGCACCAGCGAGAAGAGTCGGGGCACCCGACAATGTCACATACCACAGTGTGTGTCCTCGCAAATGCGCTGAAGACCCTGAGAGGCTGGCTTCTTATGCCAGGAAACTCGTCAGGGCTGTGGAGAGAGGAGATGGGCACCTCGTC…
	17351220ed47fb90fe543bce7fda18b2df2e2c63	1769	3	TTCCAAAAGCATACATATATCAATGATGCAAAATCTCACAGCTAACCCCTCCGCCGGCACTACAGTCACTGTAGATTTGCCCGCGGACCACCCGGCCCTGAACCAGTTCCAGACTGCGTTTCCAGGGTTCGAAGTGGTGGCCAGCAACAGGTCGTCCAACGACCATGCCGCCGCCAGAGCTTTCTCCCACTTGGCTACCAAGTGGATTGAGCGCGACATCGATGGCCGTCAGGTCATCGTTGCCGATATAGGGAGCGCACCAGCGAGAAGAGTCGGGGCACCCGACAATGTCACATACCACAGTGTGTGTCCTCGCAAATGCGCTGAAGACCCTGAGAGGCTGGCTTCTTATGCCAGGAAACTCGTCAGGGCTGTGGAGAGAGGAGATGGGCACCTCGT…
	2f4a6aefed580223de949f4244e9c4060a5a9f07	1300	3	TCCTGTTGGGCAGTTACAAGCAGCCGGGTGTTGCATGAGGCAGGCGTCCTGATAACACCGGAGGATTACAACCGCATCTTTCCGGCATTCCGAGAGGACAAGCCGCACTCGGCCTTGGCAGCCTTGGATGCTGTCGCTACTCTCGTGTGGGGCTTGGATACGTCCTCGGGCATCCTGAGTGGAAAGGGTAGTTTCATGCGTCTGGAGAAATCCATTACTCGGTGGGTAGCACCCACTACGTTGAGGACCGAGACAAGCTGAAAAGCTGGCACCTGCCTTCTACCTTCCACTTCGTGGCACCCAACAAGTACACATGCCGTTGTGATACGGTGGTGAGCTGTGGTGGCTACGTCGTAAAGAAGATCACGATCTGTGAGGGCATCGTTGGTAGACCCGCGA…
	3e364cc861d2dbf50371f73882689f4050aec41e	934	3	TCCAAAAGCATACATATATCAATGATGCAAAATCTCACAGCTAACCCCTCCGCCGGCACTACAGTCACTGTAGATTTGCCCGCGGACCACCCGGCCCTGAACCAGTTCCAGACTGCGTTTCCAGGGTTCGAAGTGGTGGCCAGCAACAGGTCGTCCAACGACCATGCCGCCGCCAGAGCTTTCTCCCACTTGGCTACCAAGTGGATTGAGCGCGACATCGATGGCCGTCAGGTCATCGTTGCCGATATAGGGAGCGCACCAGCGAGAAGAGTCGGGGCACCCGACAATATCACATACCACAGTGTGTGTCCTCGCAAATGCGCTGAAGACCCTGAGAGGCTGGCTTCTTATGCCAGGAAACTCGTCAGGGCTGTGGAGAGAGGAGATGGGCACCTCGTC…
	79d3f24959db92f50420eae85d62f0e958360e99	906	3	TCCAAAAGCATACATATATCAATGATGCAAAATCTCACAGCTAACCCCTCCGCCGGCACTACAGTCACTGTAGATTTGCCCGCGGACCACCCGGCCCTGAACCAGTTCCAGACTGCGTTTCCAGGGTTCGAAGTGGTGGCCAGCAACAGGTCGTCCAACGACCATGCCGCCGCCAGAGCTTTCTCCCACTTGGCTACCAAGTGGATTGAGCGCGACATCGATGGCCGTCAGGTCATCGTTGCCGATATAGGGAGCGCACCAGCGAGAAGAGTCGGGGCACCCGACAATGTCACATACCACAGTGTGTGTCCTCGCAAATGCGCTGAAGACCCTGAGAGGCTGGCTTCTTATGCCAGGAAACTCGTCAGGGCTGTGGAGAGAGGAGATGGGCACCTCGTC…
	0afdb1b6ee1c9216e789e601354fb8c344f76f5f	900	3	TCCAAAAGCATACATATATCAATGATGCAAAATCTCACAGCTAACCCCTCCGCCGGCACTACAGTCACTGTAGATTTGCCCGCGGACCACCCGGCCCTGAACCAGTTCCAGACTGCGTTTCCAGGGTTCGAAGTGGTGGCCAGCAACAGGTCGTCCAACGACCATGCCGCCGCCAGAGCTTTCTCCCACTTGGCTACCAAGTGGATTGAGCGCGACATCGATGGCCGTCAGGTCATCGTTGCCGATATAGGGAGCGCACCAGCGAGAAGAGTCGGGGCACCCGACAATGTCACATACCACAGTGTGTGTCCTCGCAAATGCGCTGAAGACCCTGAGAGGCTGGCTTCTTATGCCAGGAAACTCGTCAGGGCTGTGGAGAGAGGAGATGGGCACCTCGTC…
	a14b1d147a63ce1a36f41bfce7f7d4e652dfc3d7	900	3	TCCAAAAGCATACATATATCAATGATGCAAAATCTCACAGCTAACCCCTCCGCCGGCACTACAGTCACTGTAGATTTGCCCGCGGACCACCCGGCCCTGAACCAGTTCCAGACTGCGTTTCCAGGGTTCGAAGTGGTGGCCAGCAACAGGTCGTCCAACGACCATGCCGCCGCCAGAGCTTTCTCCCACTTGGCTACCAAGTGGATTGAGCGCGACATCGATGGCCGTCAGGTCATCGTTGCCGATATAGGGAGCGCACCAGCGAGAAGAGTCGGGGCACCCGACAATGTCACATACCACAGTGTGTGTCCTCGCAAATGCGCTGAAGACCCTGAGAGGCTGGCTTCTTATGCCAGGAAACTCGTCAGGGCTGTGGAGAGAGGAGATGGGCACCTCGTC…
	e731e59c25da582b4527cbb6cfca9f29d5a3d8e0	895	3	TTCCAAAAGCATACATATATCAATGATGCAAAATCTCACAGCTAACCCCTCCGCCGGCACTACAGTCACTGTAGATTTGCCGCGGACCACCCGGCCCTGAACCAGTTCCAGACTGCGTTTCCAGGGTTCGAAGTGGTGGCCAGCAACAGGTCGTCCAACGACCATGCCGCCGCCAGAGCTTTCTCCCACTTGGCTACCAAGTGGATTGAGCGCGACATCGATGGCCGTCAGGTCATCGTTGCCGATATAGGGAGCGCACCAGCGAGAAGAGTCGGGGCACCCGACAATGTCACATACCACAGTGTGTGTCCTCGCAAATGCGCTGAAGACCCTGAGAGGCTGGCTTCTTATGCCAGGAAACTCGTCAGGGCTGTGGAGAGAGGAGATGGGCACCTCGTC…
	1c16372763b70f0452c28b220a6c0cc42f23e565	884	3	TTCCAAAAGCATACATATATCAATGATGCAAAATCTCACAGCTAACCCCTCCGCCGGCACTACAGTCACTGTAGATTTGCCCGCGGACCACCCGGCCCTGAACCAGTTCCAGACTGCGTTTCCAGGGTTCGAAGTGGTGGCCAGCAACAGGTCGTCCAACGACCATGCCGCCGCCAGAGCTTTCTCCCACTTGGCTACCAAGTGGATTGAGCGCGACATCGATGGCCGTCAGGTCATCGTTGCCGATATAGGGAGCGCACCAGCGAGAAGAGTCGGGGCACCCGACAATGTCACATACCACAGTGTGTGTCCTCGCAAATGCGCTGAAGACCCTGAGAGGCTGGCTTCTTATGCCAGGAAACTCGTCAGGGCTGTGGAGAGAGGAGATGGGCACCTCGT…
	3309d57c4cb68c2a8b23f6ebbd629a9c24bdb4f1	827	3	TTCCAAAAGCATACATATATCAATGATGCAAAATCTCACAGCTAACCCCTCCGCCGGCACTACAGTCACTGTAGATTTGCCCGCGGACCACCCGGCCCTGAACCAGTTCCAGACTGCGTTTCCAGGGTTCGAAGTGGTGGCCAGCAACAGGTCGTCCAACGACCATGCCGCCGCCAGAGCTTTCTCCCACTTGGCTACCAAGTGGATTGAGCGCGACATCGATGGCCGTCAGGTCATCGTTGCCGATATAGGGAGCGCACCAGCGAGAAGAGTCGGGGCACCCGACAATGTCACATACCACAGTGTGTGTCCTCGCAAATGCGCTGAAGACCCTGAGAGGCTGGCTTCTTATGCCAGGAAACTCGTCAGGGCTGTGGAGAGAGGAGATGGGCACCTCGT…
	1a48a85b69cc23912c4cf0564e6aa81fc16d816a	823	3	TTCCAAAAGCATACATATATCAATGATGCAAAATCTCACAGCTAACCCCTCCGCCGGCACTACAGTCACTGTAGATTTGCCCGCGGACCACCCGGCCCTGAACCAGTTCCAGACTGCGTTTCCAGGGTTCGAAGTGGTGGCCAGCAACAGGTCGTCCAACGACCATGCCGCCGCCAGAGCTTTCTCCCACTTGGCTACCAAGTGGATTGAGCGCGACATCGATGGCCGTCAGGTCATCGTTGCCGATATAGGGAGCGCACCAGCGAGAAGAGTCGGGGCACCCGACAATGTCACATACCACAGTGTGTGTCCTCGCAAATGCGCTGAAGACCCTGAGAGGCTGGCTTCTTATGCCAGGAAACTCGTCAGGGCTGTGGAGAGAGGAGATGGGCACCTCGT…
	dbcee322728804988db0ff9c02588da3853cae4c	802	3	TTCCAAAAGCATACATATATCAATGATGCAAAATCTCACAGCTAACCCCTCCGCCGGCACTACAGTCACTGTAGATTTGCCCGCGGACCACCCGGCCCTGAACCAGTTCCAGACTGCGTTTCCAGGGTTCGAAGTGGTGGCCAGCAACAGGTCGTCCAACGACCATGCCGCCGCCAGAGCTTTCTCCCACTTGGCTACCAAGTGGATTGAGCGCGACATCGATGGCCGTCAGGTCATCGTTGCCGATATAGGGAGCGCACCAGCGAGAAGAGTCGGGGCACCCGACAATATCACATACCACAGTGTGTGTCCTCGCAAATGCGCTGAAGACCCTGAGAGGCTGGCTTCTTATGCCAGGAAACTCGTCAGGGCTGTGGAGAGAGGAGATGGGCACCTCGT…
	0fd5a96a637fd0bbc13d9df89851cd1750b265d3	777	3	TTTCCTAAGCCCAGGTACTCCGACGCTTGTGTGGTGAAGTTCGAGAGCGTCAACACATACCCGGATGTCGTTAAACTGCTGGTAGGACTCAACCAGAGGATCGTGGTCAACGGGACCACCGTCCGGAACGTCAACTCCATGGATAACTCGCTGATTCCCGTATTCGCTCGCGCATTGTGCAGCTGGGCAGACGAAGTTCGGCGGGACATGGAGGACGAACAAGACATGTATGGTATTACGTCTGTCACCACATGGATCTGTATCTGCAGAGCGTACGATAAACGCCAGCAGCATACCTTCTACCGCAGGCCCAAGCAGTCCTCAGGCATATACGTGCCTGCCAAGTTTACAGGATCGCTGAGAGCCTCCCTCTCCGCCACCTACCTCAACCTGCCTCTG…
	49621c7199ed7d5af331446a0bbc9c2acf708418	719	3	TCCAAAAGCATACATATATCAATGATGCAAAATCTCACAGCTAACCCCTCCGCCGGCACTACAGTCACTGTAGATTTGCCCGCGGACCACCCGGCCCTGAACCAGTTCCAGACTGCGTTTCCAGGGTTCGAAGTGGTGGCCAGCAACAGGTCGTCCAACGACCATGCCGCCGCCAGAGCTTTCTCCCACTTGGCTACCAAGTGGATTGAGCGCGACATCGATGGCCGTCAGGTCATCGTTGCCGATATAGGGAGCGCACCAGCGAGAAGAGTCGGGGCACCCGACAATGTCACATACCACAGTGTGTGTCCTCGCAAATGCGCTGAAGACCCTGAGAGGCTGGCTTCTTATGCCAGGAAACTCGTCAGGGCTGTGGAGAGAGGAGATGGGCACCTCGTC…
	a244b2331ef23c2fc695475388211a65743d0744	596	3	TTCCAAAAGCATACATATATCAATGATGCAAAATCTCACAGCTAACCCCTCCGCCGGCACTACAGTCACTGTAGATTTGCCCGCGGACCACCCGGCCCTGAACCAGTTCCAGACTGCGTTTCCAGGGTTCGAAGTGGTGGCCAGCAACAGGTCGTCCAACGACCATGCCGCCGCCAGAGCTTTCTCCCACTTGGCTACCAAGTGGATTGAGCGCGACATCGATGGCCGTCAGGTCATCGTTGCCGATATAGGGAGCGCACCAGCGAGAAGAGTCGGGGCACCCGACAATGTCACATACCACAGTGTGTGTCCTCGCAAATGCGCTGAAGACCCTGAGAGGCTGGCTTCTTATGCCAGGAAACTCGTCAGGGCTGTGGAGAGAGGAGATGGGCACCTCGT…
	7e8dee921e0cbf56262b105330edf74391b7138d	485	3	TCCTGTTGGGCAGTTACAAGCAGCCGGGTGTTGCATGAGGCAGGCGTCCTGATAACACCTACCTCAACCTGCCTCTGAAGCAACTGCTGCTTAACACGCTCAAACGCGCGATCAAACCTATGGATCAGGCCATCGCAGATGAGACAGAAGCACGCGCACACGACGCGGCTGAAGTGCATGAGTTGACAGAGGAAGAGGGTAGACAACAGGCCGCCAACCCTAGTTACATCGCAGACGTGCTAGATCAGGATGACGTAGAGGAGGTCGACGACGTAATGTCTGATGTGGACCTTGGCGAAGAAGACGGGGTGGGTGCCACCATCATCGACTGCCACAGAGGTACCGTGAAAGTGATCACGGCGTTCAGTGACAATACTATGGGAGAATACTTAGTACTAT…
	a1a9c4f68fe5d089eabd7ba4f25848ad4e66aaf7	471	3	CCTGTTGGGCAGTTACAAGCAGCCGGGTGTTGCTCTCCGCCACCTACCTCAACCTGCCTCTGAAGCAACTGCTGCTTAACACGCTCAAACGCGCGATCAAACCTATGGATCAGGCCATCGCAGATGAGACAGAAGCACGCGCACACGACGCGGCTGAAGTGCATGAGTTGACAGAGGAAGAGGGTAGACAACAGGCCGCCAACCCTAGTTACATCGCAGACGTGCTAGATCAGGATGACGTAGAGGAGGTCGACGACGTAATGTCTGATGTGGACCTTGGCGAAGAAGACGGGGTGGGTGCCACCATCATCGACTGCCACAGAGGTACCGTGAAAGTGATCACGGCGTTCAGTGACAATACTATGGGAGAATACTTAGTACTATCCCCGGTAACTGTGT…
	64e9f33a4be10d19a0b3ed9e5c70984720092ef3	469	3	CCTGTTGGGCAGTTACAAGCAGCCGGGTGTTGCATGAGGCAGGCGTCCAACCTGCCTCTGAAGCAACTGCTGCTTAACACGCTCAAACGCGCGATCAAACCTATGGATCAGGCCATCGCAGATGAGACAGAAGCACGCGCACACGACGCGGCTGAAGTGCATGAGTTGACAGAGGAAGAGGGTAGACAACAGGCCGCCAACCCTAGTTACATCGCAGACGTGCTAGATCAGGATGACGTAGAGGAGGTCGACGACGTAATGTCTGATGTGGACCTTGGCGAAGAAGACGGGGTGGGTGCCACCATCATCGACTGCCACAGAGGTACCGTGAAAGTGATCACGGCGTTCAGTGACAATACTATGGGAGAATACTTAGTACTATCCCCGGTAACTGTGTTG…
	14b0b52b5ff19516f02ea5245d2010c22feff249	452	3	CCTGTTGGGCAGTTACAAGCAGCCGGGTGTTGCATGAGGCAGGCGTCCTGATAACACCGGAGGATTACAACGCGCGATCAAACCTATGGATCAGGCCATCGCAGATGAGACAGAAGCACGCGCACACGACGCGGCTGAAGTGCATGAGTTGACAGAGGAAGAGGGTAGACAACAGGCCGCCAACCCTAGTTACATCGCAGACGTGCTAGATCAGGATGACGTAGAGGAGGTCGACGACGTAATGTCTGATGTGGACCTTGGCGAAGAAGACGGGGTGGGTGCCACCATCATCGACTGCCACAGAGGTACCGTGAAAGTGATCACGGCGTTCAGTGACAATACTATGGGAGAATACTTAGTACTATCCCCGGTAACTGTGTTGCGCACCAGGAAACTGGC…
	0b3be33b5c44fe78765cabb147c3799397d9dfad	442	3	TCCTGTTGGGCAGTTACAAGCAGCCGGGTGTTGCATGAGGCAGGCGTCCTGATAACACGCTCAAACGCGCGATCAAACCTATGGATCAGGCCATCGCAGATGAGACAGAAGCACGCGCACACGACGCGGCTGAAGTGCATGAGTTGACAGAGGAAGAGGGTAGACAACAGGCCGCCAACCCTAGTTACATCGCAGACGTGCGAGATCAGGATGACGTAGAGGAGGTCGACGACGTAATGTCTGATGTGGACCTTGGCGAAGAAGACGGGGTGGGTGCCACCATCATCGACTGCCACAGAGGTACCGTGAAAGTGATCACGGCGTTCAGTGACAATACTATGGGAGAATACTTAGTACTATCCCCGGTAACTGTGTTGCGCACCAGGAAACTGGCCGTAT…
	09d0e6d8966a08f71067d79ab72d888287a0426b	399	3	TCCAAAAGCATACATATATCAATGATGCAAAATCTCACAGCTAACCCCTCCGCCGGCACTACAGTCACTGTAGATTTGCCCGCGGACCACCCGGCCCTGAACCAGTTCCAGACTGCGTTTCCAGGGTTCGAAGTGGTGGCCAGCAACAGGTCGTCCAACGACCATGCCGCCGCCAGAGCTTTCTCCCACTTGGCTACCAAGTGGATTGAGCGCGACATCGATGGCCGTCAGGTCATCGTTGCCGATATAGGGAGCGCACCAGCGAGAAGAGTCGGGGCACCCGACAATATCACATACCACAGTGTGTGTCCTCGCAAATGCGCTGAAGACCCTGAGAGGCTGGCTTCTTATGCCAGGAAACTCGTCAGGTCACACTCGAGGTAGAGATCTGTTCGGCAA
	7338f1e0cb0c49c150890bd6b0e8c7b1f4d29ffe	357	3	TTCCAAAAGCATACATATATCAATGATGCAAAATCTCACAGCTAACCCCTCCGCCGGCACTACAGTCACTGTAGATTTGCCCGCGGACCACCCGGCCCTGAACCAGTTCCAGACTGCGTTTCCAGGGTTCGAAGTGGTGGCCAGCAACAGGTCGTCCAACGACCATGCCGCCGCCAGAGCTTTCTCCCACTTGGCTACCAAGTGGATTGAGCGCGACATCGATGGCCGTCAGGTCATCGTTGCCGATATAGGGAGCGCACCAGCGAGAAGAGTCGGGGCACCCGACAATGTCACATACCACAGTGTGTGTCCTCACCCACGCCCGAGGTCACACTCGAGGTAGAGATCTGTTCGGCA
	56f62ff5a5f87062b6d0bc94ecbd7c7acae0cefa	329	3	TAAGCCCAGGTACTCCGACGCTTCCCTCCGGTGAAGTTCGAGAGCGTCAACACCTGCCAACCCTAGTTACATCGCAGACGTGCTAGATCAGGATGACGTAGAGGAGGTCGACGACGTAATGTCTGATGTGGACCTTGGCGAAGAAGACGGGGTGGGTGCCACCATCATCGACTGCCACAGAGGTACCGTGAAAGTGATCACGGCGTTCAGTGACAATACTATGGGAGAATACTTAGTACTATCCCCGGTAACTGTGTTGCGCACCAGGAAACTGGCCGTATTGCTTGGACCGCTCGCAGACGAAGTGATGCAGTATGTCCACAAGGGCA
	021256c4c99591b8f9aab91076eadf18c04016e4	316	3	TCCAAAAGCATACATATATCAATGATGCAAAATCTCACAGCTAACCCCTCCGCCGGCACTACAGTCACTGTAGATTTGCCCGCGGACCACCCGGCCCTGAACCAGTTCCAGACTGCGTTTCCAGGGTTCGAAGTGGTGGCCAGCAACAGGTCGTCCAACGACCATGCCGCCGCCAAGCTCTCCCACTTGGCTACCAAGTGGATTGAGCGCGACATCGATGGCCGTCAGGTCATCGTTGCCGATATAGGGAGCGCACCAGCGAGAAGAGTCGGGGCACCCGACAATGTCACACTCGAGGTAGAGATCTGTTCGGCAA
	0230beceb27b7ff11844eec5eb1edf75c4b5127e	315	3	TTCCAAAAGCATACATATATCAATGATGCAAAATCTCACAGCTAACCCCTCCGCCGGCACTACAGTCACTGTAGATTTGCCCGCGGACCACCCGGCCCTGAACCAGTTCCAGACTGCGTTTCCAGGGTTCGAAGTGGTGGCCAGCAACAGGTCGTCCAACGACCATGCCGCCGCCAGAGCTTTCTCCCACTTGGCTACCAAGTGGATTGAGCGCGACATCGATGGCCGTCAGGTCATCGTTGCCGATATAGGGAGCGCACCAGCGAGTTCGGGGCACCCGACAATGTCACACTCGAGGTAGAGATCTGTTCGGCA
	382835f1b2a7db7969d3559f688107144b066eb8	309	3	TTCCAAAAGCATACATATATCAATGATGCAAAATCTCACAGCTAACCCCTCCGCCGGCACTACAGTCACTGTAGATTTGCCCGCGGACCACCCGGCCCTGAACCAGTTCCAGACTGCGTTTCCAGGGTTCGAAGTGGTGGCCAGCAACAGGTCGTCCAACGACCATGCCGCCGCCAGAGCTTTCTCCCACTTGGCTACCAAGTGGATTGAGCGCGACATCGATGGCCGTCAGGTCATCGTTGCCGATATAGGGAGCGCACCAGCGAGAAGAGTCGGGGCACCCGACAATTTTGTCGGCACGAAGTTCCA
	64b015547ff3a7afc5d14acc18b4d29f873ae07c	307	3	TTCCAAAAGCATACATATATCAATGATGCAAAATCTCACAGCTAACCCCTCCGCCGGCACTACAGTCACTGTAGATTTGCCCGCGGACCACCCGGCCCTGAACCAGTTCCAGACTGCGTTTCCAGGGTTCGAAGTGGTGGCCAGCAACAGGTCGTCCAACGACCATGCCGCCGCCAGAGCTTTCTCCCACTTGGCTACCAAGTGGATTGAGCGCGACATCGATGGCCGTCAGGTCATCGTTGCCGATATAGGGAGCGCACCCTCACCCACGCCCGAGGTCACACTCGAGGTAGAGATCTGTTCGGCA
	9fe84a887b79d38b337105bb7d31800f32058f97	294	3	TCCAAAAGCATACATATATCAATGATGCAAAATCTCACAGCTAACCCCTCCGCCGGCACTACAGTCACTGTAGATTTGCCCGCGGACCACCCGGCCCTGAACCAGTTCCAGACTGCGTTTCCAGGGTTCGAAGTGGTGGCCAGCAACAGGTCGTCCAACGACCATGCCGCCGCCAGAGCTTTCTCCCACTTGGCTACCAAGTGGATTGAGCGCGACATCGATGGCCGTCAGGTCATCGTTGCCGATTGCTTGGACCGCTCGCAGACGAAGTGATGCAGTATGTCCACAAGGGCA
	093e5c1afc653e301dfeaa171f5b4ff11bff4867	283	3	TGCCAACCCTAGTTACATCGCAGACGTGCTAGATCAGGATGACGTAGAGGAGGTCGACGACGTAATGTCTGATGTGGACCTTGGCGAAGAAGACGGGGTGGGTGCCACCATCATCGACTGCCACAGAGGTACCGTGAAAGTGATCACGGCGTTCAGTGACAATACTATGGGAGAATACTTAGTACTATCCCCGGTAACTGTGTTGCGCACCAGGAAACTGGCCGTATTGCTTGGACCGCTCAACCTGGAAGCACTGGAAGGCTATGAGATCGCCAATCCACGC
	0a55cc6126c1942f6582834703c36fe00d789c69	268	3	TCCTGTTGGGCAGTTACAAGCAGCCGGGTGTTGCATGAGGCAGGCGTCCTGCGACGTAATGTCTGATGTGGACCTTGGCGAAGAAGACGGGGTGGGTGCCACCATCATCGACTGCCACAGAGGTACCGTGAAAGTGATCACGGCGTTCAGTGACAATACTATGGGAGAATACTTAGTACTATCCCCGGTAACTGTGTTGCGCACCAGGAAACTGGCCGTATTGCTTGGACCGCTCGCAGACGAAGTGATGCAGTATGTCCACAAGGGC
	8ef49b9677837d72d1801e6047b15dd912ecbb0d	239	3	TGCCAACCCTAGTTACATCGCAGACGTGCTAGATCAGGATGACGTAGAGGAGGTCGACGACGTAATGTCTGATGTGGACCTTGGCGAAGAAGACGGGGTGGGTGCCACCATCATCGACTGCCACAGAGGTACCGTGAAAGTGATCACGGCGTTCAGTGACAATACTATGGGAGAATACTTAGTACTATCCCCGGTAAAACCTGGAAGCACTGGAAGGCTATGAGATCGCCAATCCACGC
	babfaabadcbb8e9035a75c1dfede0d44fe6ed2ba	232	3	TCCAAAAGCATACATATATCAATGATGCAAAATCTCACAGCTAACCCCTCCGCCGGCACTACAGTCACTGTAGATTTGCCCGCGGACCACCCGGCCCTGAACCAGTTCCAGACTGCGTTTCCAGGGTTCGAAGTGGTGGCCAGCAACAGGTCGTCCAACGACCATGCCGCCGCCAGAGCTTTCTCCTCACCCACGCCCGAGGTCACACTCGAGGTAGAGATCTGTTCGGCAA
	08c8044938fd6bb6c417eb85168a4e84c175318e	226	3	GCCAACCCTAGTTACATCGCAGACGTGCTAGATCAGGATGACGTAGAGGAGGTCGACGACGTAATGTCTGATGTGGACCTTGGCGAAGAAGACGGGGTGGGTGCCACCATCATCGACTGCCACAGAGGTACCGTGAAAGTGATCACGGCGTTCAGTGACAATACTATGGGAGAATACTTAGTACTATCCCCGGTAACTGAAGGCTATGAGATCGCCAATCCACGCA
	8832c3a0a852ea87899d7df7894e51c3e4ca08f8	213	3	GCCAACCCTAGTTACATCGCAGACGTGCTAGATCAGGATGACGTAGAGGAGGTCGACGACGTAATGTCTGATGTGGACCTTGGCGAAGAAGACGGGGTGGGTGCCACCATCATCGACTGCCACAGAGGTACCGTGAAAGTGATCACGGCGTTCAGTGACAATACTATGGGAGAATACTTAGCACTGGAAGGCTATGAGATCGCCAATCCACGA
	b33823cda0c1adb48271afa885e38ad55fa1b84a	184	3	GCCAACCCTAGTTACATCGCAGACGTGCTAGATCAGGATGACGTAGAGGAGGTCGACGACGTAATGTCTGATGTGGACCTTGGCGAAGAAGACGGGGTGGGTGCCACCATCATCGACTGCCACAGAGGTACCGTGAAAGTGATCACGGCGTTCAGGGAAGGCTATGAGATCGCCAATCCACGCA
	27901727204fa3ef210260f6d4fccd8400a76dad	1809	3	GCCAACCCTAGTTACATCGCAGACGTGCTAGATCAGGATGACGTAGAGGAGGTCGACGACGTAATGTCTGATGTGGACCTTGGCGAAGAAGACGGGGTGGGTGCCACCATCATCGACTGCCACAGAGGTACCGTGAAAGTGATCACGGCGTTCAGTGACAATACTATGGGAGAATACTTAGTACTATCCCCGGTAACTGTGTTGCGCACCAGGAAACTGGCCGTATTGCTTGGACCGCTCGCAGACGAAGTGATGCAGTATGTCCACAAGGGCCGGACCGGACGTTATGCCATCGAGAAGAACAACTTGAAGGTACTCATTCCTACGGGAGTGTCCCTCAAGACGGCTCACTTCCAGGCCCTTGCTGAAAGTGCCACCTTGACCTACAACGACTACCTG…
	a2c6e17b31594b3c29eea08da1399f185fdf1a4e	1808	3	GCCAACCCTAGTTACATCGCAGACGTGCTAGATCAGGATGACGTAGAGGAGGTCGACGACGTAATGTCTGATGTGGACCTTGGCGAAGAAGACGGGGTGGGTGCCACCATCATCGACTGCCACAGAGGTACCGTGAAAGTGATCACGGCGTTCAGTGACAATACTATGGGAGAATACTTAGTACTATCCCCGGTAACTGTGTTGCGCACCAGGAAACTGGCCGTATTGCTTGGACCGCTCGCAGACGAAGTGATGCAGTATGTCCACAAGGGCCGGACCGGACGTTATGCCATCGAGAAGAACAACTTGAAGGTACTCATTCCTACGGGAGTGTCCCTCAAGACGGCTCACTTCCAGGCCCTTGCTGAAAGTGCCACCTTGACCTACAACGACTACCTG…
	959bc07ac16d24808db8f6a4ef9bb796916ed813	1800	3	TGCCAACCCTAGTTACATCGCAGACGTGCTAGATCAGGATGACGTAGAGGAGGTCGACGACGTAATGTCTGATGTGGACCTTGGCGAAGAAGACGGGGTGGGTGCCACCATCATCGACTGCCACAGAGGTACCGTGAAAGTGATCACGGCGTTCAGTGACAATACTATGGGAGAATACTTAGTACTATCCCCGGTAACTGTGTTGCGCACCAGGAAACTGGCCGTATTGCTTGGACCGCTCGCAGACGAAGTGATGCAGTATGTCCACAAGGGCCGGACCGGACGTTATGCCATCGAGAAGAACAACTTGAAGGTACTCATTCCTACGGGAGTGTCCCTCAAGACGGCTCACTTCCAGGCCCTTGCTGAAAGTGCCACCTTGACCTACAACGACTACCT…
	af8a58801e68dbe909d9982df7ba7d3a5bd498bf	1792	3	GCCAACCCTAGTTACATCGCAGACGTGCTAGATCAGGATGACGTAGAGGAGGTCGACGACGTAATGTCTGATGTGGACCTTGGCGAAGAAGACGGGGTGGGTGCCACCATCATCGACTGCCACAGAGGTACCGTGAAAGTGATCACGGCGTTCAGTGACAGTGTTGCGCACCAGGAAACTGGCCGTATTGCTTGGACCGCTCGCAGACGAAGTGATGCAGTATGTCCACAAGGGCCGGACCGGACGTTATGCCATCGAGAAGAACAACTTGAAGGTACTCATTCCTACGGGAGTGTCCCTCAAGACGGCTCACTTCCAGGCCCTTGCTGAAAGTGCCACCTTGACCTACAACGACTACCTGTTCACATGCCGCACGCTCGATCAGCTGGCAACAAGAGG…
	00616871663f4e67c71b170f9eca8cb768771e3a	1790	3	TGCCAACCCTAGTTACATCGCAGACGTGCTAGATCAGGATGACGTAGAGGAGGTCGACGACGTAATGTCTGATGTGGACCTTGGCGAAGAAGACGGGGTGGGTGCCACCATCATCGACTGCCACAGAGGTACCTGAAAGTGATCACGGCGTTCAGTGACAATACTATGGGAGAATACTTAGTACTATCCCCGGTAACTGTGTTGCGCACCAGGAAACTGGCCATTGCTTGGACCGCTCGCAGACGAAGTGATGCAGTATGTCCACAAGGGCCGGACCGGACGTTATGCCATCGAGAAGAACAACTTGAAGGTACTCATTCCTACGGGAGTGTCCCTCAAGACGGCTCACTTCCAGGCCCTTGCTGAAAGTGCCACCCTGACCTACAACGACTACCTGTT…
	39ecba334259f6df28c6cbf596f9ccff758cd700	1789	3	TGCCAACCCTAGTTACATCGCAGACGTGCTAGATCAGGATGACGTAGAGGAGGTCGACGACGTAATGTCTGATGTGGACCTTGGCGAAGAAGACGGGGTGGGTGCCACCATCATCGACTGCCACAGAGGTACCGTGAAAGTGATCACGGCGTTCAGTGACAATACTATGGGAGAATACTTAGTACTATCCCCGGTAACTGTGTTGCGCACCAGGAAACTGGCCGTATTGCTTGGACCGCTCGCAGACGAAGTGATGCAGTATGTCCACAAGGGCCGGACCGGACGTTATGCCATCGAGAAGAACAACTTGAAGGTACTCATTCCTACGGGAGTGTCCCTCAAGACGGCTCACTTCCAGGCCCTTGCTGAAAGTGCCACCTTGACCTACAACGACTACCT…
	061b6d7124e978e3a6ce61840bba9f0da1d9bab6	1789	3	GCCAACCCTAGTTACATCGCAGACGTGCTAGATCAGGATGACGTAGAGGAGGTCGACGACGTAATGTCTGATGTGGACCTTGGCGAAGAAGACGGGGTGGGTGCCACCATCATCGACTGCCACAGAGGTACCGTGAAAGTGATCACGGCGTTCAGTGACAAGTGTTGCGCACCAGGAAACTGGCCGTATTGCTTGGACCGCTCGCAGACGAAGTGATGCAGTATGTCCACAAGGGCCGGACCGGACGTTATGCCATCGAGAAGAACAACTTGAAGGTACTCATTCCTACGGGAGTGTCCCTCAAGACGGCTCACTTCCAGGCCCTTGCTGAAAGTGCCACCTTGACCTACAACGACTACCTGTTCACATGCCGCACGCTCGATCAGCTGGCAACAAGAG…
	27b994b1bec7b1c1826d8452edc7ab4f0a7f7220	1780	3	GCCAACCCTAGTTACATCGCAGACGTGCTAGATCAGGATGACGTAGAGGAGGTCGACGACGTAATGTCTGATGTGGACCTTGGCGAAGAAGACGGGGTGGGTGCCACCATCATCGACTGCCACAGAGGTACCGTGAAAGTGATCACGGCGTTCAGTGACAATACTATGGGAGAATACTTAGTACTATCCCCGGTAACTGTGTTGCGCACCAGGAAACTGGCCGTATTGCTTGGACCGCTCGCAGACGAAGTGATGCAGTATGTCCACAAGGGCCGGACCGGACGTTATGCCATCGAGAAGAACAACTTGAAGGTACTCATTCCTACGGGAGTGTCCCTCAAGACGGCTCACTTCCAGGCCCTTGCTGAAAGTGCCACCTTGACCTACAACGACTACCTG…
	222aa768a837b065753dbbb4109345258ba8cf47	1776	3	TGCCAACCCTAGTTACATCGCAGACGTGCTAGATCAGGATGACGTAGAGGAGGTCGACGACGTAATGTCTGATGTGGACCTTGGCGAAGAAGACGGGGTGGGTGCCACCATCATCGACTGCCACAGAGGTACCGTGAAAGTGATCACGGCGTTCAGTGACAATACTATGGGAGAATACTTAGTACTATCCCCGGTAACTGTGTTGCGCACCAGGAAACTGGCCGTATTGCTTGGACCGCTCGCAGACGAAGTGATGCAGTATGTCCACAAGGGCCGGACCGGACGTTATGCCATCGAGAAGAACAACTTGAAGGTACTCATTCCTACGGGAGTGTCCCTCAAGACGGCTCACTTCCAGGCCCTTGCTGAAAGTGCCACCTTGACCTACAACGACTACCT…
	77a2e0e1336729587a5df95fe8af351f14712283	1770	3	GCCAACCCTAGTTACATCGCAGACGTGCTAGATCAGGATGACGTAGAGGAGGTCGACGACGTAATGTCTGATGTGGACCTTGGCGAAGAAGACGGGGTGGGTGCCACCATCATCGACTGCCACAGAGGTACCGTGAAAGTGATCACGGCGTGGAAACTGGCCGTATTGCTTGGACCGCTCGCAGACGAAGCGATGCAGTATGTCCACAAGGGCCGGACCGGACGTTATGCCATCGAGAAGAACAACTTGAAGGTACTCATTCCTACGGGAGTGTCCCTCAAGACGGCTCACTTCCAGGCCCTTGCTGAAAGTGCCACCTTGACCTACAACGACTACCTGTTCACATGCCGCACGCTCGATCAGCTGGCAACAAGAGGACCTGCAAAAAACACTGACGAA…
	86cc0c1a050f38e123fe575a4181fc411aea0718	1760	3	GCCAACCCTAGTTACATCGCAGACGTGCTAGATCAGGATGACGTAGAGGAGGTCGACGACGTAATGTCTGATGTGGACCTTGGCGAAGAAGACGGGGTGGGTGCCACCATCATCGACTGCCACAGAGGTACCGTGAAAGTGATCACGGCGTTCAGTGACAATACTATGGGAGAATACTTAGTACTATCCCCGGTAACTGTGTTGCGCACCAGGAAACTGGCCGTATTGCTTGGACCGCTCGCAGACGAAGTGATGCAGTATGTCCACAAGGGCCGGACCGGACGTTATGCCATCGAGAAGAACAACTTGAAGGTACTCATTCCTACGGGAGTGTCCCTCAAGACGGCTCACTTCCAGGCCCTTGCTGAAAGTGCCACCTTGACCTACAACGACTACCTG…
	332bfd20020575055875ca0651fc8ff2f770d122	1750	3	TGCCAACCCTAGTTACATCGCAGACGTGCTAGATCAGGATGACGTAGAGGAGGTCGACGACGTAATGTCTGATGTGGACCTTGGCGAAGAAGACGGGGTGGGTGCCACCATCATCGACTGCCACAGAGGTACCGTGAAAGTGATCACGGCGTTCAGTGACAATACTATGGGAGAATACTTAGTACTATCCCCGGTAACTGTGTTGCGCACCAGGAAACTGGCCGTATTGCTTGGACCGCTCGCAGACGAAGTGATGCAGTATGTCCACAAGGGCCGGACCGGACGTTATGCCATCGAGAAGAACAACTTGAAGGTACTCATTCCTACGGGAGTGTCCCTCAAGACGGCTCACTTCCAGGCCCTTGCTGAAAGTGCCACCTTGACCTACAACGACTACCT…
	0c0f275968ddefbc48a1e7a9003fd89043fe477f	1735	3	GCCAACCCTAGTTACATCGCAGACGTGCTAGATCAGGATGACGTAGAGGAGGTCGACGACGTAATGTCTGATGTGGACCTTGGCGAAGAAGACGGGGTGGGTGCCACCATCATCGACTGCCACAGAGGTACCGTGAAAGTGATCACGGCGTTCAGTGACAATACTATGGGAGAATACTTAGTACTATCCCCGGTAACTGTGTTGCGCACCAGGAAACTGGCCGTATTGCTTGGACCGCTCGCAGACGAAGTGATGCAGTATGTCCACAAGGGCCGGACCGGACGTTATGCCATCGAGAAGAACAACTTGAAGGTACTCATTCCTACGGGAGTGTCCCTCAAGACGGCTCACTTCCAGGCCCTTGCTGAAAGTGCCACCTTGACCTACAACGACTACCTG…
	212fec87953a068dcbf0a192fd3a748043ee3841	1730	3	GCCAACCCTAGTTACATCGCAGACGTGCTAGATCAGGATGACGTAGAGGAGGTCGACGACGTAATGTCTGATGTGGACCTTGGCGAAGAAGACGGGGTGGGTGCCACCATCATCGACTGCCACAGAGGTACCGTGAAAGTGATCACGGCGTTCAGTGACAATACTATGGGAGAATACTTAGTACTATCCCCGGTAACTGTGTTGCGCACCAGGAAACTGGCCGTATTGCTTGGACCGCTCGCAGACGAAGTGATGCAGTATGTCCACAAGGGCCGGACCGGACGTTATGCCATCGAGAAGAACAACTTGAAGGTACTCATTCCTACGGGAGTGTCCCTCAAGACGGCTCACTTCCAGGCCCTTGCTGAAAGTGCCACCTTGACCTACAACGACTACCTG…
	0b94de92cf870bdaa5c62fc42e00a60b1696dbee	1679	3	GCCAACCCTAGTTACATCGCAGACGTGCTAGATCAGGATGACGTAGAGGAGGTCGACGACGTAATGTCTGATGTGGACCTTGGCGAAGAAGACGGGGTGGGTGCCACCATCATCGACTGCCACAGAGGTACCGTGAAAGTGATCACGGCGTTCAGTGACAATACTATGGAGAATACTTAGTACTATCCCCGGTAACTGTGTTGCGCACCAGGAAACTGGCCGTATTGCTTGGACCGCTCGCAGACGAAGTGATGCAGTATGTCCACAAGGGCCGGACCGGACGTTATGCCATCGAGAAGAACAACTTGAAGGTACTCATTCCTACGGGAGTGTCCCTCAAGACGGCTCACTTCCAGGCCCTTGCTGAAAGTGCCACCTTGACCTACAACGACTACCTGT…
	493bf33384b7e4572316136f4e2799479b92dc47	1676	3	GCCAACCCTAGTTACATCGCAGACGTGCTAGATCAGGATGACGTAGAGGAGGTCGACGACGTAATGTCTGATGTGGACCTTGGCGAAGAAGACGGGGTGGGTGCCACCATCATCGACTGCCACAGAGGTACCGTGAAAGTGATCACGGCGTTCAGTGACAATACTATGGGAGAATACTTAGTACTATCCCCGGTAACTGTGTTGCGCACCAGGAAACTGGCCGTATTGCTTGGACCGTATGCCCACAAGGGCCGGACCGGACGTTATGCCATCGAGAAGAACAACTTGAAGGTACTCATTCCTACGGGAGTGTCCCTCAAGACGGCTCACTTCCAGGCCCTTGCTGAAAGTGCCACCTTGACCTACAACGACTACCTGTTCACATGCCGCACGCTCGAT…
	11e4d804a81f68371285efd57d9d79a8eb7c13a3	1668	3	GCCAACCCTAGTTACATCGCAGACGTGCTAGATCAGGATGACGTAGAGGAGGTCGACGACGTAATGTCTGATGTGGACCTTGGCGAAGAAGACGGGGTGGGTGCCACCATCATCGACTGCCACAGAGGTACCGTGAAAGTGATCACGGCGTTCAGTGACAATACTATGGGAGAATACTTAGTACTATCCCCGGTAACTGTGTTGCGCACCAGGAAACTGGCCGTATTGCTTGGACCGCTCGCAGACGAAGTGATGCAGTATGTCCACAAGGGCCGGACCGGACGTTATGCCATCGAGAAGAACAACTTGAAGGTACTCATTCCTACGGGAGTGTCCCTCAAGACGGCTCACTTCCAGGCCCTTGCTGAAAGTGCCACCTTGACCTACAACGACTACCTG…
	4f814134a61fc87ff34b538706aff46e4f89fb75	1527	3	TGCCAACCCTAGTTACATCGCAGACGTGCTAGATCAGGATGACGTAGAGGAGGTCGACGACGTAATGTCTGATGTGGACCTTGGCGAAGAAGACGGGGTGGGTGCCACCATCATCGACTGCCACAGAGGTACCGTGAAAGTGATCACGGCGTTCAGTGACAATACTATGGGAGAATACTTAGTACTATCCCCGGTAACTGTGTTGCGCACCAGGAAACTGGCCGTATTGCTTGGACCGCTCGCAGACGAAGTGATGCAGTATGTCCACAAGGGCCGGACCGGACGTTATGCCATCGAAGAAGAACAACTTGAAGGTACTCATTCCTACGGGAGTGTCCCTCAAGACGGCTCACTTCCAGGCCCTTGCTGAAAGTGCCACCTTGACCTACAACGACTACC…
	66f9f28b780ccb8bcce5c995a09a97d93d85e7bf	1123	3	TGCCAACCCTAGTTACATCGCAGACGTGCTAGATCAGGATGACGTAGAGGAGGTCGACGACGTAATGTCTGATGTGGACCTTGGCGAAGAAGACGGGGTGGGTGCCACCATCATCGACTGCCACAGAGGTACCGTGAAAGTGATCACGGCGTTCAGTGACAATACTATGGGAGAATACTTAGTACTATCCCCGGTAACTGTGTTGCGCACCAGGAAACTGGCCGTATTGCTTGGACCGCTCGCAGACGAAGTGATGCAGTATGTCCACAAGGGCCGGACCGGACGTTATGCCATCGAGAAGAACAACTTGAAGGTACTCATTCCTACGGGAGTGTCCCTCAAGACGGCTCACTTCCAGGCCCTTGCTGAAAGTGCCACCTTGACCTACAACGACTACCT…
	5478f7656776215c2a65cd63fdf0ddb61869078e	1119	3	GCCAACCCTAGTTACATCGCAGACGTGCTAGATCAGGATGACGTAGAGGAGGTCGACGACGTAATGTCTGATGTGGACCTTGGCGAAGAAGACGGGGTGGGTGCCACCATCATCGACTGCCACAGAGGTACCGTGAAAGTGATCACGGCGTTCAGTGACAATACTATGGGAGAATACTTAGTACTATCCCCGGTAACTGTGTTGCGCACCAGGAAACTGGCCGTATTGCTTGGACCGCTCGCAGACGAAGTGATGCAGTATGTCCACAAGGGCCGGACCGGACGTTATGCCATCGAGAAGAACAACTTGAAGGTACTCATTCCTACGGGAGTGTCCCTCAAGACGGCTCACTTCCAGGCCCTTGCTGAAAGTGCCACCTTGACCTACAACGACTACCTG…
	85cf48a810f2d82f0422434c87f06a8b32f9efbe	1079	3	TGCCAACCCTAGTTACATCGCAGACGTGCTAGATCAGGATGACGTAGAGGAGGTCGACGACGTAATGTCTGATGTGGACCTTGGCGAAGAAGACGGGGTGGGTGCCACCATCATCGACTGCCACAGAGGTACCGTGAAAGTGATCACGGCGTTCAGTGACAATACTATGGGAGAATACTTAGTACTATCCCCGGTAACTGTGTTGCGCACCAGGAAACTGGCCGTATTGCTTGGACCGCTCGCAGACGAAGTGATGCAGTATGTCCACAAGGGCCGGACCGGACGTTATGCCATCGAGAAGAACAACTTGAAGGTACTCATTCCTACGGGAGTGTCCCTCAAGACGGCTCACTTCCAGGCCCTTGCTGAAAGTGCCACCTTGACCTACAACGACTACCT…
	3bc0b9e642c1ea40194acdc335236cbfb63d4299	818	3	GCCAACCCTAGTTACATCGCAGACGTGCTAGATCAGGATGACGTAGAGGAGGTCGACGACGTAATGTCTGATGTGGACCTTGGCGAAGAAGACGGGGTGGGTGCCACCATCATCGACTGCCACAGAGGTACCGTGAAAGTGATCACGGCGTTCAGTGACAATACTATGGGAGAATACTTAGTACTATCCCCGGTAACTGTGTTGCGCACCAGGAAACTGGCCGTATTGCTTGGACCGCTCGCAGACGAAGTGATGCAGTATGTCCACAAGGGCCGGACCGGACGTTATGCCATCGAGAAGAACAACTTGAAGGTACTCATTCCTACGGGAGTGTCCCTCAAGACGGCTCACTTCCAGGCCCTTGCTGAAAGTGCCACCTTGACCTACAACGACTACCTG…
	5ea894bab0d2b57c7b9ab846743ee4fc92b6304b	781	3	GCCAACCCTAGTTACATCGCAGACGTGCTAGATCAGGATGACGTAGAGGAGGTCGACGACGTAATGTCTGATGTGGACCTTGGCGAAGAAGACGGGGTGGGTGCCACCATCATCGACTGCCACAGAGGTACCGTGAAAGTGATCACGGCGTTCAGTGACAATACTATGGGAGAATACTTAGTACTATCCCCGGTAACTGTGTTGCGCACCAGGAAACTGGCCGTATTGCTTGGACCGCTCGCAGACGAAGTGATGCAGTATGTCCACAAGGGCCGGACCGGACGTTATGCCATCGAGAAGAACAACTTGAAGGTACTCATTCCTACGGGAGTGTCCCTCAAGACGGCTCACTTCCAGGCCCTTGCTGAAAGTGCCACCTTGACCTACAACGACTACCTG…
	8863cc2e52128e5c507332bf4c7da87567f24a07	773	3	GCCAACCCTAGTTACATCGCAGACGTGCTAGATCAGGAAGACTACGAACCCGTGCAAGAAGCCGGTACTAATTGACACTACCGGATCTACCAAGCCTGACAAAGAAGCGTTGGTATTGACGTGCTTCCGCGGGTGGGTCAAAGACCTAAAAACTCTCTACCCTCATAATGAGCTCATGACTGCGGCTGCCTCACAGGGTCTGACTCGTGAAAAAGTGTACGCCGTTCGCTGCCGCGTCACGTCGAACCCACTCTACGAGCCGACCTCTGAGCACATTACCGTTCTTTTGACGCGCACCAATGACGAACTGGTCTGGAAGACACTGCCGAACGACCCGCTGATCCCTATACTCTCCAAGCCGCCGAAAGGAGATTACTCCGCTACCATGGAGGATTGGGA…
	51f9242fda7bcefe2c52cf67bc4aaec00e0714e9	750	3	TGCCAACCCTAGTTACATCGCAGACGTGCTAGATCAGGATGACGTAGAGGAGGTCGACGACGTAATGTCTGATGTGGACCTTGGCGAAGAAGACGGGGTGGGTGCCACCATCATCGACTGCCACAGAGGTACCGTGAAAGTGATCACGGCGTTCAGTGACAATACTATGGGAGAATACTTAGTACTATCCCCGGTAACTGTGTTGCGCACCAGGAAACTGGCCGTATTGCTTGGACCGCTCGCAGACGAAGTGATGCAGTATGTCCACAAGGGCCGGACCGGACGTTATGCCATCGAGAAGAACAACTTGAAGGTACTCATTCCTACGGGAGTGTCCCTCAAGACGGCTCACTTCCAGGCCCTTGCTGAAAGTGCCACCTTGACCTACAACGACTACCT…
	224e386ba3af8f6cee9e9783fdfe77fd53192dfb	682	3	GCCAACCCTAGTTACATCGCAGACGTGCTAGATCAGGATGACGTAGAGGAGGTCGACGACGTAATGTCTGATGTGGACCTTGGCGAAGAAGACGGGGTGGGTGCCACCATCATCGACTGCCACAGAGGTACCGTGAAAGTGATCACGGCGTTCAGTGACAATACTATGGGAGAATACTTAGTACTATCCCCGGTAACTGTGTTGCGCACCAGGAAACTGGCCGTATTGCTTGGACCGCTCGCAGACGAAGTGATGCAGTATGTCCACAAGGGCCGGACCGGACGTTATGCCATCGAGAAGAACAACTTGAAGGTACTCATTCCTACGGGAGTGTCCCTCAAGACGGCTCACTTCCAGGCCCTTGCTGAAAGTGCCACCTTGACCTACAACGACTACCTG…
	4c1a576e7a62b9020dd28a6672497cdf7039a742	676	3	TGCCAACCCTAGTTACATCGCAGACGTGCTAGATCAGGATGACGTAGAGGAGGTCGACGACGTAATGTCTGATGTGGACCTTGGCGAAGAAGACGGGGTGGGTGCCACCATCATCGACTGCCACAGAGGTACCGTGAAAGTGATCACGGCGTTCAGTGACAATACTATGGGAGAATACTTAGTACTATCCCCGGTAACTGTGTTGCGCACCAGGAAACTGGCCGTATTGCTTGGACCGCTCGCAGACGAAGTGATGCAGTATGTCCACAAGGGCCGGACCGGACGTTATGCCATCGAGAAGAACAACTTGAAGGTACTCATTCCTACGGGAGTGTCCCTCAAGACGGCTCACTTCCAGGCCCTTGCTGAAAGTGCCACCTTGACCTACAACGACTACCT…
	ae10d1d9a25c1bb4eebac4facc3e6dfd5d252b6a	658	3	GCCAACCCTAGTTACATCGCAGACGTGCTAGATCAGGATGACGTAGAGGAGGTCGACGACGTAATGTCTGATGTGGACCTTGGCGAAGAAGACGGGGTGGGTGCCACCATCATCGACTGCCACAGAGGTACCGTGAAAGTGATCACGGCGTTCAGTGACAATACTATGGGAGAATACTTAGTACTATCCCCGGTAACTGTGTTGCGCACCAGGAAACTGGCCGTATTGCTTGGACCGCTCGCAGACGAAGTGATGCAGTATGTCCACAAGGGCCGGACCGGACGTTATGCCATCGAGAAGAACAACTTGAAGGTACTCATTCCTACGGGAGTGTCCCTCAAGACGGCTCACTTCCAGGCCCTTGCTGAAAGTGCCACCTTGACCTACAACGACTACCTG…
	91070bda626f806d06d9ab6d09842b2572d9c33e	590	3	TGCCAACCCTAGTTACATCGCAGACGTGCTAGATCAGGATGACGTAGAGGAGGTCGACGACGTAATGTCTGATGTGGACCTTGGCGAAGAAGACGGGGTGGGTGCCACCATCATCGACTGCCACAGAGGTACCGTGAAAGTGATCACGGCGTTCAGTGACAATACTATGGGAGAATACTTAGTACTATCCCCGGTAACTGTGTTGCGCACCAGGAAACTGGCCGTATTGCTTGGACCGCTCGCAGACGAAGTGATGCAGTATGTCCACAAGGGCCGGACCGGACGTTATGCCATCGAGAAGAACAACTTGAAGGTACTCATTCCTACGGGAGTGTCCCTCAAGACGGCTCACTTCCAGGCCCTTGCTGAAAGTGCCACCTTGACCTACAACGACTACCT…
	4a5bf6171119f8495612f2ea92de469216adf178	531	3	GCCAACCCTAGTTACATCGCAGACGTGCTAGATCAGGATGACGTAGAGGAGGTCGACGACGTAATGTCTGATGGAAGACACTGCCGAACGACCCGCTGATCCCTATACTCTCCAAGCCGCCGAAAGGAGATTACTCCGCTACCATGGAGGATTGGGAGGATGAGCACAATGGTATCTTGGCGGCCCTCAGAGAAGCGTGTGTCCCACGGATGAACTTCGCGCACGGGAAGCGTAACACCTGTTGGGCAGTTACAAGCAGCCGGGTGTTGCATGAGGCAGGCGTCCTGATAACACCGGAGGATTACAACCGCATCTTTCCGGCATTCCGAGAGGACAAGCCGCACTCGGCCTTGGCAGCCTTGGATGCTGTCGCTACTCTCGTGTGGGGCTTGGATACGT…
	7f8ca4cf2aaa64ce004260a662949a6070c90b48	417	3	GCCAACCCTAGTTACATCGCAGACGTGCTAGATCAGGATGACGTAGAGGAGGTCGACGACGTAATGTCTGATGTGGACCTTGGCGAAGAAGACGGGGTGGGTGCCACCATCATCGACTGCCACAGAGGTACCGTGAAAGTGATCACGGCGTTCAGTGACAATACTATGGGAGAATACTTAGTACTATCCCCGGTAACTGTGTTGCGCACCAGGAAACTGGCCGTATTGCTTGGACCGCTCGCAGACGAAGTGATGCAGTATGTCCACAAGGGCCGGACCGGACGTTATGCCATCGAGAAGAACAACTTGAAGGTACTCATTCCTACGGGAGTGTCCCTCGGAGTAACTCCAACAGAGGGTATGAGTACGGCCTCAACCTGGAAGCACTGGAAGGCTATG…
	811cda82eee841f1837800aa0876f3d918f34e85	404	3	GCCAACCCTAGTTACATCGCAGACGTGCTAGATCAGGATGACGTAGAGGAGGTCGACGACGTAATGTCTGATGTGGACCTTGGCGAAGAAGACGGGGTGGGTGCCACCATCATCGACTGCCACAGAGGTACCGTGAAAGTGATCACGGCGTTCAGTGACAATACTATGGGAGAATACTTAGTACTATCCCCGGTAACTGTGTTGCGCACCAGGAAACTGGCCGTATTGCTTGGACCGCTCGCAGACGAAGTGATGCAGTATGTCCACAAGGGCCGGACCGGACGTTATGCCATCGAGAAGAACAACTTGAAGGTACTCATTCCTTGGAAAGGGTAGTTTCATGCGCCTGGAGAACAGCCTCAACCTGGAAGCACTGGAAGGCTATGAGATCGCCAATCC…
	208bf866665fb411574e4531ff431640fe820e20	392	3	GCCAACCCTAGTTACATCGCAGACGTGCTAGATCAGGATGACGTAGAGGAGGTCGACGACGTAATGTCTGATGTGGACCTTGGCGAAGAAGACGGGGTGGGTGCCACCATCATCGACTGCCACAGAGGTACCGTGAAAGTGATCACGGCGTTCAGTGACAATACTATGGGAGAATACTTAGTACTATCCCCGGTAACTGTGTTGCGCACCAGGAAACTGGCCGTATTGCTTGGACCGCTCGCAGACGAAGTGATGCAGTATGTCCACAAGGGCCGGACCGGACGTTATGCCATCGAGAAGAACAACTTGAAGGTACTCATTCCTACGGGAGTGTCCCTCAAGACGGCCTCAACCTGGAAGCACTGGAAGGCTATGAGATCGCCAATCCACGA
	0e481f87861195d5ba1e26bd2274eea915aad8f9	391	3	TGCCAACCCTAGTTACATCGCAGACGTGCTAGATCAGGATGACGTAGAGGAGGTCGACGACGTAATGTCTGATGTGGACCTTGGCGAAGAAGACGGGGTGGGTGCCACCATCATCGACTGCCACAGAGGTACCGTGAAAGTGATCACGGCGTTCAGTGACAATACTATGGGAGAATACTTAGTACTATCCCCGGTAACTGTGTTGCGCACCAGGAAACTGGCCGTATTGCTTGGACCGCTCGCAGACGAAGTGATGCAGTATGTCCACAAGGGCCGGACCGGACGTTATGCCATCGAGAAGAACAACTTGAAGGTACTCATTCCTACCAGAGGGTATGAGTACGGCCTCAACCTGGAAGCACTGGAAGGCTATGAGATCGCCAATCCACGC
	29f2cf217aeb4a98df72479494a1dd77f9684901	336	3	TGCCAACCCTAGTTACATCGCAGACGTGCTAGATCAGGATGACGTAGAGGAGGTCGACGACGTAATGTCTGATGTGGACCTTGGCGAAGAAGACGGGGTGGGTGCCACCATCATCGACTGCCACAGAGGTACCGTGAAAGTGATCACGGCGTTCAGTGACAATACTATGGGAGAATACTTAGTACTATCCCCGGTAACTGTGTTGCGCACCAGGAAACTGGCCGTATTGCTTGGACCGCTCGCAGACGAAGTGATGCAGTATGTCCACAAGGGCCGGACCGGACGTTATGCCATCGAGAAGAACAACTTGAAGGCTATGAGATCGCCAATCCACGC
	4f962ea6a56c44dc8375a7dbea76e8d107eca1b4	303	3	TGCCAACCCTAGTTACATCGCAGACGTGCTAGATCAGGATGACGTAGAGGAGGTCGACGACGTAATGTCTGATGTGGACCTTGGCGAAGAAGACGGGGTGGGTGCCACCATCATCGACTGCCACAGAGGTACCGTGAAAGTGATCACGGCGTTCAGTGACAATACTATGGGAGAATACTTAGTACTATCCCCGGTAACTGTGTTGCGCACCAGGAAACTGGCCGTATTGCTTGGACCGCTCGCAGACGAAGTGATGCAGTATGTCCACAAGGGCAGGTGCTGTCTATGGGTCCCAATCCACGC
	d32f859fee0514679fea6804d123a6fbde258efe	290	3	TGCCAACCCTAGTTACATCGCAGACGTTGCATGAGGCAGGCGTCCTGATAACACCGGAGGATTACAACCGCATCTTTCCGGCATTCCGAGAGGACAAGCCGCACTCGGCCTTGGCAGCCTTGGATGCTGTCGCTACTCTCGTGTGGGGCTTGGATACGTCCTCGGGCATCCTGAGTGGAAAGGGTAGTTTCATGCGCCTGGAGAACAGCCATTGGAGTAACTCCAACAGAGGGTATGAGTACGGCCTCAACCTGGAAGCACTGGAAGGCTATGAGATCGCCAATCCACGC
	32d36853ae18d554fdb82baf211a06f652963d69	284	3	CCTGTTGGGCAGTTACAAGCAGCCGGGTGTTGCATGAGGCAGGCGTCCTGATAACACCGGAGGATTACAACCGCATCTTTCCGGCATTCCGAGAGGACAAGCCGCACTCGGCCTTGGCAGCCTTGGATGCTGTCGCTACTCTCGTGTGGGGCTTGGATACGTCCTCGGGCATCCTGAGTGGAAAGGGTAGTTTCATGCGCCTGGAGAACAGCCATTGGAGTAACTCCAACAGAGGGTATGAGTACGGCGACCGCAGATCCCTTTTTGTCGGCACGAAGTTCCAA
	a72c330dc0b64f075914406304f7abfdeba3fa0d	270	3	CCTGTTGGGCAGTTACAAGCAGCCGGGTGTTGCATGACGTAGAGGAGGTCGACGACGTAATGTCTGATGTGGACCTTGGCGAAGAAGACGGGGTGGGTGCCACCATCATCGACTGCCACAGAGGTACCGTGAAAGTGATCACGGCGTTCAGTGACAATACTATGGGAGAATACTTAGTACTATCCCCGGTAACTGTGTTGCGCACCAGGAAACTGGCCGTATTGCTTGGACCGCTCGCAGACGAAGTGATGCAGTATGTCCACAAGGGCA
	ed8d8b3f0cbd7dd71fbcf4714bf774f4f41d1f8d	253	3	TGCCAACCCTAGTTACATCGCAGACGTGCTAGATCAGGATGACGTAGAGGAGGTCGACGACGTAATGTCTGATGTGGACCTTGGCGAAGAAGACGGGGTGGGTGCCACCATCATCGACTGCCACAGAGGTACCGTGAAAGTGATCACGGCGTTCAGTGACAATACTATGGGAGAATACTTAGTACTATCCCCGGTAACTGTGTTGCGCACCAACCTGGAAGCACTGGAAGGCTATGAGATCGCCAATCCACGC
	5b0495565dbda7a533cec135e53f714ea1bae394	248	3	CCTGTTGGGCAGTTACAAGCAGCCGGGTGTTGCATGAGGCAGGCGTCCTGATAACACCGGAGGATTACAACCGCATCTTTCCGGCATTCCGAGAGGACAAGCCGCACTCGGCCTTGGCAGCCTTGGATGCTGTCGCTACTCTCGTGTGGGGCTTGGATACGTCCTCGGGCATCCTGAGTGGAAAGGGTAGTTTCATGCGCCTGGAGAACAGCCATTGGAGTAACTCGAGGTAGAGATCTGTTCGGCAA
	22f04a0f45e465f6ec4ce495e47ea8356a5c12b4	242	3	GCCAACCCTAGTTACATCGCAGACGTGCTAGATCAGGATGACGTAGAGGAGGTCGACGACGTAATGTCTGATGTGGACCTTGGCGAAGAAGACGGGGTGGGTGCCACCATCATCGACTGCCACAGAGGTACCGTGAAAGTGATCACGGCGTTCAGTGACAATACTATGGGAGAATACTTAGTACTATCCCCGGTAACTGTGAACCTGGAAGCACTGGAAGGCTATGAGATCGCCAATCCACA
	6bb1f83f0a33abbae905df319b0323f64e319c46	236	3	CCTGTTGGGCAGTTACAAGCAGCCGGGTGTTGCATGAGGCAGGCGTCCTGATAACACCGGAGGATTACAACCGCATCTTTCCGGCATTCCGAGAGGACAAGCCGCACTCGGCCTTGGCAGCCTTGGATGCTGTCGCTACTCTCGTGTGGGGCTTGGATACGTCCTCGGGCATCCTGAGTGGAAAGGGTAGTTTCATGCGCCCGAGGTCACACTCGAGGTAGAGATCTGTTCGGCAA
	6c89a794c0b3c26ccbe54bc42381dabc08d06082	227	3	GCCAACCCTAGTTACATCGCAGACGTGCTAGATCAGGATGACGTAGAGGAGGTCGACGACGTAATGTCTGATGTGGACCTTGGCGAAGAAGACGGGGTGGGTGCCACCATCATCGACTGCCACAGAGGTACCGTGAAAGTGATCACGGCGTTCAGTGACAATACTATGGGAGAATACTTAGTACTATCCCCGGTAACTGGAAGGCTATGAGATCGCCAATCCACGCA
	b11659c59382c16089137c542bdf309fdcaf7c32	212	3	TCCTGTTGGGCAGTTACAAGCAGCCGGGTGTTGCATGAGGCAGGCGTCCTGATAACACCGGAGGATTACAACCGCATCTTTCCGGCATTCCGAGAGGACAAGCCGCACTCGGCCTTGGCAGCCTTGGATGCTGTCGCTACTCTCGTGTGGGGCTTGGATACGTCCTCGGGCATCCACGCCCGAGGTCACTCGAGGTAGAGATCTGTTCGGCA
	668b92570be4a8c65a8dd27828361b069a3940b0	212	3	CCTGTTGGGCAGTTACAAGCAGCCGGGTGTTGCATGAGGCAGGCGTCCTGATAACACCGGAGGATTACAACCGCATCTTTCCGGCATTCCGAGAGGACAAGCCGCACTCGGCCTTGGCAGCCTTGGATGCTGTCGCTACTCTCGTGTGGGGCTTGGATACGTCCTCGGGCATACGCCCGAGGTCACACTCGAGGTAGAGATCTGTTCGGCAA
	ce9d84d00e200b52a401e9c73c463f826ce38106	205	3	TGCCAACCCTAGTTACATCGCAGACGTGCTAGATCAGGATGCTGTCGCTACTCTCGTGTGGGGCTTGGATACGTCCTCGGGCATCCTGAGTGGAAAGGGTAGTTTCATGCGCCTGGAGAACAGCCATTGGAGTAACTCCAACAGAGGGTATGAGTACGGCCTCAACCTGGAAGCACTGGAAGGCTATGAGATCGCCAATCCACGC
	929edf5fafdf094b82eb44537b95062d3297d485	200	3	CCTGTTGGGCAGTTACAAGCAGCCGGGTGTTGCATGAGGCAGGCGTCCTGATAACACCGGAGGATTACAACCGCATCTTTCCGGCATTCCGAGAGGACAAGCCGCACTCGGCCTTGGCAGCCTTGGATGCTGTCGCTACTCTCGTGTGGGGCTTGGATACGTCCTCGCAGACGAAGTGATGCAGTATGTCCACAAGGGCA
	b33823cda0c1adb48271afa885e38ad55fa1b84a	184	3	GCCAACCCTAGTTACATCGCAGACGTGCTAGATCAGGATGACGTAGAGGAGGTCGACGACGTAATGTCTGATGTGGACCTTGGCGAAGAAGACGGGGTGGGTGCCACCATCATCGACTGCCACAGAGGTACCGTGAAAGTGATCACGGCGTTCAGGGAAGGCTATGAGATCGCCAATCCACGCA
	73ed4e525fba8fa73268a22b002244c6d5a65dc7	148	3	CCTGTTGGGCAGTTACAAGCAGCCGGGTGTTGCATGAGGCAGGCGTCCTGATAACACCGGAGGATTACAACCGCATCTTTCCGGCATTCCGAGAGGACAAGCCGCACTCGGCCTTGGCAGATCCCTTTTTGTCGGCACGAAGTTCCAA
	509e4399cd447e08a1f5f48c94b5527a90d7f5ba	132	3	TCCTGTTGGGCAGTTACAAGCAGCCGGGTGTTGCATGAGGCAGGCGTCCTGATAACACCGGAGGATTACAACCGCATCTTTCCGGCATTCCGAGAGGACAAGCCGCACTCGGCCTTTGTCGGCACGAAGTTC
	3606b71dc57a0237ae7989a50088ea2b3c94aad0	1815	3	TCCTGTTGGGCAGTTACAAGCAGCCGGGTGTTGCATGAGGCAGGCGTCCTGATAACACCGGAGGATTACAACCGCATCTTTCCGGCATTCCGAGAGGACAAGCCGCACTCGGCCTTGGCAGCCTTGGATGCTGTCGCTACTCTCGTGTGGGGCTTGGATACGTCCTCGGGCATCCTGAGTGGAAAGGGTAGTTTCATGCGCCTGGAGAACAGCCATTGGAGTAACTCCAACAGAGGGTATGAGTACGGCCTCAACCTGGAAGCACTGGAAGGCTATGAGATCGCCAATCCACGCATGATCAAAGCGCTTAAACAACGGCGCGGGCGCGAATGTTACGACACTGAAACGGGGAAGCTGGTGCCTATGGATCCTGCTAGGGTCCAAGTGCCGATTAACCGG…
	44b3a3a283e12b4908592545c49c4c5904d912a8	1795	3	TCCTGTTGGGCAGTTACAAGCAGCCGGGTGTTGCATGAGGCAGGCGTCCTGATAACACCGGAGGATTACAACCGCATCTTTCCGGCATTCCGAGAGGACAAGCCGCACTCGGCCTTGGCAGCCTTGGATGCTGTCGCTACTCTCGTGTGGGGCTTGGATACGTCCTCGGGCATCCTGAGTGGAAAGGGTAGTTTCATGCGCCTGGAGAACAGCCATTGGAGTAACTCCAACAGAGGGTATGAGTACGGCCTCAACCTGGAAGCACTGGAAGGCTATGAGATCGCCAATCCACGCATGATCAAAGCGCTTAAACAACGGCGCGGGCGCGAAAAACGGGGAAGCTGGTGCCTATGGATCCTGCTAGGGTCCAAGTGCCGATTAACCGGGTCGTGCCCCATG…
	1ecf1ef49e9d2c738f2b7d5b5c3f7edc0d3c78b9	1795	3	TCCTGTTGGGCAGTTACAAGCAGCCGGGTGTTGCATGAGGCAGGCGTCCTGATAACACCGGAGGATTACAACCGCATCTTTCCGGCATTCCGAGAGGACAAGCCGCACTCGGCCTTGGCAGCCTTGGATGCTGTCGCTACTCTCGTGTGGGGCTTGGATACGTCCTCGGGCATCCTGAGTGGAAAGGGTAGTTTCATGCGCCTGGAGAACAGCCATTGGAGTAACTCCAACAGAGGGTATGAGTACGGCCTCAACCTGGAAGCACTGGAAGGCTATGAGATCGCCAATCCACGCATGATCAAAGCGCTTAAACAACGGCGCGGGCGCGAATGTTACGACACTGAAACGGGGAAGCTGGTGCCTATGGATCCTGCTAGGGTCCAAGTGCCGATTAACCGG…
	13be08fef9c1de36d61744e1abe3e2a6584af8cf	1788	3	TCCTGTTGGGCAGTTACAAGCAGCCGGGTGTTGCATGAGGCAGGCGTCCTGATAACACCGGAGGATTACAACCGCATCTTTCCGGCATTCCGAGAGGACAAGCCGCACTCGGCCTTGGCAGCCTTGGATGCTGTCGCTACTCTCGTGTGGGGCTTGGATACGTCCTCGGGCATCCTGAGTGGAAAGGGTAGTTTCATGCGCCTGGAGAACAGCCATTGGAGTAACTCCAACAAGGGGTATGAGTACGGCCTCAACCTGGAAGCACTGGAAGGCTATGAGATCGCCAATCCACGCATGATCAAAGCGCTTAAACAACGGCGCGGGCGCGAATGTTACGACACTGAAACGGGGAAGCTGGTGCCTATGGATCCTGCTAGGGTCCAAGTGCCGATTAACCGG…
	9f67c9c7748b1a6ecd82b6f3fb8f611dcc23c9f4	1779	3	CCTGTTGGGCAGTTACAAGCAGCCGGGTGTTGCATGAGGCAGGCGTCCTGATAACACCGGAGGATTACAACCGCATCTTTCCGGCATTCCGAGAGGACAAGCCGCACTCGGCCTTGGCAGCCTTGGATGCTGTCGCTACTCTCGTGTGGGGCTTGGATACGTCCTCGGGCATCCTGAGTGGAAAGGGTAGTTTCATGCGCCTGGAGAACAGCCATTGGAGTAACTCCAACAGAGGGCATGAGTACGGCCTCAACCTGGAAGCACTGGAAGGCTATGAGATCGCCAATCCACGCATGATCAAAGCGCTTAAACAACGGCGCGGGCGCGAATGTTACGACACTGAAACGGGGAAGCTGGTGCCTATGGATCCTGCTAGGGTCCAAGTGCCGATTAACCGGG…
	74cbeea4d0b440cb40e9dfab6062d280fe66b3ce	1776	3	TCCTGTTGGGCAGTTACAAGCAGCCGGGTGTTGCATGAGGCAGGCGTCCTGATAACACCGGAGGATTACAACCGCACTCGGCCTTGGCAGCCTTGGATGCTGTCGCTACTCTCGTGTGGGGCTTGGATACGTCCTCCTGAGTGGAAAGGGTAGTTTCATGCGCCTGGAGAACAGCCATTGGAGTAACTCCAACAGAGGGTATGAGTACGGCCTCAACCTGGAAGCACTGGAAGGCTATGAGATCGCCAATCCACGCATGATCAAAGCGCTTAAACAACGGCGCGGGCGCGAATGTTACGACACTGAAACGGGGAAGCTGGTGCCTATGGATCCTGCTAGGGTCCAAGTGCCGATTAACCGGGTCGTGCCCCATGTGTTGGTGGATACCTCTGCAGCGGC…
	0773ad4a96f9bb1ec439a26df33db6b348b56258	1772	3	CCTGTTGGGCAGTTACAAGCAGCCGGGTGTTGCATGAGGCAGGCGTCCTGATAACACCGGAGGATTACAACCGCATCTTTCCGGCATTCCGAGAGGACAAGCCGCACTCGGCCTTGGCAGCCTTGGATGCTGTCGCTACTCTCGTGTGGGGCTTGGATACGTCCTCGGGCATCCTGAGTGGAAAGGGTAGTTTCATGCGCCTGGAGAACAGCCATTGGAGTAACTCCAACAGAGGGTATGAGTACGGCCTCAACCTGGAAGCACTGGAAGGCTATGAGATCGCCAATCCACGCATGATCAAAGCGCTTAAACAACGGCGCGGGCGCGAATGTTACGACACTGAAACGGGGAAGCTGGTGCCTATGGATCCTGCTAGGGTCCAAGTGCCGATTAACCGGG…
	2d09cb354256af2c057255bfce6f5c7453fe3519	1772	3	CCTGTTGGGCAGTTACAAGCAGCCGGGTGTTGCATGAGGCAGGCGTCCTGATAACACCGGAGGATTACAACCGCATCTTTCCGGCATTCCGAGAGGACAAGCCGCACTCGGCCTTGGCAGCCTTGGATGCTGTCGCTACTCTCGTGTGGGGCTTGGATACGTCCTCGGGCATCCTGAGTGGAAAGGGTAGTTTCATGCGCCTGGAGAACAGCCATTGGAGTAACTCCAACAGAGGGTATGAGTACGGCCTCAACCTGGAAGCACTGGAAGGCTATGAGATCGCCAATCCACGCATGATCAAAGCGCTTAAACAACGGCGCGGGCGCGAATGTTACGACACGGGGAAGCTGGTGCCTATGGATCCTGCTAGGGTCCAAGTGCCGATTGCAGCGGCCAAAC…
[truncated: 8,637 more rows]
