# Supplementary material for: Nanopore sequencing provides snapshots of the genetic variation within salmonid alphavirus-3 (SAV3) during an ongoing infection in Atlantic salmon (Salmo salar) and brown trout (Salmo trutta)
Source: Vet Res. 2024 Sep 3;55:106. doi: 10.1186/s13567-024-01349-z (PMC11373506; doi:10.1186/s13567-024-01349-z)
Supplement: Supplementary file 6 — Additional file 6. Consensus nucleotide sequences of clusters that passed the threshold in this study. [file 13567_2024_1349_MOESM6_ESM.xlsx]

## Sheet: Sheet1
Cluster	sequence
amp1_cluster1	TCCAAAAGCATACATATATCAATGATGCAAAATCTCACAGCTAACCCCTCCGCCGGCACTACAGTCACTGTAGATTTGCCCGCGGACCACCCGGCCCTGAACCAGTTCCAGACTGCGTTTCCAGGGTTCGAAGTGGTGGCCAGCAACAGGTCGTCCAACGACCATGCCGCCGCCAGAGCTTTCTCCCACTTGGCTACCAAGTGGATTGAGCGCGACATCGATGGCCGTCAGGTCATCGTTGCCGATATAGGGAGCGCACCAGCGAGAAGAGTCGGGGCACCCGACAATGTCACATACCACAGTGTGTGTCCTCGCAAATGCGCTGAAGACCCTGAGAGGCTGGCTTCTTATGCCAGGAAACTCGTCAGGGCTGTGGAGAGAGGAGATGGGCACCTCGTC…
amp1_cluster2	TCCAAAAGCATACATATATCAATGATGCAAAATCTCACAGCTAACCCCTCCGCCGGCACTACAGTCACTGTAGATTTGCCCGCGGACCACCCGGCCCTGAACCAGTTCCAGACTGCGTTTCCAGGGTTCGAAGTGGTGGCCAGCAACAGGTCGTCCAACGACCATGCCGCCGCCAGAGCTTTCTCCCACTTGGCTACCAAGTGGATTGAGCGCGACATCGATGGCCGTCAGGTCATCGTTGCCGATATAGGGAGCGCACCAGCGAGAAGAGTCGGGGCACCCGACAATGTCACATACCATAGTGTGTGTCCTCGCAAATGCGCTGAAGACCCTGAGAGGCTGGCTTCTTATGCCAGGAAACTCGTCAGGGCTGTGGAGAGAGGAGATGGGCACCTCGTC…
amp1_cluster3	TCCAAAAGCATACATATATCAATGATGCAAAATCTCACAGCTAACCCCTCCGCCGGCACTACAGTCACTGTAGATTTGCCCGCGGACCACCCGGCCCTGAACCAGTTCCAGACTGCGTTTCCAGGGTTCGAAGTGGTGGCCAGCAACAGGTCGTCCAACGACCATGCCGCCGCCAGAGCTTTCTCCCACTTGGCTACCAAGTGGATTGAGCGCGACATCGATGGCCGTCAGGTCATCGTTGCCGATATAGGGAGCGCACCAGCGAGAAGAGTCGGGGCACCCGACAATGTCACATACCACAGTGTGTGTCCTCGCAAATGCGCTGAAGACCCTGAGAGGCTGGCTTCTTATGCCAGGAAACTCGTCAGGGCTGTGGAGAGAGGAGATGGGCACCTCGTC…
amp1_cluster4	TCCAAAAGCATACATATATCAATGATGCAAAATCTCACAGCTAACCCCTCCGCCGGCACTACAGTCACTGTAGATTTGCCCGCGGACCACCCGGCCCTGAACCAGTTCCAGACTGCGTTTCCAGGGTTCGAAGTGGTGGCCAGCAACAGGTCGTCCAACGACCATGCCGCCGCCAGAGCTTTCTCCCACTTGGCTACCAAGTGGATTGAGCGCGACATCGATGGCCGTCAGGTCATCGTTGCCGATATAGGGAGCGCACCAGCGAGAAGAGTCGGGGCACCCGACAATGTCACATACCACAGTGTGTGTCCTCGCAAATGCGCTGAAGACCCTGAGAGGCTGGCTTCTTATGCCAGGAAACTCGTCAGGGCTGTGGAGAGAGGAGATGGGCACCTCGTC…
amp1_cluster5	TCCAAAAGCATACATATATCAATGATGCAAAATCTCACAGCTAACCCCTCCGCCGGCACTACAGTCACTGTAGATTTGCCCGCGGACCACCCGGCCCTGAACCAGTTCCAGACTGCGTTTCCAGGGTTCGAAGTGGTGGCCAGCAACAGGTCGTCCAACGACCATGCCGCCGCCAGAGCTTTCTCCCACTTGGCTACCAAGTGGATTGAGCGCGACATCGATGGCCGTCAGGTCATCGTTGCCGATATAGGGAGCGCACCAGCGAGAAGAGTCGGGGCACCCGACAATATCACATACCACAGTGTGTGTCCTCGCAAATGCGCTGAAGACCCTGAGAGGCTGGCTTCTTATGCCAGGAAACTCGTCAGGGCTGTGGAGAGAGGAGATGGGCACCTCGTC…
amp1_cluster6	TCCAAAAGCATACATATATCAATGATGCAAAATCTCACAGCTAACCCCTCCGCCGGCACTACAGTCACTGTAGATTTGCCCGCGGACCACCCGGCCCTGAACCAGTTCCAGACTGCGTTTCCAGGGTTCGAAGTGGTGGCCAGCAACAGGTCGTCCAACGACCATGCCGCCGCCAGAGCTTTCTCCCACTTGGCTACCAAGTGGATTGAGCGCGACATCGATGGCCGTCAGGTCATCGTTGCCGATATAGGGAGCGCACCAGCGAGAAGAGTCGGGGCACCCGACAATGTCACATACCACAGTGTGTGTCCTCGCAAATGCGCTGAAGACCCTGAGAGGCTGGCTTCTTATGCCAGGAAACTCGTCAGGGCTGTGGAGAGAGGAGATGGGCACCTCGTC…
amp1_cluster7	TTCCAAAAGCATACATATATCAATGATGCAAAATCTCACAGCTAACCCCTCCGCCGGCACTACAGTCACTGTAGATTTGCCCGCGGACCACCCGGCCCTGAACCAGTTCCAGACTGCGTTTCCAGGGTTCGAAGTGGTGGCCAGCAACAGGTCGTCCAACGACCATGCCGCCGCCAGAGCTTTCTCCCACTTGGCTACCAAGTGGATTGAGCGCGACATCGATGGCCGTCAGGTCATCGTTGCCGATATAGGGAGCGCACCAGCGAGAATCACATACCACAGTGTGTGTCCTCGCAAATGCGCTGAAGACCCTGAGAGGCTGGCTTCTTATGCCAGGAAACTCGTCAGGGCTGTGGAGAGAGGAGATGGGCACCTCGTCAGTGACAGAATCACTGACCT…
amp2_cluster1	GCCAACCCTAGTTACATCGCAGACGTGCTAGATCAGGATGACGTAGAGGAGGTCGACGACGTAATGTCTGATGTGGACCTTGGCGAAGAAGACGGGGTGGGTGCCACCATCATCGACTGCCACAGAGGTACCGTGAAAGTGATCACGGCGTTCAGTGACAATACTATGGGAGAATACTTAGTACTATCCCCGGTAACTGTGTTGCGCACCAGGAAACTGGCCGTATTGCTTGGACCGCTCGCAGACGAAGTGATGCAGTATGTCCACAAGGGCCGGACCGGACGTTATGCCATCGAGAAGAACAACTTGAAGGTACTCATTCCTACGGGAGTGTCCCTCAAGACGGCTCACTTCCAGGCCCTTGCTGAAAGTGCCACCTTGACCTACAACGACTACCTG…
amp2_cluster2	TGCCAACCCTAGTTACATCGCAGACGTGCTAGATCAGGATGACGTAGAGGAGGTCGACGACGTAATGTCTGATGTGGACCTTGGCGAAGAAGACGGGGTGGGTGCCACCATCATCGACTGCCACAGAGGTACCGTGAAAGTGATCACGGCGTTCAGTGACAATACTATGGGAGAATACTTAGTACTATCCCCGGTAACTGTGTTGCGCACCAGGAAACTGGCCGTATTGCTTGGACCGCTCGCAGACGAAGTGATGCAGTATGTCCACAAGGGCCGGACCGGACGTTATGCCATCGAGAAGAACAACTTGAAGGTACTCATTCCTACGGGAGTGTCCCTCAAGACGGCTCACTTCCAGGCCCTTGCTGAAAGTGCCACCTTGACCTACAACGACTACCT…
amp2_cluster3	TGCCAACCCTAGTTACATCGCAGACGTGCTAGATCAGGATGACGTAGAGGAGGTCGACGACGTAATGTCTGATGTGGACCTTGGCGAAGAAGACGGGGTGGGTGCCACCATCATCGACTGCCACAGAGGTACCGTGAAAGTGATCACGGCGTTCAGTGACAATACTATGGGAGAATACTTAGTACTATCCCCGGTAACTGTGTTGCGCACCAGGAAACTGGCCGTATTGCTTGGACCGCTCGCAGACGAAGTGATGCAGTATGTCCACAAGGGCCGGACCGGACGTTATGCCATCGAGAAGAACAACTTGAAGGTACTCATTCCTACGGGAGTGTCCCTCAAGACGGCTCACTTCCAGGCCCTTGCTGAAAGTGCCACCTTGACCTACAACGACTACCT…
amp3_cluster1	CCTGTTGGGCAGTTACAAGCAGCCGGGTGTTGCATGAGGCAGGCGTCCTGATAACACCGGAGGATTACAACCGCATCTTTCCGGCATTCCGAGAGGACAAGCCGCACTCGGCCTTGGCAGCCTTGGATGCTGTCGCTACTCTCGTGTGGGGCTTGGATACGTCCTCGGGCATCCTGAGTGGAAAGGGTAGTTTCATGCGCCTGGAGAACAGCCATTGGAGTAACTCCAACAGAGGGTATGAGTACGGCCTCAACCTGGAAGCACTGGAAGGCTATGAGATCGCCAATCCACGCATGATCAAAGCGCTTAAACAACGGCGCGGGCGCGAATGTTACGACACTGAAACGGGGAAGCTGGTGCCTATGGATCCTGCTAGGGTCCAAGTGCCGATTAACCGGG…
amp3_cluster2	TCCTGTTGGGCAGTTACAAGCAGCCGGGTGTTGCATGAGGCAGGCGTCCTGATAACACCGGAGGATTACAACCGCATCTTTCCGGCATTCCGAGAGGACAAGCCGCACTCGGCCACTCTCGTGTGGGGCTTGGATACGTCCTCGGGCATCCTGAGTGGAAAGGGTAGTTTCATGCGCCTGGAGAACAGCCATTGGAGTAACTCCAACAGAGGGTATGAGTACGGCCTCAACCTGGAAGCACTGGAAGGCTATGAGATCGCCAATCCACGCATGATCAAAGCGCTTAAACAACGGCGCGGGCGCGAATGTTACGACACTGAAACGGGGAAGCTGGTGCCTATGGATCCTGCTAGGGTCCAAGTGCCGATTAACCGGGTCGTGCCCCATGTGTTGGTGGAT…
amp3_cluster3	TCCTGTTGGGCAGTTACAAGCAGCCGGGTGTTGCATGAGGCAGGCGTCCTGATAACACCGGAGGATTACAACCGCATCTTTCCGGCATTCCGAGAGGACAAGCCGCACTCGGCCTTGGCAGCCTTGGATGCTGTCGCTACTCTCGTGTGGGGCTTGGATACGTCCTCGGGCATCCTGAGTGGAAAGGGTAGTTTCATGCGCCTGGAGAACAGCCATTGGAGTAACTCCAACAGAGGGTATGAGTACGGCCTCAACCTGGAAGCACTGGAAGGCTATGAGATCGCCAATCCACGCATGATCAAAGCGCTTAAACAACGGCGCGGGCGCGAATGTTACGACACTGAAACGGGGAAGCTGGTGCCTATGGATCCTGCTAGGGTCCAAGTGCCGATTAACCGG…
amp4_cluster1	TGTCACCATCTATTGCTTGGCCAACAACATGGCCGTAAGGATTCAGCAACTGATCGACGATCACGCCCGCGAAGAGTTCGACGAGGAGGTGGTTGTAGAAGAGGAAGAGGAACATGAAGCTGATGCGATGAGTGATACGGAGACGCTGTCCAGTTTCGGTGACGAAACGGTGTGGGTGCCCAAACATAGCACTCTAGCTGGAAGGCCAGGATATAGTGCCTCTTACGGCGACCGCAGATCCCTTTTTGTCGGCACGAAGTTCCACCGCGCCGCAGTTGCTATGTCGTCAATTGAAGCGGCTTGGCCTAAGACCAAAGAAGCCAACGCCAAACTCATCGAGTACATACGAGGGCAACACCTCGTCGACGTCCTAAAGAGCTGTCCGGTCAACGACATACC…
amp4_cluster2	GTCACCATCTATTGCTTGGCCAACAACATGGCCGTAAGGATTCAGCAACTGATCGACGATCACGCCCGCGAAGAGTTCGACGAGGAGGTGGTTGTAGAAGAGGAAGAGGAACATGAAGCTGATGCGATGAGTGATACGGAGACGCTGTCCAGTTTCGGTGACGAAACGGTGTGGGTGCCCAAACATAGCACTCTAGCTGGAAGGCCAGGATATAGTGCCTCTTACGGCGACCGCAGATCCCTTTTTGTCGGCACGAAGTTCCACCGCGCCGCAGTTGCTATGTCGTCAATTGAAGCGGCTTGGCCTAAGACCAAAGAAGCCAACGCCAAACTCATCGAGTACATACGAGGGCAACACCTCGTCGACGTCCTAAAGAGCTGTCCGGTCAACGACATACCT…
amp4_cluster3	GTCACCATCTATTGCTTGGCCAACAACATGGCCGTAAGGATTCAGCAACTGATCGACGATCACGCCCGCGAAGAGTTCGACGAGGAGGTGGTTGTAGAAGAGGAAGAGGAACATGAAGCTGATGCGATGAGTGATACGGAGACGCTGTTCAGTTTCGGTGACGAAACGGTGTGGGTGCCCAAACATAGCACTCTAGCTGGAAGGCCAGGATATAGTGCCTCTTACGGCGACCGCAGATCCCTTTTTGTCGGCACGAAGTTCCACCGCGCCGCAGTTGCTATGTCGTCAATTGAAGCGGCTTGGCCTAAGACCAAAGAAGCCAACGCCAAACTCATCGAGTACATACGAGGGCAACACCTCGTCGACGTCCTAAAGAGCTGTCCGGTCAACGACATACCT…
amp4_cluster4	TGTCACCATCTATTGCTTGGCCAACAACATGGCCGTAAGGATTCAGCAACTGATCGACGATCACGCCCGCGAAGAGTTCGACGAGGAGGTGGTTGTAGAAGAGGAAGAGGAACATGAAGCTGATGCGATGAGTGATACGGAGACGCTGTCCAGTTTCGGTGACGAAACGGTGTGGGTGCCCAAACATAGCACTCTAGCTGGAAGGCCAGGATATAGTGCCTCTTACGGCGACCGCAGATCCCTTTTTGTCGGCACGAAGTTCCACCGCGCCGCAGTTGCTATGTCGTCAATTGAAGCGGCTTGGCCTAAGACCAAAGAAGCCAACGCCAAACTCATCGAGTACATACGAGGGCAACACCTCGTCGACGTCCTAAAGAGCTGTCCGGTCAACGACATACC…
amp4_cluster5	GTCACCATCTATTGCTTGGCCAACAACATGGCCGTAAGGATTCAGCAACTGATCGACGATCACGCCCGCGAAGAGTTCGACGAGGAGGTGGTTGTAGAAGAGGAAGAGGAACATGAAGCTGATGCGATGAGTGATACGGAGACGCTGTCCAGTTTCGGTGACGAAACGGTGTGGGTGCCCAAACATAGCACTCTAGCTGGAAGGCCAGGATATAGTGCCTCTTACGGCGACCGCAGATCCCTTTTTGTCGGCACGAAGTTCCACCGCGCCGCAGTTGCTATGTCGTCAATTGAAGCGGCTTGGCCTAAGACCAAAGAAGCCAACGCCAAACTCATCGAGTACATACGAGGGCAACACCTCGTCGACGTCCTAAAGAGCTGTCCGGTCAACGACATACCT…
amp4_cluster6	TGTCACCATCTATTGCTTGGCCAACAACATGGCCGTAAGGATTCAGCAACTGATCGACGATCACGCCCGCGAAGAGTTCGACGAGGAGGTGGTTGTAGAAGAGGAAGAGGAACATGAAGCTGATGCGATGAGTGATACGGAGACGCTGTCCAGTTTCGGTGACGAAACGGTGTGGGTGCCCAAACATAGCACTCTAGCTGGAAGGCCAGGATATAGTGCCTCTTACGGCGACCGCAGATCCCTTTTTGTCGGCACGAAGTTCCACCGCGCCGCAGTTGCTATGTCGTCAATTGAAGCGGCTTGGCCTAAGACCAAAGAAGCCAACGCCAAACTCATCGAGTACATACGAGGGCAACACCTCGTCGACGTCCTAAAGAGCTGTCCGGTCAACGACATACC…
amp4_cluster7	GTCACCATCTATTGCTTGGCCAACAACATGGCCGTAAGGATTCAGCAACTGATCGACGATCACGCCCGCGAAGAGTTCGACGAGGAGGTGGTTGTAGAAGAGGAAGAGGAACATGAAGCTGATGCGATGAGTGATACGGAGACGCTGTCCAGTTTCGGTGACGAAACGGTGTGGGTGCCCAAACATAGCACTCTAGCTGGAAGGCCAGGATATAGTGCCTCTTACGGCGACCGCAGATCGTCGGCACGAAGTTCCACCGCGCCGCAGTTGCTATGTCGTCAATTGAAGCGGCTTGGCCTAAGACCAAAGAAGCCAACGCCAAACTCATCGAGTACATACGAGGGCAACACCTCGTCGACGTCCTAAAGAGCTGTCCGGTCAACGACATACCTGTAGGCA…
amp4_cluster8	TGTCACCATCTATTGCTTGGCCAACAACATGGCCGTAAGGATTCAGCAACTGATCGACGATCACGCCCGCGAAGAGTTCGACGAGGAGGTGGTTGTAGAAGAGGAAGAGGAACATGAAGCTGATGCGATGAGTGATACGGAGACGCTGTTCAGTTTCGGTGACGAAACGGTGTGGGTGCCCAAACATAGCACTCTAGCTGGAAGGCCAGGATATAGTGCCTCTTACGGCGACCGCAGATCCCTTTTTGTCGGCACGAAGTTCCACCGCGCCGCAGTTGCTATGTCGTCAATTGAAGCGGCTTGGCCTAAGACCAAAGAAGCCAACGCCAAACTCATCGAGTACATACGAGGGCAACACCTCGTCGACGTCCTAAAGAGCTGTCCGGTCAACGACATACC…
amp5_cluster1	TTTTCCTAAGCCCAGGTACTCCGACGCTTGTGTGGTGAAGTTCGAGAGCGTCAACACAGCGATTGTTGCAGCCAACATGTTCATAGGGTGTAACTACCCCACCTTAAGCTCGTTCGGAGTCACGGACAAGTACGACGCTTACCTGGACATGGTTGACGGACTCAACTGCAACCTCGACACCGTGACGTTCGACCCTGCTAAGGTGCGTTCTCTGCCGAAGAAATCAGAGTATAACCAGCCGCTTATACAGTCCCAAGTGCCCGGGCCTATGGCATCTACTCTGCAAAGCATTCTTATGGCCGCCACCAAGCGCAACTGCAATGTCACGCAGATGAGAGAGCTTCCGACCCTGGACTCAGCGGCAATGAACGTGGAGGCTTTTAAAAAATTTGCCTGCAA…
amp5_cluster2	TTTCCTAAGCCCAGGTACTCCGACGCTTGTGTGGTGAAGTTCGAGAGCGTCAACACAGCGATTGTTGCAGCCAACATGTTCATAGGGTGTAACTACCCCACCTTAAGCTCGTTCGGAGTCACGGACAAGTACGACGCTTACCTGGACATGGTTGACGGACTCAACTGCAACCTCGACACCGTGACGTTCGACCCTGCTAAGGTGCGTTCTCTGCCGAAGAAATCAGAGTATAACCAGCCGCTTATACAGTCCCAAGTGCCCGGGCCTATGGCATCTACTCTGCAAAGCATTCTTATGGCCGCCACCAAGCGCAACTGCAATGTCACGCAGATGAGAGAGCTTCCGACCCTGGACTCAGCGGCAATGAACGTGGAGGCTTTTAAAAAATTTGCCTGCAAG…
amp6_cluster1	CTCGAGGACAAGTACAGCCGTACCGGCCGCGCACTAAGCGTCGCCAAGAGCCGCAAGTCGGCAACGCTGCTATTGCTGCCCTCGCGAACCAGATGAGCGCGCTCCAGCTACAGGTGGCTGGACTTGCCGGCCAGGCAAGGGTGGATCGTCGTGGACCAAGACGTGTTCAGAAAAGCAAGCAGAAGAAGAAGAATCCCTCCAACGGAGAAAAACCCAAGGAGAAGAAGAAGAAGCAAAAACAACAGGAGAAGAAAGGGAGCGGTGGCGTAATCAAAAAACCACGGAACCGGCCCGGAAAGGAGGTAAGGATCTCCGTAAAGCGTGCCCGACAGAGCACCTTCCCCGTGTACCATGACGGTGCTATATCCGGCTACGCTGTGCTGATTGGTTCTCGCGTGT…
amp6_cluster2	CTCGAGGACAAGTACAGCCGTACCGGCCGCGCACTAAGCGTCGCCAAGAGCCGCAAGTCGGCAACGCTGCTATTGCTGCCCTCGCGAACCAGATGAGCGCGCTCCAGCTACAGGTGGCTGGACTTGCCGGCCAGGCAAGGGTGGATCGTCGTGGACCAAGACGTGTTCAGAAAAGCAAGCAGAAGAAGAAGAATCCCTCCAACGGAGAAAAACCCAAGGAGAAGAAGAAGAAGCAAAAACAACAGGAGAAGAAAGGGAGCGGTGGCGTAATCAAAAAACCACGGAACCGGCCCGGAAAGGAGGTAAGGATCTCCGTAAAGCGTGCCCGACAGAGCACCTTCCCCGTGTACCATGACGGTGCTATATCCGGCTACGCTGTGCTGATTGGTTCTCGCGTGT…
amp6_cluster3	CTCGAGGACAAGTACAGCCGTACCGGCCGCGCACTAAGCGTCGCCAAGAGCCGCAAGTCGGCAACGCTGCTATTGCTGCCCTCGCGAACCAGATGAGCGCGCTCCAGCTACAGGTGGCTGGACTTGCCGGCCAGGCAAGGGTGGATCGTCGTGGACCAAGACGTGTTCAGAAAAGCAAGCAGAAGAAGAAGAATCCCTCCAACGGAGAAAAACCCAAGGAGAAGAAGAAGAAGCAAAAACAACAGGAGAAGAAAGGGAGCGGTGGCGTAATCAAAAAACCACGGAACCGGCCCGGAAAGGAGGTAAGGATCTCCGTAAAGCGTGCCCGACAGAGCACCTTCCCCGTGTACCATGACGGTGCTATATCCGGCTACGCTGTGCTGATTGGTTCTCGCGTGT…
amp6_cluster4	TCTCGAGGACAAGTACAGCCGTAGCCGCAAGTCGGCAACGCTGCTATTGCTGCCCTCGCGAACCAGATGAGCGCGCTCCAGCTACAGGTGGCTGGACTTGCCGGCCAGGCAAGGGTGGATCGTCGTGGACCAAGACGTGTTCAGAAAAGCAAGCAGAAGAAGAAGAATCCCTCCAACGGAGAAAAACCCAAGGAGAAGAAGAAGAAGCAAAAACAACAGGAGAAGAAAGGGAGCGGTGGCGTAATCAAAAAACCACGGAACCGGCCCGGAAAGGAGGTAAGGATCTCCGTAAAGCGTGCCCGACAGAGCACCTTCCCCGTGTACCATGACGGTGCTATATCCGGCTACGCTGTGCTGATTGGTTCTCGCGTGTTTAAGCCAGCGCACGTGAAGGGTAAG…
amp78_cluster1	TTGTTAGGTACGCATCTGGGGACGCCGACGCGTACCCTTGGGAACTTCTGGTGCACCACACCAAGCACCATCCGGAGTACGCGTGGGCGTTTGTAGGAGTTGCATGTGGTCTGCTGGTTATTGTAGTATGCATGTTCGCGTGCGCATGCAACAGAGTGCGGTACTCTTTGGTCGCCAACACGTTCAACCCGAACCCACCACCACTGACCGCACTGACTGCAGCATTGTGCTGCATACCTGGGGCTCGTGCGGACCAACCCTACCTGGACATCATTGCCTACCTGTGGACCAACAGCAAAGTGGCCTTCGGGCTGCAATGCGCGGCGCCCGTGGCTTGCGTGCTCATCGTCACATACGCCCTTAGACACTGCAGACTGTGCTGCAAGTCTTTTTTAGGGG…
amp78_cluster2	TTGTTAGGTACGCATCTGGGGACGCCGACGCGTACCCTTGGGAACTTCTGGTGCACCACACCAAGCACCATCCGGAGTACGCGTGGGCGTTTGTAGGAGTTGCATGTGGTCTGCTGGTTATTGTAGTATGCATGTTCGCGTGCGCATGCAACAGAGTGCGGTACTCTTTGGTCGCCAACACGTTCAACCCGAACCCACCACCACTGACCGCACTGACTGCAGCATTGTGCTGCATACCTGGGGCTCGTGCGGACCAACCCTACCTGGACATCATTGCCTACCTGTGGACCAACAGCAAAGTGGCCTTCGGGCTGCAATGCGCGGCGCCCGTGGCTTGCGTGCTCATCGTCACATACGCCCTTAGACACTGCAGACTGTGCTGCAAGTCTTTTTTAGGGG…
amp78_cluster3	TTGTTAGGTACGCATCTGGGGACGCCGACGCGTACCCTTGGGAACTTCTGGTGCACCACACCAAGCACCATCCGGAGTACGCGTGGGCGTTTGTAGGAGTTGCATGTGGTCTGCTGGTTATTGTAGTATGCATGTTCGCGTGCGCATGCAACAGAGTGCGGTACTCTTTGGTCGCCAACACGTTCAACCCGAACCCACCACCACTGACCGCACTGACTGCAGCATTGTGCTGCATACCTGGGGCTCGTGCGGACCAACCCTACCTGGACATCATTGCCTACCTGTGGACCAACAGCAAAGTGGCCTTCGGGCTGCAATGCGCGGCGCCCGTGGCTTGCGTGCTCATCGTCACATACGCCCTTAGACACTGCAGACTGTGCTGCAAGTCTTTTTTAGGGG…
amp78_cluster4	TTGTTAGGTACGCATCTGGGGACGCCGACGCGTACCCTTGGGAACTTCTGGTGCACCACACCAAGCACCATCCGGAGTACGCGTGGGCGTTTGTAGGAGTTGCATGTGGTCTGCTGGTTATTGTAGTATGCATGTTCGCGTGCGCATGCAACAGAGTGCGGTACTCTTTGGTCGCCACCACCACTGACCGCACTGACTGCAGCATTGTGCTGCATACCTGGGGCTCGTGCGGACCAACCCTACCTGGACATCATTGCCTACCTGTGGACCAACAGCAAAGTGGCCTTCGGGCTGCAATGCGCGGCGCCCGTGGCTTGCGTGCTCATCGTCACATACGCCCTTAGACACTGCAGACTGTGCTGCAAGTCTTTTTTAGGGGTAAGAGGGTGGTCAGCTCTG…
amp78_cluster5	TTGTTAGGTACGCATCTGGGGACGCCGACGCGTACCCTTGGGAACTTCTGGTGCACCACACCAAGCACCATCCGGAGTACGCGTGGGCGTTTGTAGGAGTTGCATGTGGTCTGCTGGTTATTGTAGTATGCATGTTCGCGTGCGCATGCAACAGAGTGCGGTACTCTTTGGTCGCCAACACGTTCAACCCGAACCCACCACCACTGACCGCACTGACTGCAGCATTGTGCTGCATACCTGGGGCTCGTGCGGACCAACCCTACCTGGACATCATTGCCTACCTGTGGACCAACAGCAAAGTGGCCTTCGGGCTGCAATGCGCGGCGCCCGTGGCTTGCGTGCTCATCGTCACATACGCCCTTAGACACTGCAGACTGTGCTGCAAGTCTTTTTTAGGGG…
amp78_cluster6	TTGTTAGGTACGCATCTGGGGACGCCGACGCGTACCCTTGGGAACTTCTGGTGCACCACACCAAGCACCATCCGGAGTACGCGTGGGCGTTTGTAGGAGTTGCATGTGGTCTGCTGGTTATTGTAGTATGCATGTTCGCGTGCGCATGCAACAGAGTGCGGTACTCTTTGGTCGCCAACACGTTCAACCCGAACCCACCACCACTGACCGCACTGACTGCAGCATTGTGCTGCATACCTGGGGCTCGTGCGGACCAACCCTACCTGGACATCATTGCCTACCTGTGGACCAACAGCAAAGTGGCCTTCGGGCTGCAATGCGCGGCGCCCGTGGCTTGCGTGCTCATCAGAGCTGCAAGAGCTACGAACACACCGTGGTGGTCCCAATGGACCCGAGAGC…
amp78_cluster7	TTGTTAGGTACGCATCTGGGGACGCCGACGCGTACCCTTGGGAACTTCTGGTGCACCACACCAAGCACCATCCGGAGTACGCGTGGGCGTTTGTAGGAGTTGCATGTGGTCTGCTGGTTATTGTAGTATGCATGTTCGCGTGCGCATGCAACAGAGTGCGGTACTCTTTGGTCGCCAACACGTTCAACCCGAACCCACCACCACTGACCGCACTGACTGCAGCATTGTGCTGCATACCTGGGGCTCGTGCGGACCAACCCTACCTGGACATCATTGCCTACCTGTGGACCAACAGCAAAGTGGCCTTCGGGCTGCAATGCGCGGCGCCCGTGGCTTGCGTGCTCATCGTCACATACGCCCTTAGACACTGCAGACTGTGCTGCAAGTCTTTTTTAGGGG…
amp78_cluster8	TCGTGTGAGGAGCCGGTTCTGACGGCCGCCAGTATCACCCAGGGCAAGCCGCACCTTAGATCATCTATGTTGCCCAGCGGAGGCAAGGAAGTGAAGGCGAGGATCCCATTCCCGTTCCCGCCAGAGACCGCGACCTGCAGAGTAAGTGTCGCCCCGCTGCCGTCGATCACCTATGAGGAAAGCGACGTTCTGCTGGCCGGTACCGCGAAGTACCCCGTGCTGCTGACTACACGGAACCTTGGTTTCCACAGCAATGCCACATCCGAATGGATCCAGGGTAAGTACTTGCGCCGTATCCCGGTCACGCCCCAAGGGATCGAACTAACGTGGGGAAATAACGCACCGTTGCACTTCTGGTCATCTGTTAGGTACGCATCTGGGGACGCCGACGCGTACCCT…
amp78_cluster9	TTGTTAGGTACGCATCTGGGGACGCCGACGCGTACCCTTGGGAACTTCTGGTGCACCACACCAAGCACCATCCGGAGTACGCGTGGGCGTTTGTAGGAGTTGCATGTGGTCTGCTGGTTATTGCAGTATGCATGTTCGCGTGCGCATGCAACAGAGTGCGGTACTCTTTGGTCGCCAACACGTTCAACCCGAACCCACCACCACTGACCGCACTGACTGCAGCATTGTGCTGCATACCTGGGGCTCGTGCGGACCAACCCTACCTGGACATCATTGCCTACCTGTGGACCAACAGCAAAGTGGCCTTCGGGCTGCAATGCGCGGCGCCCGTGGCTTGCGTGCTCATCGTCACATACGCCCTTTTTAGGGGTAAGAGGGTGGTCAGCTCTGCTGGTCATC…
